# Supplementary material for: Data for the homology modelling of the red pigment-concentrating hormone receptor (Dappu-RPCHR) of the crustacean Daphnia pulex, and docking of its cognate agonist (Dappu-RPCH)
Source: Data Brief. 2017 Oct 24;15:941–7. doi: 10.1016/j.dib.2017.10.045 (PMC5683752; doi:10.1016/j.dib.2017.10.045)
Supplement: Supplementary file 2 — Dappu-RPCH docked to Dappu-RPCHR with loop refinement. [file mmc1.zip]

Archive with 1 entries (1 files):
- mmc1.pdb
