# Supplementary material for: Data for the homology modelling of the red pigment-concentrating hormone receptor (Dappu-RPCHR) of the crustacean Daphnia pulex, and docking of its cognate agonist (Dappu-RPCH)
Source: Data Brief. 2017 Oct 24;15:941–7. doi: 10.1016/j.dib.2017.10.045 (PMC5683752; doi:10.1016/j.dib.2017.10.045)
Supplement: Supplementary file 2 — Dappu-RPCH docked to Dappu-RPCHR with loop refinement. [file mmc1.zip › mmc1.pdb]

HETATM    1  HA  PGL A   1      66.417  77.452  79.088  1.00  0.00           H  
HETATM    2  HB1 PGL A   1      64.761  75.831  79.529  1.00  0.00           H  
HETATM    3  HB2 PGL A   1      65.304  74.786  78.215  1.00  0.00           H  
HETATM    4  HG1 PGL A   1      63.291  76.971  78.073  1.00  0.00           H  
HETATM    5  HG2 PGL A   1      63.471  75.547  77.029  1.00  0.00           H  
ATOM      6  HA  VAL A   2      69.833  74.472  78.639  1.00  0.00           H  
ATOM      7  HB  VAL A   2      68.317  72.812  80.741  1.00  0.00           H  
ATOM      8 HG11 VAL A   2      70.557  72.261  81.626  1.00  0.00           H  
ATOM      9 HG12 VAL A   2      70.462  71.783  79.946  1.00  0.00           H  
ATOM     10 HG13 VAL A   2      71.304  73.265  80.394  1.00  0.00           H  
ATOM     11 HG21 VAL A   2      69.400  74.184  82.530  1.00  0.00           H  
ATOM     12 HG22 VAL A   2      69.915  75.343  81.310  1.00  0.00           H  
ATOM     13 HG23 VAL A   2      68.202  75.084  81.637  1.00  0.00           H  
ATOM     14  HA  ASN A   3      68.139  71.133  76.130  1.00  0.00           H  
ATOM     15  HB2 ASN A   3      71.089  70.400  76.292  1.00  0.00           H  
ATOM     16  HB3 ASN A   3      69.968  69.562  75.283  1.00  0.00           H  
ATOM     17  HA  PHE A   4      68.017  67.912  79.353  1.00  0.00           H  
ATOM     18  HB2 PHE A   4      69.509  69.641  81.296  1.00  0.00           H  
ATOM     19  HB3 PHE A   4      68.246  68.687  82.001  1.00  0.00           H  
ATOM     20  HD1 PHE A   4      71.636  68.559  80.943  1.00  0.00           H  
ATOM     21  HD2 PHE A   4      68.072  66.162  81.371  1.00  0.00           H  
ATOM     22  HE1 PHE A   4      73.015  66.489  80.997  1.00  0.00           H  
ATOM     23  HE2 PHE A   4      69.464  64.103  81.357  1.00  0.00           H  
ATOM     24  HZ  PHE A   4      71.933  64.265  81.159  1.00  0.00           H  
ATOM     25  HA  SER A   5      64.301  70.525  79.918  1.00  0.00           H  
ATOM     26  HB2 SER A   5      63.524  71.031  82.207  1.00  0.00           H  
ATOM     27  HB3 SER A   5      64.574  69.647  82.213  1.00  0.00           H  
ATOM     28  HA  THR A   6      62.343  71.476  79.778  1.00  0.00           H  
ATOM     29  HB  THR A   6      60.471  72.834  78.907  1.00  0.00           H  
ATOM     30 HG21 THR A   6      60.115  74.362  80.791  1.00  0.00           H  
ATOM     31 HG22 THR A   6      60.863  72.883  81.378  1.00  0.00           H  
ATOM     32 HG23 THR A   6      61.827  74.344  81.195  1.00  0.00           H  
ATOM     33  HA  SER A   7      61.396  69.661  76.001  1.00  0.00           H  
ATOM     34  HB2 SER A   7      60.441  71.773  75.580  1.00  0.00           H  
ATOM     35  HB3 SER A   7      61.941  72.444  74.985  1.00  0.00           H  
ATOM     36  HA  TRP A   8      64.703  68.793  73.153  1.00  0.00           H  
ATOM     37  HB2 TRP A   8      64.666  71.289  72.104  1.00  0.00           H  
ATOM     38  HB3 TRP A   8      66.257  71.390  72.710  1.00  0.00           H  
ATOM     39  HD1 TRP A   8      64.909  68.192  71.038  1.00  0.00           H  
ATOM     40  HE3 TRP A   8      67.682  72.497  70.909  1.00  0.00           H  
ATOM     41  HZ2 TRP A   8      68.163  69.172  67.225  1.00  0.00           H  
ATOM     42  HZ3 TRP A   8      69.338  72.857  69.111  1.00  0.00           H  
ATOM     43  HH2 TRP A   8      69.628  71.196  67.314  1.00  0.00           H  
TER      44      TRP A   8 
ATOM     45  N   SER     1      49.942  61.249  71.820  1.00 85.55           N1+
ATOM     46  CA  SER     1      50.897  60.578  72.726  1.00 84.86           C  
ATOM     47  C   SER     1      51.673  59.499  71.977  1.00 85.06           C  
ATOM     48  O   SER     1      51.783  59.582  70.766  1.00 86.04           O  
ATOM     49  CB  SER     1      50.135  59.987  73.919  1.00 86.69           C  
ATOM     50  OG  SER     1      49.545  61.039  74.643  1.00  0.00           O  
ATOM     51  HA  SER     1      51.616  61.320  73.076  1.00  0.00           H  
ATOM     52  HB2 SER     1      49.362  59.287  73.596  1.00  0.00           H  
ATOM     53  HB3 SER     1      50.795  59.456  74.606  1.00  0.00           H  
ATOM     54  HG  SER     1      49.087  60.679  75.388  1.00  0.00           H  
ATOM     55  H1  SER     1      50.448  61.674  71.056  1.00  0.00           H  
ATOM     56  H2  SER     1      49.283  60.575  71.458  1.00  0.00           H  
ATOM     57  H3  SER     1      49.446  61.959  72.341  1.00  0.00           H  
ATOM     58  N   ILE     2      52.189  58.459  72.648  1.00 83.06           N  
ATOM     59  CA  ILE     2      52.935  57.358  72.030  1.00 82.58           C  
ATOM     60  C   ILE     2      52.298  56.786  70.753  1.00 81.74           C  
ATOM     61  O   ILE     2      53.018  56.520  69.798  1.00 83.08           O  
ATOM     62  CB  ILE     2      53.220  56.249  73.062  1.00  0.00           C  
ATOM     63  CG1 ILE     2      54.337  55.315  72.545  1.00  0.00           C  
ATOM     64  CG2 ILE     2      51.947  55.461  73.448  1.00  0.00           C  
ATOM     65  CD1 ILE     2      54.876  54.350  73.601  1.00  0.00           C  
ATOM     66  H   ILE     2      52.080  58.426  73.652  1.00  0.00           H  
ATOM     67  HA  ILE     2      53.889  57.798  71.734  1.00  0.00           H  
ATOM     68  HB  ILE     2      53.598  56.736  73.963  1.00  0.00           H  
ATOM     69 HG12 ILE     2      53.989  54.735  71.689  1.00  0.00           H  
ATOM     70 HG13 ILE     2      55.174  55.914  72.183  1.00  0.00           H  
ATOM     71 HG21 ILE     2      52.127  54.839  74.325  1.00  0.00           H  
ATOM     72 HG22 ILE     2      51.122  56.128  73.702  1.00  0.00           H  
ATOM     73 HG23 ILE     2      51.612  54.797  72.651  1.00  0.00           H  
ATOM     74 HD11 ILE     2      55.701  53.762  73.199  1.00  0.00           H  
ATOM     75 HD12 ILE     2      55.248  54.887  74.475  1.00  0.00           H  
ATOM     76 HD13 ILE     2      54.111  53.649  73.936  1.00  0.00           H  
ATOM     77  N   ALA     3      50.958  56.665  70.731  1.00 81.34           N  
ATOM     78  CA  ALA     3      50.183  56.184  69.599  1.00 80.88           C  
ATOM     79  C   ALA     3      50.365  57.063  68.359  1.00 80.13           C  
ATOM     80  O   ALA     3      50.652  56.517  67.298  1.00 81.84           O  
ATOM     81  CB  ALA     3      48.699  56.105  69.981  1.00 81.07           C  
ATOM     82  H   ALA     3      50.448  56.912  71.566  1.00  0.00           H  
ATOM     83  HA  ALA     3      50.528  55.175  69.362  1.00  0.00           H  
ATOM     84  HB1 ALA     3      48.095  55.732  69.152  1.00  0.00           H  
ATOM     85  HB2 ALA     3      48.550  55.425  70.821  1.00  0.00           H  
ATOM     86  HB3 ALA     3      48.303  57.079  70.270  1.00  0.00           H  
ATOM     87  N   THR     4      50.254  58.403  68.484  1.00 79.45           N  
ATOM     88  CA  THR     4      50.413  59.316  67.346  1.00 79.67           C  
ATOM     89  C   THR     4      51.834  59.283  66.776  1.00 79.83           C  
ATOM     90  O   THR     4      52.018  59.313  65.563  1.00 81.09           O  
ATOM     91  CB  THR     4      49.997  60.778  67.651  1.00 81.11           C  
ATOM     92  CG2 THR     4      50.948  61.650  68.486  1.00 81.49           C  
ATOM     93  OG1 THR     4      49.903  61.468  66.421  1.00  0.00           O  
ATOM     94  H   THR     4      50.067  58.798  69.392  1.00  0.00           H  
ATOM     95  HA  THR     4      49.715  58.958  66.592  1.00  0.00           H  
ATOM     96  HB  THR     4      49.007  60.784  68.108  1.00  0.00           H  
ATOM     97  HG1 THR     4      50.748  61.458  65.997  1.00  0.00           H  
ATOM     98 HG21 THR     4      50.560  62.669  68.543  1.00  0.00           H  
ATOM     99 HG22 THR     4      51.032  61.327  69.504  1.00  0.00           H  
ATOM    100 HG23 THR     4      51.941  61.733  68.049  1.00  0.00           H  
ATOM    101  N   TYR     5      52.836  59.198  67.666  1.00 80.50           N  
ATOM    102  CA  TYR     5      54.243  59.138  67.288  1.00 80.67           C  
ATOM    103  C   TYR     5      54.501  57.804  66.597  1.00 80.62           C  
ATOM    104  O   TYR     5      55.109  57.801  65.533  1.00 78.80           O  
ATOM    105  CB  TYR     5      55.153  59.251  68.528  1.00 80.79           C  
ATOM    106  CG  TYR     5      54.900  60.433  69.450  1.00 80.56           C  
ATOM    107  CD1 TYR     5      55.012  60.256  70.844  1.00  0.00           C  
ATOM    108  CD2 TYR     5      54.532  61.698  68.942  1.00  0.00           C  
ATOM    109  CE1 TYR     5      54.649  61.292  71.720  1.00  0.00           C  
ATOM    110  CE2 TYR     5      54.183  62.742  69.821  1.00  0.00           C  
ATOM    111  CZ  TYR     5      54.212  62.527  71.212  1.00  0.00           C  
ATOM    112  OH  TYR     5      53.810  63.497  72.078  1.00  0.00           O  
ATOM    113  H   TYR     5      52.608  59.183  68.652  1.00  0.00           H  
ATOM    114  HA  TYR     5      54.465  59.945  66.587  1.00  0.00           H  
ATOM    115  HB2 TYR     5      55.071  58.338  69.121  1.00  0.00           H  
ATOM    116  HB3 TYR     5      56.191  59.302  68.199  1.00  0.00           H  
ATOM    117  HD1 TYR     5      55.358  59.320  71.253  1.00  0.00           H  
ATOM    118  HD2 TYR     5      54.474  61.870  67.877  1.00  0.00           H  
ATOM    119  HE1 TYR     5      54.698  61.139  72.788  1.00  0.00           H  
ATOM    120  HE2 TYR     5      53.868  63.692  69.415  1.00  0.00           H  
ATOM    121  HH  TYR     5      53.761  64.363  71.701  1.00  0.00           H  
ATOM    122  N   SER     6      53.952  56.709  67.151  1.00 79.41           N  
ATOM    123  CA  SER     6      53.989  55.354  66.613  1.00 79.83           C  
ATOM    124  C   SER     6      53.465  55.288  65.180  1.00 80.21           C  
ATOM    125  O   SER     6      54.153  54.714  64.344  1.00 82.42           O  
ATOM    126  CB  SER     6      53.274  54.338  67.521  1.00 79.47           C  
ATOM    127  OG  SER     6      53.417  53.024  67.011  1.00 82.68           O  
ATOM    128  H   SER     6      53.432  56.832  68.011  1.00  0.00           H  
ATOM    129  HA  SER     6      55.031  55.053  66.615  1.00  0.00           H  
ATOM    130  HB2 SER     6      53.706  54.354  68.521  1.00  0.00           H  
ATOM    131  HB3 SER     6      52.213  54.558  67.622  1.00  0.00           H  
ATOM    132  HG  SER     6      53.009  52.980  66.160  1.00  0.00           H  
ATOM    133  N   VAL     7      52.305  55.903  64.873  1.00 79.85           N  
ATOM    134  CA  VAL     7      51.776  55.923  63.507  1.00 79.83           C  
ATOM    135  C   VAL     7      52.685  56.678  62.536  1.00 78.29           C  
ATOM    136  O   VAL     7      52.778  56.244  61.392  1.00 80.15           O  
ATOM    137  CB  VAL     7      50.321  56.435  63.395  1.00 80.71           C  
ATOM    138  CG1 VAL     7      49.348  55.583  64.221  1.00  0.00           C  
ATOM    139  CG2 VAL     7      50.108  57.928  63.668  1.00  0.00           C  
ATOM    140  H   VAL     7      51.775  56.364  65.602  1.00  0.00           H  
ATOM    141  HA  VAL     7      51.768  54.893  63.159  1.00  0.00           H  
ATOM    142  HB  VAL     7      50.034  56.286  62.352  1.00  0.00           H  
ATOM    143 HG11 VAL     7      48.316  55.873  64.028  1.00  0.00           H  
ATOM    144 HG12 VAL     7      49.441  54.527  63.966  1.00  0.00           H  
ATOM    145 HG13 VAL     7      49.518  55.676  65.290  1.00  0.00           H  
ATOM    146 HG21 VAL     7      49.123  58.239  63.321  1.00  0.00           H  
ATOM    147 HG22 VAL     7      50.122  58.095  64.733  1.00  0.00           H  
ATOM    148 HG23 VAL     7      50.833  58.582  63.186  1.00  0.00           H  
ATOM    149  N   LEU     8      53.391  57.737  62.985  1.00 77.38           N  
ATOM    150  CA  LEU     8      54.385  58.423  62.159  1.00 77.38           C  
ATOM    151  C   LEU     8      55.580  57.522  61.843  1.00 77.46           C  
ATOM    152  O   LEU     8      56.084  57.575  60.721  1.00 77.58           O  
ATOM    153  CB  LEU     8      54.901  59.731  62.783  1.00 78.54           C  
ATOM    154  CG  LEU     8      53.871  60.870  62.902  1.00  0.00           C  
ATOM    155  CD1 LEU     8      54.593  62.178  63.259  1.00 77.13           C  
ATOM    156  CD2 LEU     8      53.011  61.062  61.639  1.00  0.00           C  
ATOM    157  H   LEU     8      53.275  58.039  63.942  1.00  0.00           H  
ATOM    158  HA  LEU     8      53.915  58.686  61.218  1.00  0.00           H  
ATOM    159  HB2 LEU     8      55.351  59.546  63.758  1.00  0.00           H  
ATOM    160  HB3 LEU     8      55.717  60.101  62.159  1.00  0.00           H  
ATOM    161  HG  LEU     8      53.194  60.632  63.721  1.00  0.00           H  
ATOM    162 HD11 LEU     8      53.883  62.989  63.417  1.00  0.00           H  
ATOM    163 HD12 LEU     8      55.175  62.069  64.175  1.00  0.00           H  
ATOM    164 HD13 LEU     8      55.275  62.486  62.464  1.00  0.00           H  
ATOM    165 HD21 LEU     8      52.388  61.953  61.725  1.00  0.00           H  
ATOM    166 HD22 LEU     8      53.631  61.180  60.749  1.00  0.00           H  
ATOM    167 HD23 LEU     8      52.332  60.225  61.477  1.00  0.00           H  
ATOM    168  N   LEU     9      55.980  56.648  62.785  1.00 77.58           N  
ATOM    169  CA  LEU     9      57.012  55.640  62.556  1.00 76.60           C  
ATOM    170  C   LEU     9      56.511  54.638  61.522  1.00 78.14           C  
ATOM    171  O   LEU     9      57.204  54.377  60.552  1.00 76.84           O  
ATOM    172  CB  LEU     9      57.375  54.825  63.817  1.00 76.85           C  
ATOM    173  CG  LEU     9      57.421  55.577  65.141  1.00  0.00           C  
ATOM    174  CD1 LEU     9      57.684  54.587  66.275  1.00  0.00           C  
ATOM    175  CD2 LEU     9      58.392  56.760  65.127  1.00  0.00           C  
ATOM    176  H   LEU     9      55.516  56.656  63.683  1.00  0.00           H  
ATOM    177  HA  LEU     9      57.906  56.145  62.187  1.00  0.00           H  
ATOM    178  HB2 LEU     9      56.679  53.994  63.950  1.00  0.00           H  
ATOM    179  HB3 LEU     9      58.344  54.352  63.644  1.00  0.00           H  
ATOM    180  HG  LEU     9      56.431  55.945  65.305  1.00  0.00           H  
ATOM    181 HD11 LEU     9      57.636  55.054  67.247  1.00  0.00           H  
ATOM    182 HD12 LEU     9      56.949  53.781  66.273  1.00  0.00           H  
ATOM    183 HD13 LEU     9      58.659  54.123  66.157  1.00  0.00           H  
ATOM    184 HD21 LEU     9      58.466  57.246  66.098  1.00  0.00           H  
ATOM    185 HD22 LEU     9      59.388  56.429  64.849  1.00  0.00           H  
ATOM    186 HD23 LEU     9      58.078  57.518  64.413  1.00  0.00           H  
ATOM    187  N   ILE    10      55.287  54.110  61.702  1.00 78.66           N  
ATOM    188  CA  ILE    10      54.698  53.108  60.821  1.00 78.89           C  
ATOM    189  C   ILE    10      54.616  53.622  59.384  1.00 79.68           C  
ATOM    190  O   ILE    10      55.049  52.915  58.480  1.00 80.46           O  
ATOM    191  CB  ILE    10      53.300  52.646  61.303  1.00 80.42           C  
ATOM    192  CG1 ILE    10      53.350  52.004  62.705  1.00  0.00           C  
ATOM    193  CG2 ILE    10      52.672  51.642  60.304  1.00  0.00           C  
ATOM    194  CD1 ILE    10      51.975  51.860  63.377  1.00 86.47           C  
ATOM    195  H   ILE    10      54.760  54.385  62.521  1.00  0.00           H  
ATOM    196  HA  ILE    10      55.365  52.243  60.825  1.00  0.00           H  
ATOM    197  HB  ILE    10      52.650  53.520  61.357  1.00  0.00           H  
ATOM    198 HG12 ILE    10      53.816  51.022  62.633  1.00  0.00           H  
ATOM    199 HG13 ILE    10      54.001  52.557  63.371  1.00  0.00           H  
ATOM    200 HG21 ILE    10      51.718  51.257  60.658  1.00  0.00           H  
ATOM    201 HG22 ILE    10      52.460  52.088  59.332  1.00  0.00           H  
ATOM    202 HG23 ILE    10      53.328  50.786  60.141  1.00  0.00           H  
ATOM    203 HD11 ILE    10      52.089  51.457  64.384  1.00  0.00           H  
ATOM    204 HD12 ILE    10      51.444  52.803  63.462  1.00  0.00           H  
ATOM    205 HD13 ILE    10      51.332  51.167  62.836  1.00  0.00           H  
ATOM    206  N   ILE    11      54.077  54.836  59.179  1.00 78.89           N  
ATOM    207  CA  ILE    11      53.865  55.368  57.839  1.00 76.32           C  
ATOM    208  C   ILE    11      55.174  55.684  57.134  1.00 75.76           C  
ATOM    209  O   ILE    11      55.261  55.450  55.930  1.00 78.99           O  
ATOM    210  CB  ILE    11      52.980  56.630  57.844  1.00 75.15           C  
ATOM    211  CG1 ILE    11      52.586  57.055  56.409  1.00  0.00           C  
ATOM    212  CG2 ILE    11      53.615  57.801  58.609  1.00  0.00           C  
ATOM    213  CD1 ILE    11      51.886  55.967  55.588  1.00  0.00           C  
ATOM    214  H   ILE    11      53.740  55.372  59.969  1.00  0.00           H  
ATOM    215  HA  ILE    11      53.359  54.578  57.283  1.00  0.00           H  
ATOM    216  HB  ILE    11      52.058  56.371  58.365  1.00  0.00           H  
ATOM    217 HG12 ILE    11      51.912  57.910  56.478  1.00  0.00           H  
ATOM    218 HG13 ILE    11      53.452  57.398  55.846  1.00  0.00           H  
ATOM    219 HG21 ILE    11      52.910  58.621  58.749  1.00  0.00           H  
ATOM    220 HG22 ILE    11      53.905  57.443  59.579  1.00  0.00           H  
ATOM    221 HG23 ILE    11      54.512  58.195  58.139  1.00  0.00           H  
ATOM    222 HD11 ILE    11      51.487  56.389  54.665  1.00  0.00           H  
ATOM    223 HD12 ILE    11      52.565  55.164  55.298  1.00  0.00           H  
ATOM    224 HD13 ILE    11      51.052  55.530  56.137  1.00  0.00           H  
ATOM    225  N   SER    12      56.184  56.183  57.870  1.00 72.82           N  
ATOM    226  CA  SER    12      57.489  56.408  57.296  1.00 72.71           C  
ATOM    227  C   SER    12      58.034  55.044  56.871  1.00 69.65           C  
ATOM    228  O   SER    12      58.161  54.884  55.678  1.00 68.44           O  
ATOM    229  CB  SER    12      58.405  57.170  58.240  1.00 73.57           C  
ATOM    230  OG  SER    12      57.982  58.497  58.428  1.00  0.00           O  
ATOM    231  H   SER    12      56.054  56.344  58.860  1.00  0.00           H  
ATOM    232  HA  SER    12      57.374  57.016  56.396  1.00  0.00           H  
ATOM    233  HB2 SER    12      58.410  56.712  59.219  1.00  0.00           H  
ATOM    234  HB3 SER    12      59.399  57.212  57.801  1.00  0.00           H  
ATOM    235  HG  SER    12      57.181  58.483  58.931  1.00  0.00           H  
ATOM    236  N   VAL    13      58.116  54.010  57.730  1.00 68.32           N  
ATOM    237  CA  VAL    13      58.557  52.654  57.339  1.00 69.33           C  
ATOM    238  C   VAL    13      57.807  52.067  56.140  1.00 71.00           C  
ATOM    239  O   VAL    13      58.447  51.595  55.203  1.00 72.48           O  
ATOM    240  CB  VAL    13      58.498  51.638  58.507  1.00 69.55           C  
ATOM    241  CG1 VAL    13      58.977  50.232  58.079  1.00 64.85           C  
ATOM    242  CG2 VAL    13      59.330  52.050  59.713  1.00 66.28           C  
ATOM    243  H   VAL    13      57.893  54.167  58.705  1.00  0.00           H  
ATOM    244  HA  VAL    13      59.595  52.732  57.024  1.00  0.00           H  
ATOM    245  HB  VAL    13      57.463  51.556  58.846  1.00  0.00           H  
ATOM    246 HG11 VAL    13      59.048  49.564  58.939  1.00  0.00           H  
ATOM    247 HG12 VAL    13      58.297  49.747  57.379  1.00  0.00           H  
ATOM    248 HG13 VAL    13      59.964  50.271  57.617  1.00  0.00           H  
ATOM    249 HG21 VAL    13      59.223  51.333  60.528  1.00  0.00           H  
ATOM    250 HG22 VAL    13      60.375  52.084  59.432  1.00  0.00           H  
ATOM    251 HG23 VAL    13      59.053  53.008  60.108  1.00  0.00           H  
ATOM    252  N   CYS    14      56.469  52.066  56.196  1.00 70.84           N  
ATOM    253  CA  CYS    14      55.619  51.369  55.241  1.00 69.45           C  
ATOM    254  C   CYS    14      55.626  52.067  53.878  1.00 71.34           C  
ATOM    255  O   CYS    14      55.847  51.421  52.859  1.00 71.00           O  
ATOM    256  CB  CYS    14      54.177  51.293  55.767  1.00 70.88           C  
ATOM    257  SG  CYS    14      53.195  50.197  54.695  1.00  0.00           S  
ATOM    258  H   CYS    14      56.020  52.476  57.007  1.00  0.00           H  
ATOM    259  HA  CYS    14      55.980  50.346  55.160  1.00  0.00           H  
ATOM    260  HB2 CYS    14      54.162  50.877  56.775  1.00  0.00           H  
ATOM    261  HB3 CYS    14      53.708  52.277  55.822  1.00  0.00           H  
ATOM    262  HG  CYS    14      53.347  50.912  53.577  1.00  0.00           H  
ATOM    263  N   GLY    15      55.405  53.389  53.843  1.00 71.43           N  
ATOM    264  CA  GLY    15      55.419  54.156  52.604  1.00 67.82           C  
ATOM    265  C   GLY    15      56.795  54.097  51.962  1.00 68.17           C  
ATOM    266  O   GLY    15      56.920  53.925  50.754  1.00 67.71           O  
ATOM    267  H   GLY    15      55.257  53.894  54.708  1.00  0.00           H  
ATOM    268  HA2 GLY    15      54.660  53.779  51.915  1.00  0.00           H  
ATOM    269  HA3 GLY    15      55.168  55.193  52.827  1.00  0.00           H  
ATOM    270  N   ASN    16      57.824  54.164  52.812  1.00 66.99           N  
ATOM    271  CA  ASN    16      59.200  53.971  52.451  1.00 67.98           C  
ATOM    272  C   ASN    16      59.392  52.646  51.739  1.00 71.16           C  
ATOM    273  O   ASN    16      59.658  52.655  50.543  1.00 69.41           O  
ATOM    274  CB  ASN    16      60.124  54.124  53.682  1.00 68.88           C  
ATOM    275  CG  ASN    16      60.328  55.580  54.105  1.00 71.66           C  
ATOM    276  ND2 ASN    16      59.402  56.497  53.798  1.00 68.08           N  
ATOM    277  OD1 ASN    16      61.305  55.879  54.767  1.00 69.08           O  
ATOM    278  H   ASN    16      57.622  54.276  53.798  1.00  0.00           H  
ATOM    279  HA  ASN    16      59.383  54.760  51.726  1.00  0.00           H  
ATOM    280  HB2 ASN    16      59.750  53.557  54.524  1.00  0.00           H  
ATOM    281  HB3 ASN    16      61.099  53.665  53.536  1.00  0.00           H  
ATOM    282 HD21 ASN    16      58.575  56.222  53.288  1.00  0.00           H  
ATOM    283 HD22 ASN    16      59.513  57.452  54.112  1.00  0.00           H  
ATOM    284  N   ILE    17      59.256  51.523  52.458  1.00 67.56           N  
ATOM    285  CA  ILE    17      59.451  50.163  51.960  1.00 70.68           C  
ATOM    286  C   ILE    17      58.808  49.887  50.610  1.00 71.64           C  
ATOM    287  O   ILE    17      59.476  49.381  49.711  1.00 72.88           O  
ATOM    288  CB  ILE    17      59.192  49.102  53.062  1.00 69.27           C  
ATOM    289  CG1 ILE    17      59.878  47.724  52.913  1.00 71.90           C  
ATOM    290  CG2 ILE    17      57.707  48.873  53.308  1.00 67.05           C  
ATOM    291  CD1 ILE    17      59.703  47.000  51.579  1.00  0.00           C  
ATOM    292  H   ILE    17      59.004  51.617  53.436  1.00  0.00           H  
ATOM    293  HA  ILE    17      60.476  50.130  51.709  1.00  0.00           H  
ATOM    294  HB  ILE    17      59.597  49.509  53.989  1.00  0.00           H  
ATOM    295 HG12 ILE    17      60.931  47.773  53.170  1.00  0.00           H  
ATOM    296 HG13 ILE    17      59.478  47.068  53.687  1.00  0.00           H  
ATOM    297 HG21 ILE    17      57.539  48.170  54.125  1.00  0.00           H  
ATOM    298 HG22 ILE    17      57.281  49.801  53.625  1.00  0.00           H  
ATOM    299 HG23 ILE    17      57.167  48.500  52.439  1.00  0.00           H  
ATOM    300 HD11 ILE    17      59.932  45.940  51.688  1.00  0.00           H  
ATOM    301 HD12 ILE    17      58.689  47.077  51.187  1.00  0.00           H  
ATOM    302 HD13 ILE    17      60.415  47.393  50.859  1.00  0.00           H  
ATOM    303  N   THR    18      57.544  50.288  50.446  1.00 73.15           N  
ATOM    304  CA  THR    18      56.805  50.103  49.206  1.00 72.57           C  
ATOM    305  C   THR    18      57.488  50.769  48.015  1.00 73.72           C  
ATOM    306  O   THR    18      57.514  50.192  46.934  1.00 76.55           O  
ATOM    307  CB  THR    18      55.348  50.569  49.369  1.00 72.34           C  
ATOM    308  CG2 THR    18      54.586  49.727  50.401  1.00  0.00           C  
ATOM    309  OG1 THR    18      55.241  51.949  49.659  1.00  0.00           O  
ATOM    310  H   THR    18      57.064  50.717  51.226  1.00  0.00           H  
ATOM    311  HA  THR    18      56.789  49.030  49.000  1.00  0.00           H  
ATOM    312  HB  THR    18      54.839  50.431  48.414  1.00  0.00           H  
ATOM    313  HG1 THR    18      55.681  52.125  50.479  1.00  0.00           H  
ATOM    314 HG21 THR    18      53.567  50.093  50.532  1.00  0.00           H  
ATOM    315 HG22 THR    18      54.514  48.694  50.064  1.00  0.00           H  
ATOM    316 HG23 THR    18      55.062  49.699  51.375  1.00  0.00           H  
ATOM    317  N   VAL    19      58.115  51.928  48.231  1.00 72.68           N  
ATOM    318  CA  VAL    19      58.829  52.637  47.200  1.00 70.92           C  
ATOM    319  C   VAL    19      60.072  51.910  46.709  1.00 72.46           C  
ATOM    320  O   VAL    19      60.258  51.907  45.488  1.00 72.67           O  
ATOM    321  CB  VAL    19      59.148  54.035  47.680  1.00 73.28           C  
ATOM    322  CG1 VAL    19      60.189  54.692  46.787  1.00 72.16           C  
ATOM    323  CG2 VAL    19      57.841  54.828  47.841  1.00 69.63           C  
ATOM    324  H   VAL    19      58.109  52.324  49.162  1.00  0.00           H  
ATOM    325  HA  VAL    19      58.153  52.706  46.360  1.00  0.00           H  
ATOM    326  HB  VAL    19      59.599  53.984  48.658  1.00  0.00           H  
ATOM    327 HG11 VAL    19      59.833  55.633  46.477  1.00  0.00           H  
ATOM    328 HG12 VAL    19      61.138  54.799  47.307  1.00  0.00           H  
ATOM    329 HG13 VAL    19      60.421  54.197  45.875  1.00  0.00           H  
ATOM    330 HG21 VAL    19      57.949  55.758  48.385  1.00  0.00           H  
ATOM    331 HG22 VAL    19      57.385  55.021  46.882  1.00  0.00           H  
ATOM    332 HG23 VAL    19      57.085  54.262  48.377  1.00  0.00           H  
ATOM    333  N   LEU    20      60.870  51.280  47.598  1.00 69.98           N  
ATOM    334  CA  LEU    20      61.937  50.373  47.164  1.00 68.58           C  
ATOM    335  C   LEU    20      61.378  49.434  46.140  1.00 69.05           C  
ATOM    336  O   LEU    20      61.814  49.439  44.990  1.00 65.40           O  
ATOM    337  CB  LEU    20      62.505  49.428  48.254  1.00 68.25           C  
ATOM    338  CG  LEU    20      63.315  48.221  47.693  1.00  0.00           C  
ATOM    339  CD1 LEU    20      64.399  48.670  46.727  1.00 71.51           C  
ATOM    340  CD2 LEU    20      63.766  47.248  48.759  1.00  0.00           C  
ATOM    341  H   LEU    20      60.639  51.323  48.581  1.00  0.00           H  
ATOM    342  HA  LEU    20      62.734  50.966  46.715  1.00  0.00           H  
ATOM    343  HB2 LEU    20      63.112  49.967  48.927  1.00  0.00           H  
ATOM    344  HB3 LEU    20      61.716  49.030  48.884  1.00  0.00           H  
ATOM    345  HG  LEU    20      62.691  47.541  47.122  1.00  0.00           H  
ATOM    346 HD11 LEU    20      65.227  47.965  46.748  1.00  0.00           H  
ATOM    347 HD12 LEU    20      64.043  48.725  45.706  1.00  0.00           H  
ATOM    348 HD13 LEU    20      64.720  49.670  46.971  1.00  0.00           H  
ATOM    349 HD21 LEU    20      64.442  46.486  48.368  1.00  0.00           H  
ATOM    350 HD22 LEU    20      64.244  47.760  49.569  1.00  0.00           H  
ATOM    351 HD23 LEU    20      62.902  46.728  49.176  1.00  0.00           H  
ATOM    352  N   VAL    21      60.447  48.619  46.666  1.00 70.28           N  
ATOM    353  CA  VAL    21      60.018  47.380  46.080  1.00 69.62           C  
ATOM    354  C   VAL    21      59.472  47.669  44.709  1.00 71.19           C  
ATOM    355  O   VAL    21      59.823  46.961  43.781  1.00 72.89           O  
ATOM    356  CB  VAL    21      59.002  46.642  46.957  1.00 71.36           C  
ATOM    357  CG1 VAL    21      58.523  45.357  46.255  1.00  0.00           C  
ATOM    358  CG2 VAL    21      59.621  46.272  48.307  1.00 69.44           C  
ATOM    359  H   VAL    21      60.161  48.789  47.620  1.00  0.00           H  
ATOM    360  HA  VAL    21      60.878  46.719  45.996  1.00  0.00           H  
ATOM    361  HB  VAL    21      58.140  47.285  47.143  1.00  0.00           H  
ATOM    362 HG11 VAL    21      57.996  44.708  46.953  1.00  0.00           H  
ATOM    363 HG12 VAL    21      57.844  45.564  45.428  1.00  0.00           H  
ATOM    364 HG13 VAL    21      59.363  44.780  45.865  1.00  0.00           H  
ATOM    365 HG21 VAL    21      58.870  45.866  48.987  1.00  0.00           H  
ATOM    366 HG22 VAL    21      60.407  45.524  48.191  1.00  0.00           H  
ATOM    367 HG23 VAL    21      60.074  47.136  48.776  1.00  0.00           H  
ATOM    368  N   ASN    22      58.687  48.741  44.577  1.00 71.45           N  
ATOM    369  CA  ASN    22      58.065  49.079  43.326  1.00 70.84           C  
ATOM    370  C   ASN    22      59.010  49.291  42.168  1.00 71.90           C  
ATOM    371  O   ASN    22      58.766  48.661  41.143  1.00 70.99           O  
ATOM    372  CB  ASN    22      57.144  50.272  43.470  1.00 67.19           C  
ATOM    373  CG  ASN    22      55.870  49.919  44.225  1.00  0.00           C  
ATOM    374  ND2 ASN    22      55.223  48.822  43.848  1.00  0.00           N  
ATOM    375  OD1 ASN    22      55.451  50.649  45.111  1.00  0.00           O  
ATOM    376  H   ASN    22      58.470  49.298  45.395  1.00  0.00           H  
ATOM    377  HA  ASN    22      57.487  48.199  43.039  1.00  0.00           H  
ATOM    378  HB2 ASN    22      57.678  51.078  43.966  1.00  0.00           H  
ATOM    379  HB3 ASN    22      56.858  50.605  42.474  1.00  0.00           H  
ATOM    380 HD21 ASN    22      55.590  48.243  43.109  1.00  0.00           H  
ATOM    381 HD22 ASN    22      54.357  48.571  44.306  1.00  0.00           H  
ATOM    382  N   LEU    23      60.074  50.095  42.287  1.00 71.62           N  
ATOM    383  CA  LEU    23      60.917  50.205  41.109  1.00 71.02           C  
ATOM    384  C   LEU    23      61.981  49.117  41.077  1.00 76.54           C  
ATOM    385  O   LEU    23      62.305  48.721  39.964  1.00 79.19           O  
ATOM    386  CB  LEU    23      61.526  51.569  40.998  1.00 69.83           C  
ATOM    387  CG  LEU    23      62.095  51.924  39.618  1.00  0.00           C  
ATOM    388  CD1 LEU    23      62.307  53.398  39.368  1.00 70.35           C  
ATOM    389  CD2 LEU    23      63.400  51.241  39.300  1.00  0.00           C  
ATOM    390  H   LEU    23      60.303  50.577  43.146  1.00  0.00           H  
ATOM    391  HA  LEU    23      60.324  50.106  40.197  1.00  0.00           H  
ATOM    392  HB2 LEU    23      60.759  52.254  41.331  1.00  0.00           H  
ATOM    393  HB3 LEU    23      62.313  51.598  41.683  1.00  0.00           H  
ATOM    394  HG  LEU    23      61.367  51.559  38.908  1.00  0.00           H  
ATOM    395 HD11 LEU    23      62.769  53.593  38.418  1.00  0.00           H  
ATOM    396 HD12 LEU    23      61.410  53.981  39.434  1.00  0.00           H  
ATOM    397 HD13 LEU    23      63.010  53.797  40.054  1.00  0.00           H  
ATOM    398 HD21 LEU    23      64.212  51.892  39.011  1.00  0.00           H  
ATOM    399 HD22 LEU    23      63.748  50.664  40.114  1.00  0.00           H  
ATOM    400 HD23 LEU    23      63.200  50.528  38.522  1.00  0.00           H  
ATOM    401  N   ILE    24      62.511  48.575  42.193  1.00 74.84           N  
ATOM    402  CA  ILE    24      63.431  47.427  42.058  1.00 75.72           C  
ATOM    403  C   ILE    24      62.747  46.253  41.371  1.00 76.56           C  
ATOM    404  O   ILE    24      63.328  45.664  40.462  1.00 77.62           O  
ATOM    405  CB  ILE    24      64.076  46.974  43.378  1.00 72.21           C  
ATOM    406  CG1 ILE    24      65.140  45.865  43.191  1.00  0.00           C  
ATOM    407  CG2 ILE    24      63.063  46.474  44.409  1.00  0.00           C  
ATOM    408  CD1 ILE    24      66.203  46.115  42.108  1.00  0.00           C  
ATOM    409  H   ILE    24      62.234  48.893  43.114  1.00  0.00           H  
ATOM    410  HA  ILE    24      64.229  47.724  41.381  1.00  0.00           H  
ATOM    411  HB  ILE    24      64.562  47.857  43.774  1.00  0.00           H  
ATOM    412 HG12 ILE    24      65.647  45.716  44.145  1.00  0.00           H  
ATOM    413 HG13 ILE    24      64.660  44.909  42.978  1.00  0.00           H  
ATOM    414 HG21 ILE    24      63.527  46.339  45.384  1.00  0.00           H  
ATOM    415 HG22 ILE    24      62.262  47.182  44.497  1.00  0.00           H  
ATOM    416 HG23 ILE    24      62.624  45.514  44.136  1.00  0.00           H  
ATOM    417 HD11 ILE    24      67.049  45.441  42.243  1.00  0.00           H  
ATOM    418 HD12 ILE    24      65.810  45.928  41.110  1.00  0.00           H  
ATOM    419 HD13 ILE    24      66.585  47.131  42.104  1.00  0.00           H  
ATOM    420  N   LYS    25      61.491  45.989  41.749  1.00 76.98           N  
ATOM    421  CA  LYS    25      60.672  44.966  41.141  1.00 76.24           C  
ATOM    422  C   LYS    25      60.360  45.331  39.694  1.00 77.94           C  
ATOM    423  O   LYS    25      60.573  44.491  38.822  1.00 75.40           O  
ATOM    424  CB  LYS    25      59.357  44.788  41.916  1.00 75.25           C  
ATOM    425  CG  LYS    25      58.509  43.625  41.383  1.00 77.75           C  
ATOM    426  CD  LYS    25      57.171  43.468  42.107  1.00 78.52           C  
ATOM    427  CE  LYS    25      56.154  44.563  41.753  1.00 79.74           C  
ATOM    428  NZ  LYS    25      54.833  44.247  42.320  1.00 83.19           N1+
ATOM    429  H   LYS    25      61.077  46.538  42.493  1.00  0.00           H  
ATOM    430  HA  LYS    25      61.226  44.025  41.163  1.00  0.00           H  
ATOM    431  HB2 LYS    25      59.580  44.589  42.963  1.00  0.00           H  
ATOM    432  HB3 LYS    25      58.775  45.709  41.880  1.00  0.00           H  
ATOM    433  HG2 LYS    25      58.308  43.725  40.315  1.00  0.00           H  
ATOM    434  HG3 LYS    25      59.078  42.702  41.493  1.00  0.00           H  
ATOM    435  HD2 LYS    25      56.753  42.498  41.834  1.00  0.00           H  
ATOM    436  HD3 LYS    25      57.332  43.436  43.186  1.00  0.00           H  
ATOM    437  HE2 LYS    25      56.478  45.532  42.135  1.00  0.00           H  
ATOM    438  HE3 LYS    25      56.052  44.658  40.672  1.00  0.00           H  
ATOM    439  HZ1 LYS    25      54.178  44.985  42.108  1.00  0.00           H  
ATOM    440  HZ2 LYS    25      54.489  43.380  41.932  1.00  0.00           H  
ATOM    441  HZ3 LYS    25      54.909  44.150  43.322  1.00  0.00           H  
ATOM    442  N   ARG    26      59.839  46.542  39.438  1.00 78.18           N  
ATOM    443  CA  ARG    26      59.323  46.840  38.121  1.00 79.67           C  
ATOM    444  C   ARG    26      60.376  47.546  37.272  1.00 81.98           C  
ATOM    445  O   ARG    26      60.825  48.653  37.572  1.00 78.47           O  
ATOM    446  CB  ARG    26      58.080  47.723  38.194  1.00 78.50           C  
ATOM    447  CG  ARG    26      57.235  47.448  36.931  1.00 77.03           C  
ATOM    448  CD  ARG    26      56.274  46.283  37.168  1.00  0.00           C  
ATOM    449  NE  ARG    26      55.333  46.184  36.054  1.00  0.00           N  
ATOM    450  CZ  ARG    26      55.564  45.482  34.935  1.00 75.36           C  
ATOM    451  NH1 ARG    26      56.702  44.791  34.769  1.00  0.00           N1+
ATOM    452  NH2 ARG    26      54.642  45.476  33.965  1.00  0.00           N1+
ATOM    453  H   ARG    26      59.710  47.217  40.182  1.00  0.00           H  
ATOM    454  HA  ARG    26      59.032  45.907  37.633  1.00  0.00           H  
ATOM    455  HB2 ARG    26      57.494  47.506  39.088  1.00  0.00           H  
ATOM    456  HB3 ARG    26      58.385  48.762  38.290  1.00  0.00           H  
ATOM    457  HG2 ARG    26      56.693  48.304  36.553  1.00  0.00           H  
ATOM    458  HG3 ARG    26      57.877  47.203  36.086  1.00  0.00           H  
ATOM    459  HD2 ARG    26      56.809  45.344  37.304  1.00  0.00           H  
ATOM    460  HD3 ARG    26      55.708  46.424  38.085  1.00  0.00           H  
ATOM    461  HE  ARG    26      54.479  46.718  36.128  1.00  0.00           H  
ATOM    462 HH11 ARG    26      57.392  44.763  35.505  1.00  0.00           H  
ATOM    463 HH12 ARG    26      56.865  44.278  33.914  1.00  0.00           H  
ATOM    464 HH21 ARG    26      53.774  45.981  34.072  1.00  0.00           H  
ATOM    465 HH22 ARG    26      54.818  44.987  33.098  1.00  0.00           H  
ATOM    466  N   ARG    27      60.680  46.889  36.149  1.00 84.43           N  
ATOM    467  CA  ARG    27      61.582  47.335  35.102  1.00 86.75           C  
ATOM    468  C   ARG    27      61.186  48.677  34.485  1.00 89.37           C  
ATOM    469  O   ARG    27      62.063  49.483  34.205  1.00 90.84           O  
ATOM    470  CB  ARG    27      61.618  46.271  33.991  1.00 86.58           C  
ATOM    471  CG  ARG    27      60.248  45.979  33.328  1.00 87.94           C  
ATOM    472  CD  ARG    27      60.365  45.246  32.007  1.00 90.76           C  
ATOM    473  NE  ARG    27      60.790  43.869  32.237  1.00  0.00           N  
ATOM    474  CZ  ARG    27      61.554  43.155  31.400  1.00  0.00           C  
ATOM    475  NH1 ARG    27      62.003  43.675  30.248  1.00  0.00           N1+
ATOM    476  NH2 ARG    27      61.874  41.898  31.726  1.00  0.00           N1+
ATOM    477  H   ARG    27      60.263  45.979  36.020  1.00  0.00           H  
ATOM    478  HA  ARG    27      62.580  47.434  35.533  1.00  0.00           H  
ATOM    479  HB2 ARG    27      62.327  46.594  33.226  1.00  0.00           H  
ATOM    480  HB3 ARG    27      62.029  45.343  34.391  1.00  0.00           H  
ATOM    481  HG2 ARG    27      59.607  45.425  34.014  1.00  0.00           H  
ATOM    482  HG3 ARG    27      59.694  46.869  33.065  1.00  0.00           H  
ATOM    483  HD2 ARG    27      59.401  45.221  31.499  1.00  0.00           H  
ATOM    484  HD3 ARG    27      61.055  45.781  31.354  1.00  0.00           H  
ATOM    485  HE  ARG    27      60.449  43.426  33.077  1.00  0.00           H  
ATOM    486 HH11 ARG    27      61.767  44.624  29.994  1.00  0.00           H  
ATOM    487 HH12 ARG    27      62.581  43.128  29.627  1.00  0.00           H  
ATOM    488 HH21 ARG    27      61.551  41.494  32.594  1.00  0.00           H  
ATOM    489 HH22 ARG    27      62.446  41.339  31.111  1.00  0.00           H  
ATOM    490  N   HIS    28      59.884  48.919  34.253  1.00 90.60           N  
ATOM    491  CA  HIS    28      59.421  50.072  33.484  1.00 88.93           C  
ATOM    492  C   HIS    28      59.585  51.324  34.313  1.00 88.02           C  
ATOM    493  O   HIS    28      59.937  52.370  33.772  1.00 88.49           O  
ATOM    494  CB  HIS    28      57.927  49.969  33.149  1.00 91.49           C  
ATOM    495  CG  HIS    28      57.548  48.733  32.405  1.00 95.03           C  
ATOM    496  CD2 HIS    28      56.886  47.614  32.834  1.00  0.00           C  
ATOM    497  ND1 HIS    28      57.860  48.510  31.077  1.00  0.00           N  
ATOM    498  CE1 HIS    28      57.369  47.307  30.763  1.00  0.00           C  
ATOM    499  NE2 HIS    28      56.776  46.701  31.787  1.00  0.00           N  
ATOM    500  H   HIS    28      59.205  48.218  34.509  1.00  0.00           H  
ATOM    501  HA  HIS    28      60.001  50.159  32.564  1.00  0.00           H  
ATOM    502  HB2 HIS    28      57.319  49.981  34.050  1.00  0.00           H  
ATOM    503  HB3 HIS    28      57.610  50.830  32.557  1.00  0.00           H  
ATOM    504  HD1 HIS    28      58.350  49.138  30.456  1.00  0.00           H  
ATOM    505  HD2 HIS    28      56.492  47.405  33.816  1.00  0.00           H  
ATOM    506  HE1 HIS    28      57.453  46.868  29.780  1.00  0.00           H  
ATOM    507  N   ILE    29      59.371  51.195  35.631  1.00 85.74           N  
ATOM    508  CA  ILE    29      59.579  52.279  36.548  1.00 82.11           C  
ATOM    509  C   ILE    29      61.084  52.608  36.561  1.00 81.55           C  
ATOM    510  O   ILE    29      61.359  53.795  36.630  1.00 78.38           O  
ATOM    511  CB  ILE    29      58.852  52.041  37.908  1.00 80.82           C  
ATOM    512  CG1 ILE    29      57.317  52.042  37.730  1.00  0.00           C  
ATOM    513  CG2 ILE    29      59.092  53.180  38.910  1.00  0.00           C  
ATOM    514  CD1 ILE    29      56.699  50.842  37.051  1.00 70.96           C  
ATOM    515  H   ILE    29      59.120  50.292  36.006  1.00  0.00           H  
ATOM    516  HA  ILE    29      59.090  53.148  36.105  1.00  0.00           H  
ATOM    517  HB  ILE    29      59.163  51.092  38.347  1.00  0.00           H  
ATOM    518 HG12 ILE    29      56.823  52.111  38.699  1.00  0.00           H  
ATOM    519 HG13 ILE    29      57.026  52.943  37.187  1.00  0.00           H  
ATOM    520 HG21 ILE    29      58.181  53.622  39.297  1.00  0.00           H  
ATOM    521 HG22 ILE    29      59.598  52.828  39.788  1.00  0.00           H  
ATOM    522 HG23 ILE    29      59.612  54.020  38.462  1.00  0.00           H  
ATOM    523 HD11 ILE    29      55.621  50.960  36.954  1.00  0.00           H  
ATOM    524 HD12 ILE    29      57.060  50.635  36.056  1.00  0.00           H  
ATOM    525 HD13 ILE    29      56.887  50.009  37.697  1.00  0.00           H  
ATOM    526  N   SER    30      62.038  51.655  36.349  1.00 82.04           N  
ATOM    527  CA  SER    30      63.490  51.924  36.182  1.00 83.43           C  
ATOM    528  C   SER    30      63.729  52.985  35.122  1.00 83.31           C  
ATOM    529  O   SER    30      63.502  52.725  33.944  1.00 86.84           O  
ATOM    530  CB  SER    30      64.369  50.690  35.835  1.00 82.54           C  
ATOM    531  OG  SER    30      64.320  49.611  36.741  1.00  0.00           O  
ATOM    532  H   SER    30      61.733  50.699  36.233  1.00  0.00           H  
ATOM    533  HA  SER    30      63.886  52.356  37.083  1.00  0.00           H  
ATOM    534  HB2 SER    30      64.191  50.319  34.830  1.00  0.00           H  
ATOM    535  HB3 SER    30      65.411  51.010  35.822  1.00  0.00           H  
ATOM    536  HG  SER    30      63.444  49.257  36.748  1.00  0.00           H  
ATOM    537  N   ASN    31      64.157  54.177  35.561  1.00 80.37           N  
ATOM    538  CA  ASN    31      64.382  55.322  34.700  1.00 79.80           C  
ATOM    539  C   ASN    31      65.728  55.972  34.979  1.00 79.26           C  
ATOM    540  O   ASN    31      65.981  56.268  36.146  1.00 82.12           O  
ATOM    541  CB  ASN    31      63.236  56.331  34.750  1.00 79.66           C  
ATOM    542  CG  ASN    31      62.197  56.061  33.667  1.00  0.00           C  
ATOM    543  ND2 ASN    31      61.244  55.172  33.942  1.00  0.00           N  
ATOM    544  OD1 ASN    31      62.267  56.649  32.592  1.00  0.00           O  
ATOM    545  H   ASN    31      64.305  54.309  36.551  1.00  0.00           H  
ATOM    546  HA  ASN    31      64.395  54.918  33.697  1.00  0.00           H  
ATOM    547  HB2 ASN    31      62.792  56.332  35.739  1.00  0.00           H  
ATOM    548  HB3 ASN    31      63.615  57.340  34.589  1.00  0.00           H  
ATOM    549 HD21 ASN    31      61.252  54.692  34.833  1.00  0.00           H  
ATOM    550 HD22 ASN    31      60.566  54.925  33.238  1.00  0.00           H  
ATOM    551  N   PRO    32      66.535  56.226  33.918  1.00  0.00           N  
ATOM    552  CA  PRO    32      67.941  56.652  33.925  1.00  0.00           C  
ATOM    553  C   PRO    32      68.401  57.542  35.078  1.00  0.00           C  
ATOM    554  O   PRO    32      68.292  58.765  35.017  1.00  0.00           O  
ATOM    555  CB  PRO    32      68.163  57.307  32.558  1.00  0.00           C  
ATOM    556  CG  PRO    32      67.270  56.509  31.642  1.00  0.00           C  
ATOM    557  CD  PRO    32      66.077  56.163  32.518  1.00  0.00           C  
ATOM    558  HA  PRO    32      68.529  55.732  33.955  1.00  0.00           H  
ATOM    559  HB2 PRO    32      67.822  58.344  32.555  1.00  0.00           H  
ATOM    560  HB3 PRO    32      69.203  57.310  32.234  1.00  0.00           H  
ATOM    561  HG2 PRO    32      66.994  57.048  30.735  1.00  0.00           H  
ATOM    562  HG3 PRO    32      67.784  55.596  31.342  1.00  0.00           H  
ATOM    563  HD2 PRO    32      65.267  56.878  32.362  1.00  0.00           H  
ATOM    564  HD3 PRO    32      65.741  55.174  32.209  1.00  0.00           H  
ATOM    565  N   ARG    33      68.892  56.877  36.131  1.00 76.86           N  
ATOM    566  CA  ARG    33      69.525  57.387  37.338  1.00 76.42           C  
ATOM    567  C   ARG    33      68.589  58.041  38.352  1.00 76.58           C  
ATOM    568  O   ARG    33      68.860  57.957  39.550  1.00 76.26           O  
ATOM    569  CB  ARG    33      70.707  58.307  37.044  1.00 77.31           C  
ATOM    570  CG  ARG    33      71.693  58.257  38.210  1.00  0.00           C  
ATOM    571  CD  ARG    33      72.241  59.606  38.618  1.00  0.00           C  
ATOM    572  NE  ARG    33      73.380  59.937  37.781  1.00  0.00           N  
ATOM    573  CZ  ARG    33      74.291  60.858  38.087  1.00  0.00           C  
ATOM    574  NH1 ARG    33      74.125  61.669  39.142  1.00  0.00           N1+
ATOM    575  NH2 ARG    33      75.387  60.937  37.326  1.00  0.00           N1+
ATOM    576  H   ARG    33      68.852  55.869  36.072  1.00  0.00           H  
ATOM    577  HA  ARG    33      69.909  56.482  37.806  1.00  0.00           H  
ATOM    578  HB2 ARG    33      71.218  58.008  36.130  1.00  0.00           H  
ATOM    579  HB3 ARG    33      70.359  59.323  36.853  1.00  0.00           H  
ATOM    580  HG2 ARG    33      71.301  57.759  39.096  1.00  0.00           H  
ATOM    581  HG3 ARG    33      72.495  57.617  37.858  1.00  0.00           H  
ATOM    582  HD2 ARG    33      71.508  60.394  38.653  1.00  0.00           H  
ATOM    583  HD3 ARG    33      72.616  59.518  39.626  1.00  0.00           H  
ATOM    584  HE  ARG    33      73.512  59.372  36.949  1.00  0.00           H  
ATOM    585 HH11 ARG    33      73.280  61.614  39.694  1.00  0.00           H  
ATOM    586 HH12 ARG    33      74.837  62.339  39.395  1.00  0.00           H  
ATOM    587 HH21 ARG    33      75.492  60.321  36.533  1.00  0.00           H  
ATOM    588 HH22 ARG    33      76.107  61.614  37.538  1.00  0.00           H  
ATOM    589  N   VAL    34      67.501  58.680  37.891  1.00 71.98           N  
ATOM    590  CA  VAL    34      66.464  59.276  38.727  1.00 72.07           C  
ATOM    591  C   VAL    34      65.941  58.232  39.703  1.00 71.33           C  
ATOM    592  O   VAL    34      65.915  58.507  40.897  1.00 69.01           O  
ATOM    593  CB  VAL    34      65.352  59.901  37.859  1.00 71.58           C  
ATOM    594  CG1 VAL    34      64.162  60.427  38.690  1.00  0.00           C  
ATOM    595  CG2 VAL    34      65.944  61.033  37.005  1.00 71.59           C  
ATOM    596  H   VAL    34      67.376  58.729  36.890  1.00  0.00           H  
ATOM    597  HA  VAL    34      66.934  60.068  39.314  1.00  0.00           H  
ATOM    598  HB  VAL    34      64.966  59.137  37.181  1.00  0.00           H  
ATOM    599 HG11 VAL    34      63.442  60.962  38.071  1.00  0.00           H  
ATOM    600 HG12 VAL    34      63.615  59.619  39.174  1.00  0.00           H  
ATOM    601 HG13 VAL    34      64.502  61.119  39.460  1.00  0.00           H  
ATOM    602 HG21 VAL    34      65.175  61.549  36.438  1.00  0.00           H  
ATOM    603 HG22 VAL    34      66.438  61.779  37.631  1.00  0.00           H  
ATOM    604 HG23 VAL    34      66.680  60.665  36.291  1.00  0.00           H  
ATOM    605  N   ASN    35      65.680  57.015  39.193  1.00 71.44           N  
ATOM    606  CA  ASN    35      65.386  55.831  39.968  1.00 70.87           C  
ATOM    607  C   ASN    35      66.225  55.666  41.231  1.00 71.14           C  
ATOM    608  O   ASN    35      65.724  55.791  42.341  1.00 73.32           O  
ATOM    609  CB  ASN    35      65.270  54.545  39.165  1.00 68.01           C  
ATOM    610  CG  ASN    35      66.538  54.003  38.556  1.00 72.26           C  
ATOM    611  ND2 ASN    35      66.721  52.688  38.632  1.00 72.74           N  
ATOM    612  OD1 ASN    35      67.374  54.762  38.087  1.00 66.06           O  
ATOM    613  H   ASN    35      65.797  56.889  38.196  1.00  0.00           H  
ATOM    614  HA  ASN    35      64.371  56.027  40.180  1.00  0.00           H  
ATOM    615  HB2 ASN    35      64.962  53.768  39.854  1.00  0.00           H  
ATOM    616  HB3 ASN    35      64.547  54.674  38.364  1.00  0.00           H  
ATOM    617 HD21 ASN    35      66.011  52.094  39.033  1.00  0.00           H  
ATOM    618 HD22 ASN    35      67.570  52.284  38.265  1.00  0.00           H  
ATOM    619  N   ILE    36      67.531  55.480  41.012  1.00 72.21           N  
ATOM    620  CA  ILE    36      68.554  55.235  42.010  1.00 73.01           C  
ATOM    621  C   ILE    36      68.529  56.294  43.102  1.00 73.34           C  
ATOM    622  O   ILE    36      68.633  55.956  44.277  1.00 77.66           O  
ATOM    623  CB  ILE    36      69.962  55.187  41.366  1.00 74.09           C  
ATOM    624  CG1 ILE    36      70.086  54.295  40.118  1.00  0.00           C  
ATOM    625  CG2 ILE    36      71.039  54.798  42.392  1.00  0.00           C  
ATOM    626  CD1 ILE    36      69.617  52.862  40.331  1.00 82.81           C  
ATOM    627  H   ILE    36      67.835  55.465  40.048  1.00  0.00           H  
ATOM    628  HA  ILE    36      68.336  54.271  42.464  1.00  0.00           H  
ATOM    629  HB  ILE    36      70.215  56.195  41.031  1.00  0.00           H  
ATOM    630 HG12 ILE    36      69.535  54.739  39.296  1.00  0.00           H  
ATOM    631 HG13 ILE    36      71.124  54.285  39.783  1.00  0.00           H  
ATOM    632 HG21 ILE    36      72.031  54.780  41.939  1.00  0.00           H  
ATOM    633 HG22 ILE    36      71.092  55.500  43.216  1.00  0.00           H  
ATOM    634 HG23 ILE    36      70.852  53.813  42.819  1.00  0.00           H  
ATOM    635 HD11 ILE    36      69.782  52.259  39.437  1.00  0.00           H  
ATOM    636 HD12 ILE    36      70.114  52.374  41.167  1.00  0.00           H  
ATOM    637 HD13 ILE    36      68.550  52.895  40.516  1.00  0.00           H  
ATOM    638  N   MET    37      68.382  57.560  42.693  1.00 75.67           N  
ATOM    639  CA  MET    37      68.476  58.704  43.573  1.00 73.91           C  
ATOM    640  C   MET    37      67.254  58.881  44.457  1.00 75.76           C  
ATOM    641  O   MET    37      67.443  59.218  45.622  1.00 72.03           O  
ATOM    642  CB  MET    37      68.702  59.982  42.747  1.00 74.63           C  
ATOM    643  CG  MET    37      70.086  59.996  42.085  1.00 72.11           C  
ATOM    644  SD  MET    37      71.448  59.738  43.256  1.00  0.00           S  
ATOM    645  CE  MET    37      72.698  58.999  42.195  1.00  0.00           C  
ATOM    646  H   MET    37      68.268  57.736  41.704  1.00  0.00           H  
ATOM    647  HA  MET    37      69.308  58.539  44.258  1.00  0.00           H  
ATOM    648  HB2 MET    37      67.928  60.089  41.985  1.00  0.00           H  
ATOM    649  HB3 MET    37      68.622  60.859  43.386  1.00  0.00           H  
ATOM    650  HG2 MET    37      70.137  59.211  41.334  1.00  0.00           H  
ATOM    651  HG3 MET    37      70.247  60.936  41.558  1.00  0.00           H  
ATOM    652  HE1 MET    37      73.451  58.540  42.833  1.00  0.00           H  
ATOM    653  HE2 MET    37      72.282  58.231  41.545  1.00  0.00           H  
ATOM    654  HE3 MET    37      73.200  59.772  41.618  1.00  0.00           H  
ATOM    655  N   LEU    38      66.022  58.610  43.996  1.00 71.39           N  
ATOM    656  CA  LEU    38      64.906  58.687  44.939  1.00 71.36           C  
ATOM    657  C   LEU    38      64.909  57.488  45.858  1.00 73.02           C  
ATOM    658  O   LEU    38      64.348  57.613  46.933  1.00 70.62           O  
ATOM    659  CB  LEU    38      63.520  58.753  44.309  1.00 68.07           C  
ATOM    660  CG  LEU    38      63.191  60.002  43.495  1.00  0.00           C  
ATOM    661  CD1 LEU    38      63.278  61.217  44.376  1.00 74.31           C  
ATOM    662  CD2 LEU    38      63.959  60.186  42.197  1.00  0.00           C  
ATOM    663  H   LEU    38      65.865  58.320  43.040  1.00  0.00           H  
ATOM    664  HA  LEU    38      65.027  59.554  45.586  1.00  0.00           H  
ATOM    665  HB2 LEU    38      63.360  57.867  43.763  1.00  0.00           H  
ATOM    666  HB3 LEU    38      62.773  58.710  45.104  1.00  0.00           H  
ATOM    667  HG  LEU    38      62.153  59.982  43.194  1.00  0.00           H  
ATOM    668 HD11 LEU    38      63.152  62.078  43.729  1.00  0.00           H  
ATOM    669 HD12 LEU    38      62.511  61.201  45.149  1.00  0.00           H  
ATOM    670 HD13 LEU    38      64.245  61.351  44.854  1.00  0.00           H  
ATOM    671 HD21 LEU    38      63.599  61.065  41.663  1.00  0.00           H  
ATOM    672 HD22 LEU    38      65.026  60.333  42.356  1.00  0.00           H  
ATOM    673 HD23 LEU    38      63.773  59.334  41.549  1.00  0.00           H  
ATOM    674  N   THR    39      65.559  56.382  45.476  1.00 70.93           N  
ATOM    675  CA  THR    39      65.812  55.263  46.360  1.00 71.88           C  
ATOM    676  C   THR    39      67.045  55.430  47.260  1.00 73.34           C  
ATOM    677  O   THR    39      67.101  54.787  48.304  1.00 77.13           O  
ATOM    678  CB  THR    39      65.882  53.945  45.676  1.00 73.11           C  
ATOM    679  CG2 THR    39      64.584  53.140  45.912  1.00 72.28           C  
ATOM    680  OG1 THR    39      66.359  54.201  44.401  1.00 71.91           O  
ATOM    681  H   THR    39      65.948  56.336  44.543  1.00  0.00           H  
ATOM    682  HA  THR    39      64.883  55.173  46.876  1.00  0.00           H  
ATOM    683  HB  THR    39      66.687  53.361  46.066  1.00  0.00           H  
ATOM    684  HG1 THR    39      67.224  54.582  44.474  1.00  0.00           H  
ATOM    685 HG21 THR    39      64.671  52.082  45.699  1.00  0.00           H  
ATOM    686 HG22 THR    39      64.292  53.163  46.958  1.00  0.00           H  
ATOM    687 HG23 THR    39      63.743  53.552  45.376  1.00  0.00           H  
ATOM    688  N   HIS    40      67.912  56.408  46.999  1.00 73.09           N  
ATOM    689  CA  HIS    40      68.839  56.879  48.013  1.00 74.48           C  
ATOM    690  C   HIS    40      68.068  57.595  49.125  1.00 74.98           C  
ATOM    691  O   HIS    40      68.334  57.366  50.302  1.00 78.94           O  
ATOM    692  CB  HIS    40      69.737  57.963  47.430  1.00 74.59           C  
ATOM    693  CG  HIS    40      70.698  58.551  48.425  1.00  0.00           C  
ATOM    694  CD2 HIS    40      70.436  59.599  49.279  1.00  0.00           C  
ATOM    695  ND1 HIS    40      71.969  58.058  48.710  1.00  0.00           N  
ATOM    696  CE1 HIS    40      72.434  58.860  49.660  1.00  0.00           C  
ATOM    697  NE2 HIS    40      71.575  59.813  50.006  1.00  0.00           N  
ATOM    698  H   HIS    40      67.831  56.929  46.137  1.00  0.00           H  
ATOM    699  HA  HIS    40      69.436  56.054  48.408  1.00  0.00           H  
ATOM    700  HB2 HIS    40      70.114  57.777  46.444  1.00  0.00           H  
ATOM    701  HB3 HIS    40      69.111  58.814  47.210  1.00  0.00           H  
ATOM    702  HD2 HIS    40      69.556  60.194  49.443  1.00  0.00           H  
ATOM    703  HE1 HIS    40      73.421  58.760  50.085  1.00  0.00           H  
ATOM    704  HE2 HIS    40      71.722  60.533  50.698  1.00  0.00           H  
ATOM    705  N   LEU    41      67.193  58.529  48.707  1.00 73.74           N  
ATOM    706  CA  LEU    41      66.447  59.483  49.527  1.00 72.08           C  
ATOM    707  C   LEU    41      65.578  58.730  50.528  1.00 71.55           C  
ATOM    708  O   LEU    41      65.561  58.943  51.731  1.00 71.52           O  
ATOM    709  CB  LEU    41      65.583  60.313  48.553  1.00 72.86           C  
ATOM    710  CG  LEU    41      64.675  61.358  49.201  1.00 78.35           C  
ATOM    711  CD1 LEU    41      65.469  62.369  50.035  1.00 80.50           C  
ATOM    712  CD2 LEU    41      63.882  62.066  48.109  1.00 77.36           C  
ATOM    713  H   LEU    41      67.088  58.629  47.707  1.00  0.00           H  
ATOM    714  HA  LEU    41      67.155  60.114  50.064  1.00  0.00           H  
ATOM    715  HB2 LEU    41      66.211  60.797  47.809  1.00  0.00           H  
ATOM    716  HB3 LEU    41      64.937  59.660  47.979  1.00  0.00           H  
ATOM    717  HG  LEU    41      63.954  60.866  49.857  1.00  0.00           H  
ATOM    718 HD11 LEU    41      64.811  63.140  50.439  1.00  0.00           H  
ATOM    719 HD12 LEU    41      65.956  61.894  50.886  1.00  0.00           H  
ATOM    720 HD13 LEU    41      66.232  62.869  49.439  1.00  0.00           H  
ATOM    721 HD21 LEU    41      63.271  62.848  48.552  1.00  0.00           H  
ATOM    722 HD22 LEU    41      64.545  62.531  47.379  1.00  0.00           H  
ATOM    723 HD23 LEU    41      63.238  61.373  47.570  1.00  0.00           H  
ATOM    724  N   ALA    42      64.926  57.768  49.928  1.00 69.20           N  
ATOM    725  CA  ALA    42      64.519  56.468  50.337  1.00 70.43           C  
ATOM    726  C   ALA    42      65.152  55.726  51.474  1.00 70.45           C  
ATOM    727  O   ALA    42      64.472  55.399  52.447  1.00 73.21           O  
ATOM    728  CB  ALA    42      64.397  55.729  49.062  1.00 67.40           C  
ATOM    729  H   ALA    42      64.954  57.851  48.920  1.00  0.00           H  
ATOM    730  HA  ALA    42      63.588  56.600  50.747  1.00  0.00           H  
ATOM    731  HB1 ALA    42      64.683  54.716  49.041  1.00  0.00           H  
ATOM    732  HB2 ALA    42      63.516  55.870  48.446  1.00  0.00           H  
ATOM    733  HB3 ALA    42      65.180  56.189  48.524  1.00  0.00           H  
ATOM    734  N   ILE    43      66.435  55.389  51.364  1.00 72.62           N  
ATOM    735  CA  ILE    43      67.073  54.672  52.454  1.00 72.54           C  
ATOM    736  C   ILE    43      67.221  55.646  53.610  1.00 71.97           C  
ATOM    737  O   ILE    43      66.966  55.249  54.736  1.00 75.84           O  
ATOM    738  CB  ILE    43      68.471  54.159  52.090  1.00 71.94           C  
ATOM    739  CG1 ILE    43      68.492  53.090  50.995  1.00  0.00           C  
ATOM    740  CG2 ILE    43      69.232  53.623  53.331  1.00  0.00           C  
ATOM    741  CD1 ILE    43      68.143  51.696  51.527  1.00  0.00           C  
ATOM    742  H   ILE    43      66.969  55.628  50.539  1.00  0.00           H  
ATOM    743  HA  ILE    43      66.455  53.827  52.770  1.00  0.00           H  
ATOM    744  HB  ILE    43      68.994  55.019  51.692  1.00  0.00           H  
ATOM    745 HG12 ILE    43      67.845  53.369  50.173  1.00  0.00           H  
ATOM    746 HG13 ILE    43      69.496  53.050  50.571  1.00  0.00           H  
ATOM    747 HG21 ILE    43      70.197  53.198  53.058  1.00  0.00           H  
ATOM    748 HG22 ILE    43      69.426  54.363  54.096  1.00  0.00           H  
ATOM    749 HG23 ILE    43      68.658  52.861  53.859  1.00  0.00           H  
ATOM    750 HD11 ILE    43      68.342  50.943  50.768  1.00  0.00           H  
ATOM    751 HD12 ILE    43      68.783  51.363  52.341  1.00  0.00           H  
ATOM    752 HD13 ILE    43      67.113  51.656  51.878  1.00  0.00           H  
ATOM    753  N   ALA    44      67.617  56.899  53.328  1.00 71.07           N  
ATOM    754  CA  ALA    44      67.889  57.911  54.331  1.00 70.88           C  
ATOM    755  C   ALA    44      66.705  58.112  55.271  1.00 71.74           C  
ATOM    756  O   ALA    44      66.875  58.067  56.481  1.00 72.80           O  
ATOM    757  CB  ALA    44      68.295  59.220  53.655  1.00 68.59           C  
ATOM    758  H   ALA    44      67.782  57.144  52.360  1.00  0.00           H  
ATOM    759  HA  ALA    44      68.736  57.559  54.923  1.00  0.00           H  
ATOM    760  HB1 ALA    44      68.678  59.908  54.399  1.00  0.00           H  
ATOM    761  HB2 ALA    44      69.091  59.060  52.928  1.00  0.00           H  
ATOM    762  HB3 ALA    44      67.470  59.712  53.145  1.00  0.00           H  
ATOM    763  N   ASP    45      65.499  58.219  54.717  1.00 71.88           N  
ATOM    764  CA  ASP    45      64.280  58.365  55.491  1.00 71.72           C  
ATOM    765  C   ASP    45      63.770  57.026  56.039  1.00 70.22           C  
ATOM    766  O   ASP    45      63.094  57.055  57.067  1.00 70.23           O  
ATOM    767  CB  ASP    45      63.234  58.947  54.564  1.00 68.87           C  
ATOM    768  CG  ASP    45      63.365  60.419  54.206  1.00 82.57           C  
ATOM    769  OD1 ASP    45      63.005  60.886  53.129  1.00 83.92           O  
ATOM    770  OD2 ASP    45      63.895  61.166  55.206  1.00 79.92           O1-
ATOM    771  H   ASP    45      65.429  58.222  53.707  1.00  0.00           H  
ATOM    772  HA  ASP    45      64.454  59.040  56.324  1.00  0.00           H  
ATOM    773  HB2 ASP    45      63.500  58.473  53.652  1.00  0.00           H  
ATOM    774  HB3 ASP    45      62.213  58.698  54.836  1.00  0.00           H  
ATOM    775  HD2 ASP    45      63.993  62.072  54.959  1.00  0.00           H  
ATOM    776  N   LEU    46      64.109  55.865  55.434  1.00 67.28           N  
ATOM    777  CA  LEU    46      63.825  54.553  56.032  1.00 68.96           C  
ATOM    778  C   LEU    46      64.657  54.390  57.306  1.00 65.98           C  
ATOM    779  O   LEU    46      64.155  53.929  58.324  1.00 70.25           O  
ATOM    780  CB  LEU    46      64.127  53.369  55.095  1.00 63.48           C  
ATOM    781  CG  LEU    46      63.746  51.998  55.724  1.00 70.22           C  
ATOM    782  CD1 LEU    46      62.237  51.725  55.643  1.00 68.20           C  
ATOM    783  CD2 LEU    46      64.607  50.869  55.162  1.00 74.86           C  
ATOM    784  H   LEU    46      64.641  55.890  54.575  1.00  0.00           H  
ATOM    785  HA  LEU    46      62.766  54.505  56.261  1.00  0.00           H  
ATOM    786  HB2 LEU    46      63.601  53.495  54.147  1.00  0.00           H  
ATOM    787  HB3 LEU    46      65.187  53.368  54.845  1.00  0.00           H  
ATOM    788  HG  LEU    46      63.978  51.968  56.785  1.00  0.00           H  
ATOM    789 HD11 LEU    46      61.981  50.770  56.103  1.00  0.00           H  
ATOM    790 HD12 LEU    46      61.672  52.497  56.161  1.00  0.00           H  
ATOM    791 HD13 LEU    46      61.892  51.700  54.611  1.00  0.00           H  
ATOM    792 HD21 LEU    46      64.241  49.894  55.481  1.00  0.00           H  
ATOM    793 HD22 LEU    46      64.668  50.910  54.084  1.00  0.00           H  
ATOM    794 HD23 LEU    46      65.631  50.963  55.526  1.00  0.00           H  
ATOM    795  N   LEU    47      65.928  54.794  57.272  1.00 66.65           N  
ATOM    796  CA  LEU    47      66.793  54.752  58.433  1.00 68.44           C  
ATOM    797  C   LEU    47      66.380  55.795  59.466  1.00 68.93           C  
ATOM    798  O   LEU    47      66.510  55.516  60.651  1.00 71.60           O  
ATOM    799  CB  LEU    47      68.251  54.975  58.014  1.00 68.36           C  
ATOM    800  CG  LEU    47      68.809  53.876  57.087  1.00  0.00           C  
ATOM    801  CD1 LEU    47      70.295  54.126  56.807  1.00  0.00           C  
ATOM    802  CD2 LEU    47      68.565  52.450  57.606  1.00  0.00           C  
ATOM    803  H   LEU    47      66.308  55.149  56.403  1.00  0.00           H  
ATOM    804  HA  LEU    47      66.697  53.781  58.923  1.00  0.00           H  
ATOM    805  HB2 LEU    47      68.354  55.946  57.526  1.00  0.00           H  
ATOM    806  HB3 LEU    47      68.874  55.022  58.909  1.00  0.00           H  
ATOM    807  HG  LEU    47      68.301  53.919  56.133  1.00  0.00           H  
ATOM    808 HD11 LEU    47      70.693  53.398  56.099  1.00  0.00           H  
ATOM    809 HD12 LEU    47      70.450  55.118  56.378  1.00  0.00           H  
ATOM    810 HD13 LEU    47      70.888  54.062  57.719  1.00  0.00           H  
ATOM    811 HD21 LEU    47      69.076  51.718  56.979  1.00  0.00           H  
ATOM    812 HD22 LEU    47      68.935  52.330  58.624  1.00  0.00           H  
ATOM    813 HD23 LEU    47      67.507  52.185  57.592  1.00  0.00           H  
ATOM    814  N   VAL    48      65.807  56.939  59.050  1.00 67.67           N  
ATOM    815  CA  VAL    48      65.225  57.913  59.966  1.00 69.67           C  
ATOM    816  C   VAL    48      64.058  57.279  60.727  1.00 67.76           C  
ATOM    817  O   VAL    48      64.027  57.356  61.945  1.00 66.68           O  
ATOM    818  CB  VAL    48      64.799  59.207  59.232  1.00 70.60           C  
ATOM    819  CG1 VAL    48      63.945  60.167  60.073  1.00  0.00           C  
ATOM    820  CG2 VAL    48      66.016  59.982  58.707  1.00  0.00           C  
ATOM    821  H   VAL    48      65.735  57.118  58.058  1.00  0.00           H  
ATOM    822  HA  VAL    48      66.003  58.171  60.684  1.00  0.00           H  
ATOM    823  HB  VAL    48      64.177  58.917  58.393  1.00  0.00           H  
ATOM    824 HG11 VAL    48      63.800  61.116  59.554  1.00  0.00           H  
ATOM    825 HG12 VAL    48      62.950  59.766  60.240  1.00  0.00           H  
ATOM    826 HG13 VAL    48      64.413  60.390  61.029  1.00  0.00           H  
ATOM    827 HG21 VAL    48      65.768  60.569  57.823  1.00  0.00           H  
ATOM    828 HG22 VAL    48      66.386  60.675  59.464  1.00  0.00           H  
ATOM    829 HG23 VAL    48      66.863  59.343  58.478  1.00  0.00           H  
ATOM    830  N   THR    49      63.132  56.598  60.053  1.00 66.27           N  
ATOM    831  CA  THR    49      61.999  56.007  60.748  1.00 68.36           C  
ATOM    832  C   THR    49      62.335  54.788  61.606  1.00 71.02           C  
ATOM    833  O   THR    49      61.591  54.517  62.542  1.00 72.14           O  
ATOM    834  CB  THR    49      60.926  55.657  59.743  1.00  0.00           C  
ATOM    835  CG2 THR    49      61.323  54.590  58.740  1.00  0.00           C  
ATOM    836  OG1 THR    49      59.781  55.263  60.446  1.00  0.00           O  
ATOM    837  H   THR    49      63.179  56.533  59.043  1.00  0.00           H  
ATOM    838  HA  THR    49      61.588  56.756  61.418  1.00  0.00           H  
ATOM    839  HB  THR    49      60.719  56.579  59.219  1.00  0.00           H  
ATOM    840  HG1 THR    49      59.996  54.512  60.980  1.00  0.00           H  
ATOM    841 HG21 THR    49      60.528  54.350  58.060  1.00  0.00           H  
ATOM    842 HG22 THR    49      62.074  55.041  58.120  1.00  0.00           H  
ATOM    843 HG23 THR    49      61.718  53.681  59.179  1.00  0.00           H  
ATOM    844  N   LEU    50      63.402  54.044  61.297  1.00 71.19           N  
ATOM    845  CA  LEU    50      63.775  52.885  62.092  1.00 73.59           C  
ATOM    846  C   LEU    50      64.736  53.293  63.206  1.00 73.92           C  
ATOM    847  O   LEU    50      64.495  52.929  64.351  1.00 72.70           O  
ATOM    848  CB  LEU    50      64.453  51.829  61.201  1.00 72.52           C  
ATOM    849  CG  LEU    50      63.536  51.228  60.116  1.00 75.09           C  
ATOM    850  CD1 LEU    50      64.300  50.181  59.295  1.00 78.12           C  
ATOM    851  CD2 LEU    50      62.241  50.631  60.677  1.00 77.53           C  
ATOM    852  H   LEU    50      63.963  54.284  60.492  1.00  0.00           H  
ATOM    853  HA  LEU    50      62.910  52.434  62.576  1.00  0.00           H  
ATOM    854  HB2 LEU    50      65.333  52.263  60.720  1.00  0.00           H  
ATOM    855  HB3 LEU    50      64.827  51.018  61.829  1.00  0.00           H  
ATOM    856  HG  LEU    50      63.233  52.009  59.429  1.00  0.00           H  
ATOM    857 HD11 LEU    50      63.679  49.783  58.493  1.00  0.00           H  
ATOM    858 HD12 LEU    50      65.187  50.616  58.835  1.00  0.00           H  
ATOM    859 HD13 LEU    50      64.621  49.344  59.916  1.00  0.00           H  
ATOM    860 HD21 LEU    50      61.643  50.178  59.886  1.00  0.00           H  
ATOM    861 HD22 LEU    50      62.456  49.852  61.407  1.00  0.00           H  
ATOM    862 HD23 LEU    50      61.621  51.378  61.171  1.00  0.00           H  
ATOM    863  N   LEU    51      65.813  54.030  62.897  1.00 73.21           N  
ATOM    864  CA  LEU    51      66.829  54.388  63.878  1.00 73.60           C  
ATOM    865  C   LEU    51      66.467  55.694  64.587  1.00 72.66           C  
ATOM    866  O   LEU    51      66.380  55.666  65.813  1.00 78.23           O  
ATOM    867  CB  LEU    51      68.223  54.500  63.220  1.00 74.36           C  
ATOM    868  CG  LEU    51      68.727  53.178  62.596  1.00  0.00           C  
ATOM    869  CD1 LEU    51      70.121  53.363  61.983  1.00  0.00           C  
ATOM    870  CD2 LEU    51      68.736  52.011  63.600  1.00  0.00           C  
ATOM    871  H   LEU    51      65.950  54.341  61.943  1.00  0.00           H  
ATOM    872  HA  LEU    51      66.883  53.625  64.655  1.00  0.00           H  
ATOM    873  HB2 LEU    51      68.234  55.288  62.469  1.00  0.00           H  
ATOM    874  HB3 LEU    51      68.942  54.818  63.978  1.00  0.00           H  
ATOM    875  HG  LEU    51      68.055  52.906  61.781  1.00  0.00           H  
ATOM    876 HD11 LEU    51      70.473  52.445  61.513  1.00  0.00           H  
ATOM    877 HD12 LEU    51      70.099  54.133  61.212  1.00  0.00           H  
ATOM    878 HD13 LEU    51      70.855  53.659  62.734  1.00  0.00           H  
ATOM    879 HD21 LEU    51      69.203  51.127  63.165  1.00  0.00           H  
ATOM    880 HD22 LEU    51      69.291  52.267  64.503  1.00  0.00           H  
ATOM    881 HD23 LEU    51      67.729  51.717  63.892  1.00  0.00           H  
ATOM    882  N   LEU    52      66.232  56.796  63.860  1.00 74.33           N  
ATOM    883  CA  LEU    52      66.065  58.119  64.462  1.00 71.85           C  
ATOM    884  C   LEU    52      64.732  58.284  65.202  1.00 71.02           C  
ATOM    885  O   LEU    52      64.727  58.506  66.412  1.00 73.11           O  
ATOM    886  CB  LEU    52      66.280  59.231  63.412  1.00 71.51           C  
ATOM    887  CG  LEU    52      66.297  60.685  63.940  1.00  0.00           C  
ATOM    888  CD1 LEU    52      64.907  61.326  64.017  1.00  0.00           C  
ATOM    889  CD2 LEU    52      67.028  60.837  65.282  1.00  0.00           C  
ATOM    890  H   LEU    52      66.156  56.696  62.859  1.00  0.00           H  
ATOM    891  HA  LEU    52      66.844  58.242  65.196  1.00  0.00           H  
ATOM    892  HB2 LEU    52      67.243  59.047  62.933  1.00  0.00           H  
ATOM    893  HB3 LEU    52      65.544  59.166  62.621  1.00  0.00           H  
ATOM    894  HG  LEU    52      66.842  61.260  63.193  1.00  0.00           H  
ATOM    895 HD11 LEU    52      65.012  62.399  64.137  1.00  0.00           H  
ATOM    896 HD12 LEU    52      64.315  61.153  63.122  1.00  0.00           H  
ATOM    897 HD13 LEU    52      64.332  60.980  64.874  1.00  0.00           H  
ATOM    898 HD21 LEU    52      67.209  61.882  65.528  1.00  0.00           H  
ATOM    899 HD22 LEU    52      66.449  60.423  66.100  1.00  0.00           H  
ATOM    900 HD23 LEU    52      67.974  60.299  65.281  1.00  0.00           H  
ATOM    901  N   MET    53      63.611  58.245  64.474  1.00 71.04           N  
ATOM    902  CA  MET    53      62.286  58.615  64.957  1.00 71.84           C  
ATOM    903  C   MET    53      61.873  57.894  66.244  1.00 72.51           C  
ATOM    904  O   MET    53      61.597  58.597  67.205  1.00 76.50           O  
ATOM    905  CB  MET    53      61.230  58.466  63.855  1.00 72.70           C  
ATOM    906  CG  MET    53      61.432  59.442  62.697  1.00  0.00           C  
ATOM    907  SD  MET    53      60.321  59.173  61.294  1.00  0.00           S  
ATOM    908  CE  MET    53      58.765  59.735  62.020  1.00  0.00           C  
ATOM    909  H   MET    53      63.688  57.973  63.500  1.00  0.00           H  
ATOM    910  HA  MET    53      62.330  59.676  65.206  1.00  0.00           H  
ATOM    911  HB2 MET    53      61.219  57.453  63.465  1.00  0.00           H  
ATOM    912  HB3 MET    53      60.244  58.645  64.280  1.00  0.00           H  
ATOM    913  HG2 MET    53      61.320  60.467  63.047  1.00  0.00           H  
ATOM    914  HG3 MET    53      62.451  59.358  62.332  1.00  0.00           H  
ATOM    915  HE1 MET    53      57.983  59.719  61.262  1.00  0.00           H  
ATOM    916  HE2 MET    53      58.456  59.090  62.839  1.00  0.00           H  
ATOM    917  HE3 MET    53      58.861  60.756  62.391  1.00  0.00           H  
ATOM    918  N   PRO    54      61.894  56.546  66.340  1.00 74.57           N  
ATOM    919  CA  PRO    54      61.449  55.817  67.531  1.00 73.89           C  
ATOM    920  C   PRO    54      62.166  56.168  68.837  1.00 74.31           C  
ATOM    921  O   PRO    54      61.512  56.194  69.879  1.00 72.95           O  
ATOM    922  CB  PRO    54      61.534  54.325  67.216  1.00 72.19           C  
ATOM    923  CG  PRO    54      62.308  54.236  65.925  1.00 70.91           C  
ATOM    924  CD  PRO    54      62.264  55.614  65.290  1.00 75.19           C  
ATOM    925  HA  PRO    54      60.387  56.015  67.642  1.00  0.00           H  
ATOM    926  HB2 PRO    54      62.016  53.743  68.002  1.00  0.00           H  
ATOM    927  HB3 PRO    54      60.544  53.900  67.091  1.00  0.00           H  
ATOM    928  HG2 PRO    54      63.339  54.018  66.197  1.00  0.00           H  
ATOM    929  HG3 PRO    54      61.955  53.445  65.261  1.00  0.00           H  
ATOM    930  HD2 PRO    54      63.202  55.818  64.779  1.00  0.00           H  
ATOM    931  HD3 PRO    54      61.449  55.640  64.581  1.00  0.00           H  
ATOM    932  N   ILE    55      63.484  56.361  68.823  1.00 75.27           N  
ATOM    933  CA  ILE    55      64.231  56.643  70.044  1.00 76.82           C  
ATOM    934  C   ILE    55      64.194  58.157  70.322  1.00 75.58           C  
ATOM    935  O   ILE    55      64.141  58.556  71.486  1.00 76.46           O  
ATOM    936  CB  ILE    55      65.666  56.086  69.880  1.00 81.35           C  
ATOM    937  CG1 ILE    55      66.455  56.068  71.206  1.00  0.00           C  
ATOM    938  CG2 ILE    55      66.448  56.775  68.763  1.00  0.00           C  
ATOM    939  CD1 ILE    55      67.814  55.355  71.104  1.00 93.20           C  
ATOM    940  H   ILE    55      63.993  56.303  67.951  1.00  0.00           H  
ATOM    941  HA  ILE    55      63.769  56.132  70.892  1.00  0.00           H  
ATOM    942  HB  ILE    55      65.553  55.041  69.581  1.00  0.00           H  
ATOM    943 HG12 ILE    55      66.595  57.083  71.576  1.00  0.00           H  
ATOM    944 HG13 ILE    55      65.860  55.560  71.966  1.00  0.00           H  
ATOM    945 HG21 ILE    55      66.758  57.778  69.049  1.00  0.00           H  
ATOM    946 HG22 ILE    55      67.323  56.186  68.491  1.00  0.00           H  
ATOM    947 HG23 ILE    55      65.852  56.867  67.863  1.00  0.00           H  
ATOM    948 HD11 ILE    55      68.304  55.326  72.074  1.00  0.00           H  
ATOM    949 HD12 ILE    55      67.699  54.325  70.763  1.00  0.00           H  
ATOM    950 HD13 ILE    55      68.494  55.859  70.420  1.00  0.00           H  
ATOM    951  N   GLU    56      64.137  59.001  69.276  1.00 74.71           N  
ATOM    952  CA  GLU    56      63.979  60.441  69.420  1.00 75.06           C  
ATOM    953  C   GLU    56      62.601  60.802  69.986  1.00 74.16           C  
ATOM    954  O   GLU    56      62.554  61.626  70.890  1.00 77.84           O  
ATOM    955  CB  GLU    56      64.257  61.183  68.099  1.00  0.00           C  
ATOM    956  CG  GLU    56      64.090  62.716  68.199  1.00  0.00           C  
ATOM    957  CD  GLU    56      64.612  63.448  66.972  1.00  0.00           C  
ATOM    958  OE1 GLU    56      63.802  63.615  66.036  1.00  0.00           O  
ATOM    959  OE2 GLU    56      65.802  63.839  66.991  1.00  0.00           O1-
ATOM    960  H   GLU    56      64.188  58.626  68.334  1.00  0.00           H  
ATOM    961  HA  GLU    56      64.724  60.774  70.144  1.00  0.00           H  
ATOM    962  HB2 GLU    56      65.282  60.962  67.809  1.00  0.00           H  
ATOM    963  HB3 GLU    56      63.613  60.799  67.307  1.00  0.00           H  
ATOM    964  HG2 GLU    56      63.042  62.982  68.335  1.00  0.00           H  
ATOM    965  HG3 GLU    56      64.618  63.097  69.073  1.00  0.00           H  
ATOM    966  N   ILE    57      61.497  60.182  69.534  1.00 72.72           N  
ATOM    967  CA  ILE    57      60.176  60.406  70.135  1.00 72.43           C  
ATOM    968  C   ILE    57      60.080  59.779  71.537  1.00 74.22           C  
ATOM    969  O   ILE    57      59.360  60.307  72.377  1.00 74.73           O  
ATOM    970  CB  ILE    57      59.011  59.940  69.214  1.00 69.78           C  
ATOM    971  CG1 ILE    57      58.903  58.416  68.954  1.00  0.00           C  
ATOM    972  CG2 ILE    57      59.023  60.731  67.889  1.00  0.00           C  
ATOM    973  CD1 ILE    57      58.083  57.608  69.973  1.00  0.00           C  
ATOM    974  H   ILE    57      61.579  59.528  68.757  1.00  0.00           H  
ATOM    975  HA  ILE    57      60.052  61.481  70.275  1.00  0.00           H  
ATOM    976  HB  ILE    57      58.088  60.238  69.715  1.00  0.00           H  
ATOM    977 HG12 ILE    57      58.426  58.268  67.988  1.00  0.00           H  
ATOM    978 HG13 ILE    57      59.890  57.977  68.868  1.00  0.00           H  
ATOM    979 HG21 ILE    57      58.145  60.511  67.282  1.00  0.00           H  
ATOM    980 HG22 ILE    57      59.022  61.806  68.076  1.00  0.00           H  
ATOM    981 HG23 ILE    57      59.902  60.510  67.286  1.00  0.00           H  
ATOM    982 HD11 ILE    57      57.893  56.602  69.595  1.00  0.00           H  
ATOM    983 HD12 ILE    57      58.605  57.489  70.920  1.00  0.00           H  
ATOM    984 HD13 ILE    57      57.122  58.070  70.184  1.00  0.00           H  
ATOM    985  N   GLY    58      60.835  58.707  71.822  1.00 73.35           N  
ATOM    986  CA  GLY    58      60.931  58.101  73.149  1.00 74.78           C  
ATOM    987  C   GLY    58      61.602  59.044  74.156  1.00 73.86           C  
ATOM    988  O   GLY    58      61.114  59.222  75.273  1.00 76.34           O  
ATOM    989  H   GLY    58      61.381  58.294  71.076  1.00  0.00           H  
ATOM    990  HA2 GLY    58      59.937  57.829  73.508  1.00  0.00           H  
ATOM    991  HA3 GLY    58      61.513  57.181  73.082  1.00  0.00           H  
ATOM    992  N   TRP    59      62.670  59.720  73.716  1.00 75.22           N  
ATOM    993  CA  TRP    59      63.281  60.856  74.393  1.00 75.74           C  
ATOM    994  C   TRP    59      62.294  62.041  74.444  1.00 76.69           C  
ATOM    995  O   TRP    59      61.901  62.461  75.527  1.00 80.31           O  
ATOM    996  CB  TRP    59      64.608  61.223  73.675  1.00 77.29           C  
ATOM    997  CG  TRP    59      65.146  62.617  73.855  1.00 75.35           C  
ATOM    998  CD1 TRP    59      65.060  63.357  74.983  1.00  0.00           C  
ATOM    999  CD2 TRP    59      65.777  63.483  72.860  1.00 76.44           C  
ATOM   1000  CE2 TRP    59      65.980  64.771  73.446  1.00  0.00           C  
ATOM   1001  CE3 TRP    59      66.195  63.321  71.519  1.00  0.00           C  
ATOM   1002  NE1 TRP    59      65.473  64.641  74.718  1.00  0.00           N  
ATOM   1003  CZ2 TRP    59      66.581  65.831  72.750  1.00  0.00           C  
ATOM   1004  CZ3 TRP    59      66.783  64.383  70.801  1.00  0.00           C  
ATOM   1005  CH2 TRP    59      66.978  65.636  71.417  1.00  0.00           C  
ATOM   1006  H   TRP    59      63.033  59.473  72.801  1.00  0.00           H  
ATOM   1007  HA  TRP    59      63.507  60.575  75.423  1.00  0.00           H  
ATOM   1008  HB2 TRP    59      65.380  60.511  73.965  1.00  0.00           H  
ATOM   1009  HB3 TRP    59      64.479  61.093  72.601  1.00  0.00           H  
ATOM   1010  HD1 TRP    59      64.634  63.016  75.915  1.00  0.00           H  
ATOM   1011  HE1 TRP    59      65.451  65.371  75.444  1.00  0.00           H  
ATOM   1012  HE3 TRP    59      66.068  62.366  71.036  1.00  0.00           H  
ATOM   1013  HZ2 TRP    59      66.745  66.784  73.232  1.00  0.00           H  
ATOM   1014  HZ3 TRP    59      67.112  64.231  69.783  1.00  0.00           H  
ATOM   1015  HH2 TRP    59      67.460  66.440  70.876  1.00  0.00           H  
ATOM   1016  N   ALA    60      61.903  62.592  73.291  1.00 77.24           N  
ATOM   1017  CA  ALA    60      61.248  63.892  73.144  1.00 77.99           C  
ATOM   1018  C   ALA    60      59.829  63.957  73.729  1.00 78.57           C  
ATOM   1019  O   ALA    60      59.326  65.056  73.959  1.00 80.24           O  
ATOM   1020  CB  ALA    60      61.190  64.246  71.648  1.00 78.41           C  
ATOM   1021  H   ALA    60      62.241  62.160  72.429  1.00  0.00           H  
ATOM   1022  HA  ALA    60      61.857  64.635  73.664  1.00  0.00           H  
ATOM   1023  HB1 ALA    60      60.708  65.205  71.477  1.00  0.00           H  
ATOM   1024  HB2 ALA    60      62.191  64.304  71.220  1.00  0.00           H  
ATOM   1025  HB3 ALA    60      60.628  63.504  71.083  1.00  0.00           H  
ATOM   1026  N   ALA    61      59.192  62.805  73.977  1.00 78.45           N  
ATOM   1027  CA  ALA    61      57.908  62.691  74.663  1.00 79.09           C  
ATOM   1028  C   ALA    61      58.071  62.530  76.186  1.00 80.71           C  
ATOM   1029  O   ALA    61      57.060  62.445  76.880  1.00 82.74           O  
ATOM   1030  CB  ALA    61      57.203  61.423  74.156  1.00 79.29           C  
ATOM   1031  H   ALA    61      59.644  61.944  73.692  1.00  0.00           H  
ATOM   1032  HA  ALA    61      57.283  63.563  74.464  1.00  0.00           H  
ATOM   1033  HB1 ALA    61      56.206  61.333  74.588  1.00  0.00           H  
ATOM   1034  HB2 ALA    61      57.093  61.449  73.073  1.00  0.00           H  
ATOM   1035  HB3 ALA    61      57.755  60.519  74.419  1.00  0.00           H  
ATOM   1036  N   THR    62      59.303  62.461  76.709  1.00 80.36           N  
ATOM   1037  CA  THR    62      59.597  62.244  78.129  1.00 80.57           C  
ATOM   1038  C   THR    62      60.609  63.261  78.691  1.00 78.70           C  
ATOM   1039  O   THR    62      60.538  63.600  79.870  1.00 75.20           O  
ATOM   1040  CB  THR    62      59.935  60.753  78.418  1.00 80.83           C  
ATOM   1041  CG2 THR    62      58.882  59.746  77.931  1.00  0.00           C  
ATOM   1042  OG1 THR    62      61.203  60.333  77.928  1.00  0.00           O  
ATOM   1043  H   THR    62      60.097  62.513  76.081  1.00  0.00           H  
ATOM   1044  HA  THR    62      58.691  62.458  78.699  1.00  0.00           H  
ATOM   1045  HB  THR    62      59.974  60.662  79.503  1.00  0.00           H  
ATOM   1046  HG1 THR    62      61.138  60.193  76.983  1.00  0.00           H  
ATOM   1047 HG21 THR    62      59.109  58.740  78.283  1.00  0.00           H  
ATOM   1048 HG22 THR    62      57.892  60.010  78.302  1.00  0.00           H  
ATOM   1049 HG23 THR    62      58.827  59.710  76.842  1.00  0.00           H  
ATOM   1050  N   VAL    63      61.531  63.759  77.854  1.00 80.00           N  
ATOM   1051  CA  VAL    63      62.516  64.809  78.124  1.00 81.41           C  
ATOM   1052  C   VAL    63      63.692  64.245  78.955  1.00 79.08           C  
ATOM   1053  O   VAL    63      64.269  64.925  79.801  1.00 78.90           O  
ATOM   1054  CB  VAL    63      61.856  66.163  78.556  1.00 82.51           C  
ATOM   1055  CG1 VAL    63      62.842  67.345  78.695  1.00  0.00           C  
ATOM   1056  CG2 VAL    63      60.748  66.583  77.564  1.00  0.00           C  
ATOM   1057  H   VAL    63      61.585  63.336  76.930  1.00  0.00           H  
ATOM   1058  HA  VAL    63      62.973  65.006  77.154  1.00  0.00           H  
ATOM   1059  HB  VAL    63      61.396  66.024  79.534  1.00  0.00           H  
ATOM   1060 HG11 VAL    63      62.317  68.281  78.872  1.00  0.00           H  
ATOM   1061 HG12 VAL    63      63.521  67.221  79.538  1.00  0.00           H  
ATOM   1062 HG13 VAL    63      63.453  67.463  77.801  1.00  0.00           H  
ATOM   1063 HG21 VAL    63      60.289  67.526  77.859  1.00  0.00           H  
ATOM   1064 HG22 VAL    63      61.148  66.707  76.557  1.00  0.00           H  
ATOM   1065 HG23 VAL    63      59.943  65.849  77.512  1.00  0.00           H  
ATOM   1066  N   GLN    64      64.061  62.979  78.702  1.00 78.37           N  
ATOM   1067  CA  GLN    64      65.285  62.349  79.163  1.00 78.62           C  
ATOM   1068  C   GLN    64      65.666  61.203  78.215  1.00 78.05           C  
ATOM   1069  O   GLN    64      64.799  60.539  77.643  1.00 80.11           O  
ATOM   1070  CB  GLN    64      65.205  61.998  80.672  1.00 79.92           C  
ATOM   1071  CG  GLN    64      66.324  61.128  81.293  1.00 84.42           C  
ATOM   1072  CD  GLN    64      67.747  61.682  81.152  1.00  0.00           C  
ATOM   1073  NE2 GLN    64      68.624  61.344  82.085  1.00  0.00           N  
ATOM   1074  OE1 GLN    64      68.067  62.389  80.198  1.00  0.00           O  
ATOM   1075  H   GLN    64      63.508  62.439  78.049  1.00  0.00           H  
ATOM   1076  HA  GLN    64      66.059  63.106  79.032  1.00  0.00           H  
ATOM   1077  HB2 GLN    64      65.156  62.925  81.243  1.00  0.00           H  
ATOM   1078  HB3 GLN    64      64.258  61.498  80.860  1.00  0.00           H  
ATOM   1079  HG2 GLN    64      66.105  60.994  82.353  1.00  0.00           H  
ATOM   1080  HG3 GLN    64      66.297  60.129  80.858  1.00  0.00           H  
ATOM   1081 HE21 GLN    64      68.355  60.741  82.846  1.00  0.00           H  
ATOM   1082 HE22 GLN    64      69.600  61.606  81.980  1.00  0.00           H  
ATOM   1083  N   TRP    65      66.972  60.980  78.054  1.00 77.49           N  
ATOM   1084  CA  TRP    65      67.573  59.886  77.310  1.00 75.69           C  
ATOM   1085  C   TRP    65      67.820  58.699  78.256  1.00 73.64           C  
ATOM   1086  O   TRP    65      68.052  58.887  79.447  1.00 77.31           O  
ATOM   1087  CB  TRP    65      68.933  60.351  76.792  1.00 74.33           C  
ATOM   1088  CG  TRP    65      69.507  59.437  75.767  1.00 74.05           C  
ATOM   1089  CD1 TRP    65      70.485  58.528  75.961  1.00 70.83           C  
ATOM   1090  CD2 TRP    65      69.113  59.325  74.376  1.00 73.53           C  
ATOM   1091  CE2 TRP    65      69.861  58.269  73.778  1.00 73.77           C  
ATOM   1092  CE3 TRP    65      68.198  60.028  73.559  1.00 74.17           C  
ATOM   1093  NE1 TRP    65      70.683  57.817  74.794  1.00 73.91           N  
ATOM   1094  CZ2 TRP    65      69.687  57.913  72.432  1.00 75.99           C  
ATOM   1095  CZ3 TRP    65      68.028  59.694  72.204  1.00 71.44           C  
ATOM   1096  CH2 TRP    65      68.774  58.641  71.647  1.00 77.11           C  
ATOM   1097  H   TRP    65      67.584  61.502  78.682  1.00  0.00           H  
ATOM   1098  HA  TRP    65      66.924  59.598  76.481  1.00  0.00           H  
ATOM   1099  HB2 TRP    65      68.829  61.323  76.318  1.00  0.00           H  
ATOM   1100  HB3 TRP    65      69.641  60.482  77.612  1.00  0.00           H  
ATOM   1101  HD1 TRP    65      71.006  58.390  76.898  1.00  0.00           H  
ATOM   1102  HE1 TRP    65      71.462  57.163  74.716  1.00  0.00           H  
ATOM   1103  HE3 TRP    65      67.640  60.849  73.983  1.00  0.00           H  
ATOM   1104  HZ2 TRP    65      70.258  57.110  71.995  1.00  0.00           H  
ATOM   1105  HZ3 TRP    65      67.328  60.245  71.594  1.00  0.00           H  
ATOM   1106  HH2 TRP    65      68.629  58.388  70.615  1.00  0.00           H  
ATOM   1107  N   ARG    66      67.727  57.469  77.731  1.00 73.03           N  
ATOM   1108  CA  ARG    66      67.613  56.243  78.535  1.00 72.98           C  
ATOM   1109  C   ARG    66      68.523  55.106  78.023  1.00 71.23           C  
ATOM   1110  O   ARG    66      69.021  54.304  78.803  1.00 71.17           O  
ATOM   1111  CB  ARG    66      66.115  55.862  78.683  1.00 73.76           C  
ATOM   1112  CG  ARG    66      65.224  57.048  79.129  1.00  0.00           C  
ATOM   1113  CD  ARG    66      63.748  56.733  79.383  1.00  0.00           C  
ATOM   1114  NE  ARG    66      63.006  57.991  79.559  1.00  0.00           N  
ATOM   1115  CZ  ARG    66      62.853  58.669  80.707  1.00  0.00           C  
ATOM   1116  NH1 ARG    66      63.342  58.212  81.866  1.00  0.00           N1+
ATOM   1117  NH2 ARG    66      62.206  59.833  80.683  1.00  0.00           N1+
ATOM   1118  H   ARG    66      67.593  57.416  76.736  1.00  0.00           H  
ATOM   1119  HA  ARG    66      67.986  56.444  79.542  1.00  0.00           H  
ATOM   1120  HB2 ARG    66      65.741  55.466  77.739  1.00  0.00           H  
ATOM   1121  HB3 ARG    66      66.029  55.049  79.406  1.00  0.00           H  
ATOM   1122  HG2 ARG    66      65.648  57.491  80.031  1.00  0.00           H  
ATOM   1123  HG3 ARG    66      65.243  57.829  78.369  1.00  0.00           H  
ATOM   1124  HD2 ARG    66      63.324  56.213  78.524  1.00  0.00           H  
ATOM   1125  HD3 ARG    66      63.619  56.079  80.245  1.00  0.00           H  
ATOM   1126  HE  ARG    66      62.651  58.415  78.710  1.00  0.00           H  
ATOM   1127 HH11 ARG    66      63.835  57.334  81.905  1.00  0.00           H  
ATOM   1128 HH12 ARG    66      63.222  58.732  82.723  1.00  0.00           H  
ATOM   1129 HH21 ARG    66      61.864  60.199  79.798  1.00  0.00           H  
ATOM   1130 HH22 ARG    66      62.069  60.378  81.523  1.00  0.00           H  
ATOM   1131  N   ALA    67      68.772  55.077  76.707  1.00 70.30           N  
ATOM   1132  CA  ALA    67      69.678  54.218  75.945  1.00 72.26           C  
ATOM   1133  C   ALA    67      71.164  54.391  76.290  1.00 74.09           C  
ATOM   1134  O   ALA    67      71.964  53.529  75.935  1.00 74.48           O  
ATOM   1135  CB  ALA    67      69.457  54.436  74.438  1.00 72.34           C  
ATOM   1136  H   ALA    67      68.192  55.711  76.177  1.00  0.00           H  
ATOM   1137  HA  ALA    67      69.411  53.183  76.173  1.00  0.00           H  
ATOM   1138  HB1 ALA    67      69.960  53.658  73.863  1.00  0.00           H  
ATOM   1139  HB2 ALA    67      68.397  54.371  74.189  1.00  0.00           H  
ATOM   1140  HB3 ALA    67      69.823  55.382  74.066  1.00  0.00           H  
ATOM   1141  N   GLY    68      71.531  55.483  76.962  1.00 73.14           N  
ATOM   1142  CA  GLY    68      72.890  55.790  77.384  1.00 73.21           C  
ATOM   1143  C   GLY    68      73.700  56.515  76.305  1.00 72.86           C  
ATOM   1144  O   GLY    68      73.289  56.610  75.141  1.00 72.40           O  
ATOM   1145  H   GLY    68      70.800  56.127  77.218  1.00  0.00           H  
ATOM   1146  HA2 GLY    68      72.833  56.421  78.272  1.00  0.00           H  
ATOM   1147  HA3 GLY    68      73.412  54.878  77.680  1.00  0.00           H  
ATOM   1148  N   ASP    69      74.858  57.038  76.722  1.00 74.31           N  
ATOM   1149  CA  ASP    69      75.704  57.972  75.973  1.00 74.88           C  
ATOM   1150  C   ASP    69      76.245  57.398  74.666  1.00 74.74           C  
ATOM   1151  O   ASP    69      76.341  58.146  73.693  1.00 76.17           O  
ATOM   1152  CB  ASP    69      76.906  58.440  76.823  1.00 74.34           C  
ATOM   1153  CG  ASP    69      76.527  59.110  78.140  1.00 74.79           C  
ATOM   1154  OD1 ASP    69      75.512  59.839  78.135  1.00  0.00           O  
ATOM   1155  OD2 ASP    69      77.261  58.882  79.128  1.00 76.47           O1-
ATOM   1156  H   ASP    69      75.090  56.933  77.699  1.00  0.00           H  
ATOM   1157  HA  ASP    69      75.092  58.842  75.729  1.00  0.00           H  
ATOM   1158  HB2 ASP    69      77.571  57.601  77.038  1.00  0.00           H  
ATOM   1159  HB3 ASP    69      77.500  59.161  76.259  1.00  0.00           H  
ATOM   1160  N   PHE    70      76.557  56.087  74.609  1.00 74.65           N  
ATOM   1161  CA  PHE    70      77.061  55.488  73.375  1.00 75.28           C  
ATOM   1162  C   PHE    70      75.993  55.563  72.280  1.00 75.71           C  
ATOM   1163  O   PHE    70      76.287  56.060  71.193  1.00 77.93           O  
ATOM   1164  CB  PHE    70      77.514  54.028  73.552  1.00 78.02           C  
ATOM   1165  CG  PHE    70      78.161  53.526  72.271  1.00 79.37           C  
ATOM   1166  CD1 PHE    70      79.526  53.785  72.039  1.00 80.42           C  
ATOM   1167  CD2 PHE    70      77.383  52.921  71.261  1.00 81.51           C  
ATOM   1168  CE1 PHE    70      80.107  53.451  70.802  1.00 79.83           C  
ATOM   1169  CE2 PHE    70      77.959  52.608  70.015  1.00 83.42           C  
ATOM   1170  CZ  PHE    70      79.321  52.871  69.788  1.00 82.52           C  
ATOM   1171  H   PHE    70      76.426  55.505  75.423  1.00  0.00           H  
ATOM   1172  HA  PHE    70      77.926  56.074  73.055  1.00  0.00           H  
ATOM   1173  HB2 PHE    70      78.238  53.958  74.365  1.00  0.00           H  
ATOM   1174  HB3 PHE    70      76.681  53.380  73.827  1.00  0.00           H  
ATOM   1175  HD1 PHE    70      80.127  54.265  72.798  1.00  0.00           H  
ATOM   1176  HD2 PHE    70      76.331  52.733  71.422  1.00  0.00           H  
ATOM   1177  HE1 PHE    70      81.152  53.656  70.623  1.00  0.00           H  
ATOM   1178  HE2 PHE    70      77.354  52.169  69.236  1.00  0.00           H  
ATOM   1179  HZ  PHE    70      79.766  52.628  68.833  1.00  0.00           H  
ATOM   1180  N   SER    71      74.766  55.112  72.604  1.00 76.21           N  
ATOM   1181  CA  SER    71      73.640  55.126  71.685  1.00 75.91           C  
ATOM   1182  C   SER    71      73.188  56.559  71.361  1.00 76.37           C  
ATOM   1183  O   SER    71      72.757  56.797  70.240  1.00 74.11           O  
ATOM   1184  CB  SER    71      72.447  54.329  72.217  1.00 78.05           C  
ATOM   1185  OG  SER    71      71.469  54.211  71.195  1.00  0.00           O  
ATOM   1186  H   SER    71      74.611  54.749  73.533  1.00  0.00           H  
ATOM   1187  HA  SER    71      73.952  54.573  70.810  1.00  0.00           H  
ATOM   1188  HB2 SER    71      72.755  53.328  72.521  1.00  0.00           H  
ATOM   1189  HB3 SER    71      72.014  54.813  73.092  1.00  0.00           H  
ATOM   1190  HG  SER    71      71.216  55.077  70.911  1.00  0.00           H  
ATOM   1191  N   CYS    72      73.270  57.510  72.310  1.00 74.15           N  
ATOM   1192  CA  CYS    72      72.955  58.916  72.033  1.00 75.23           C  
ATOM   1193  C   CYS    72      73.841  59.432  70.905  1.00 74.63           C  
ATOM   1194  O   CYS    72      73.341  59.873  69.875  1.00 72.22           O  
ATOM   1195  CB  CYS    72      73.072  59.842  73.268  1.00 75.82           C  
ATOM   1196  SG  CYS    72      73.086  61.611  72.844  1.00 75.27           S  
ATOM   1197  H   CYS    72      73.613  57.266  73.233  1.00  0.00           H  
ATOM   1198  HA  CYS    72      71.933  58.976  71.664  1.00  0.00           H  
ATOM   1199  HB2 CYS    72      72.251  59.685  73.961  1.00  0.00           H  
ATOM   1200  HB3 CYS    72      73.988  59.636  73.820  1.00  0.00           H  
ATOM   1201  N   ARG    73      75.152  59.310  71.075  1.00 74.18           N  
ATOM   1202  CA  ARG    73      76.120  59.871  70.147  1.00 73.95           C  
ATOM   1203  C   ARG    73      76.018  59.227  68.766  1.00 73.77           C  
ATOM   1204  O   ARG    73      76.066  59.957  67.778  1.00 69.11           O  
ATOM   1205  CB  ARG    73      77.536  59.668  70.698  1.00 74.75           C  
ATOM   1206  CG  ARG    73      77.803  60.572  71.905  1.00 78.43           C  
ATOM   1207  CD  ARG    73      79.203  60.372  72.475  1.00 82.58           C  
ATOM   1208  NE  ARG    73      79.421  61.279  73.608  1.00  0.00           N  
ATOM   1209  CZ  ARG    73      80.615  61.703  74.049  1.00  0.00           C  
ATOM   1210  NH1 ARG    73      81.755  61.314  73.458  1.00  0.00           N1+
ATOM   1211  NH2 ARG    73      80.667  62.531  75.101  1.00  0.00           N1+
ATOM   1212  H   ARG    73      75.504  58.749  71.841  1.00  0.00           H  
ATOM   1213  HA  ARG    73      75.932  60.941  70.039  1.00  0.00           H  
ATOM   1214  HB2 ARG    73      77.691  58.624  70.974  1.00  0.00           H  
ATOM   1215  HB3 ARG    73      78.274  59.895  69.927  1.00  0.00           H  
ATOM   1216  HG2 ARG    73      77.684  61.616  71.604  1.00  0.00           H  
ATOM   1217  HG3 ARG    73      77.063  60.400  72.685  1.00  0.00           H  
ATOM   1218  HD2 ARG    73      79.340  59.344  72.811  1.00  0.00           H  
ATOM   1219  HD3 ARG    73      79.942  60.566  71.697  1.00  0.00           H  
ATOM   1220  HE  ARG    73      78.593  61.559  74.114  1.00  0.00           H  
ATOM   1221 HH11 ARG    73      81.725  60.696  72.660  1.00  0.00           H  
ATOM   1222 HH12 ARG    73      82.648  61.644  73.794  1.00  0.00           H  
ATOM   1223 HH21 ARG    73      79.817  62.823  75.564  1.00  0.00           H  
ATOM   1224 HH22 ARG    73      81.555  62.856  75.455  1.00  0.00           H  
ATOM   1225  N   ILE    74      75.833  57.896  68.681  1.00 72.86           N  
ATOM   1226  CA  ILE    74      75.633  57.218  67.397  1.00 70.73           C  
ATOM   1227  C   ILE    74      74.292  57.620  66.785  1.00 68.58           C  
ATOM   1228  O   ILE    74      74.248  57.907  65.597  1.00 66.92           O  
ATOM   1229  CB  ILE    74      75.737  55.674  67.496  1.00 70.86           C  
ATOM   1230  CG1 ILE    74      75.682  55.010  66.107  1.00  0.00           C  
ATOM   1231  CG2 ILE    74      74.682  55.060  68.407  1.00  0.00           C  
ATOM   1232  CD1 ILE    74      76.001  53.513  66.122  1.00 78.82           C  
ATOM   1233  H   ILE    74      75.808  57.341  69.527  1.00  0.00           H  
ATOM   1234  HA  ILE    74      76.428  57.552  66.727  1.00  0.00           H  
ATOM   1235  HB  ILE    74      76.714  55.455  67.932  1.00  0.00           H  
ATOM   1236 HG12 ILE    74      74.692  55.132  65.668  1.00  0.00           H  
ATOM   1237 HG13 ILE    74      76.382  55.509  65.435  1.00  0.00           H  
ATOM   1238 HG21 ILE    74      74.934  54.040  68.698  1.00  0.00           H  
ATOM   1239 HG22 ILE    74      74.686  55.669  69.291  1.00  0.00           H  
ATOM   1240 HG23 ILE    74      73.679  55.058  67.979  1.00  0.00           H  
ATOM   1241 HD11 ILE    74      76.037  53.113  65.109  1.00  0.00           H  
ATOM   1242 HD12 ILE    74      76.970  53.323  66.585  1.00  0.00           H  
ATOM   1243 HD13 ILE    74      75.250  52.943  66.668  1.00  0.00           H  
ATOM   1244  N   LEU    75      73.220  57.781  67.566  1.00 66.71           N  
ATOM   1245  CA  LEU    75      71.915  58.231  67.086  1.00 68.89           C  
ATOM   1246  C   LEU    75      71.949  59.689  66.602  1.00 69.04           C  
ATOM   1247  O   LEU    75      71.397  60.015  65.546  1.00 68.71           O  
ATOM   1248  CB  LEU    75      70.916  58.059  68.239  1.00 71.86           C  
ATOM   1249  CG  LEU    75      69.438  58.261  67.912  1.00 70.49           C  
ATOM   1250  CD1 LEU    75      68.935  59.711  68.038  1.00 72.33           C  
ATOM   1251  CD2 LEU    75      69.031  57.577  66.608  1.00 74.86           C  
ATOM   1252  H   LEU    75      73.308  57.594  68.561  1.00  0.00           H  
ATOM   1253  HA  LEU    75      71.642  57.594  66.245  1.00  0.00           H  
ATOM   1254  HB2 LEU    75      70.997  57.024  68.572  1.00  0.00           H  
ATOM   1255  HB3 LEU    75      71.189  58.672  69.098  1.00  0.00           H  
ATOM   1256  HG  LEU    75      68.940  57.701  68.694  1.00  0.00           H  
ATOM   1257 HD11 LEU    75      67.846  59.750  67.998  1.00  0.00           H  
ATOM   1258 HD12 LEU    75      69.240  60.156  68.987  1.00  0.00           H  
ATOM   1259 HD13 LEU    75      69.314  60.351  67.243  1.00  0.00           H  
ATOM   1260 HD21 LEU    75      67.968  57.401  66.640  1.00  0.00           H  
ATOM   1261 HD22 LEU    75      69.272  58.172  65.727  1.00  0.00           H  
ATOM   1262 HD23 LEU    75      69.495  56.595  66.502  1.00  0.00           H  
ATOM   1263  N   ALA    76      72.663  60.542  67.345  1.00 64.06           N  
ATOM   1264  CA  ALA    76      73.008  61.912  67.003  1.00 66.65           C  
ATOM   1265  C   ALA    76      73.801  61.988  65.690  1.00 68.41           C  
ATOM   1266  O   ALA    76      73.630  62.922  64.904  1.00 71.70           O  
ATOM   1267  CB  ALA    76      73.767  62.550  68.169  1.00 66.89           C  
ATOM   1268  H   ALA    76      73.025  60.194  68.234  1.00  0.00           H  
ATOM   1269  HA  ALA    76      72.079  62.449  66.869  1.00  0.00           H  
ATOM   1270  HB1 ALA    76      73.851  63.620  68.023  1.00  0.00           H  
ATOM   1271  HB2 ALA    76      73.245  62.410  69.115  1.00  0.00           H  
ATOM   1272  HB3 ALA    76      74.774  62.151  68.276  1.00  0.00           H  
ATOM   1273  N   PHE    77      74.591  60.953  65.388  1.00 69.98           N  
ATOM   1274  CA  PHE    77      75.242  60.823  64.094  1.00 70.65           C  
ATOM   1275  C   PHE    77      74.224  60.483  62.995  1.00 73.21           C  
ATOM   1276  O   PHE    77      74.224  61.157  61.972  1.00 76.91           O  
ATOM   1277  CB  PHE    77      76.384  59.780  64.149  1.00 72.35           C  
ATOM   1278  CG  PHE    77      76.666  59.134  62.814  1.00  0.00           C  
ATOM   1279  CD1 PHE    77      77.157  59.915  61.755  1.00  0.00           C  
ATOM   1280  CD2 PHE    77      76.312  57.793  62.587  1.00  0.00           C  
ATOM   1281  CE1 PHE    77      77.355  59.329  60.495  1.00  0.00           C  
ATOM   1282  CE2 PHE    77      76.462  57.232  61.307  1.00  0.00           C  
ATOM   1283  CZ  PHE    77      77.001  57.996  60.262  1.00  0.00           C  
ATOM   1284  H   PHE    77      74.804  60.261  66.095  1.00  0.00           H  
ATOM   1285  HA  PHE    77      75.678  61.786  63.826  1.00  0.00           H  
ATOM   1286  HB2 PHE    77      77.315  60.234  64.479  1.00  0.00           H  
ATOM   1287  HB3 PHE    77      76.206  59.007  64.885  1.00  0.00           H  
ATOM   1288  HD1 PHE    77      77.349  60.963  61.908  1.00  0.00           H  
ATOM   1289  HD2 PHE    77      75.907  57.198  63.390  1.00  0.00           H  
ATOM   1290  HE1 PHE    77      77.799  59.864  59.679  1.00  0.00           H  
ATOM   1291  HE2 PHE    77      76.187  56.204  61.130  1.00  0.00           H  
ATOM   1292  HZ  PHE    77      77.144  57.559  59.285  1.00  0.00           H  
ATOM   1293  N   PHE    78      73.401  59.438  63.184  1.00 72.31           N  
ATOM   1294  CA  PHE    78      72.472  58.948  62.168  1.00 70.06           C  
ATOM   1295  C   PHE    78      71.428  59.975  61.760  1.00 69.36           C  
ATOM   1296  O   PHE    78      71.101  60.056  60.579  1.00 68.07           O  
ATOM   1297  CB  PHE    78      71.762  57.669  62.636  1.00 68.74           C  
ATOM   1298  CG  PHE    78      72.530  56.440  62.227  1.00  0.00           C  
ATOM   1299  CD1 PHE    78      73.505  55.902  63.082  1.00 73.21           C  
ATOM   1300  CD2 PHE    78      72.307  55.853  60.967  1.00  0.00           C  
ATOM   1301  CE1 PHE    78      74.277  54.801  62.683  1.00  0.00           C  
ATOM   1302  CE2 PHE    78      73.060  54.731  60.573  1.00  0.00           C  
ATOM   1303  CZ  PHE    78      74.050  54.210  61.428  1.00  0.00           C  
ATOM   1304  H   PHE    78      73.471  58.920  64.050  1.00  0.00           H  
ATOM   1305  HA  PHE    78      73.056  58.714  61.277  1.00  0.00           H  
ATOM   1306  HB2 PHE    78      71.611  57.675  63.716  1.00  0.00           H  
ATOM   1307  HB3 PHE    78      70.763  57.581  62.203  1.00  0.00           H  
ATOM   1308  HD1 PHE    78      73.656  56.325  64.052  1.00  0.00           H  
ATOM   1309  HD2 PHE    78      71.567  56.263  60.295  1.00  0.00           H  
ATOM   1310  HE1 PHE    78      75.036  54.400  63.336  1.00  0.00           H  
ATOM   1311  HE2 PHE    78      72.885  54.276  59.609  1.00  0.00           H  
ATOM   1312  HZ  PHE    78      74.633  53.355  61.120  1.00  0.00           H  
ATOM   1313  N   ARG    79      70.949  60.786  62.721  1.00 68.09           N  
ATOM   1314  CA  ARG    79      69.995  61.877  62.510  1.00 69.93           C  
ATOM   1315  C   ARG    79      70.589  62.950  61.587  1.00 68.24           C  
ATOM   1316  O   ARG    79      70.001  63.258  60.554  1.00 69.08           O  
ATOM   1317  CB  ARG    79      69.493  62.431  63.874  1.00 71.22           C  
ATOM   1318  CG  ARG    79      70.255  63.557  64.598  1.00 71.94           C  
ATOM   1319  CD  ARG    79      69.915  63.677  66.098  1.00  0.00           C  
ATOM   1320  NE  ARG    79      68.705  64.455  66.387  1.00  0.00           N  
ATOM   1321  CZ  ARG    79      68.653  65.759  66.702  1.00  0.00           C  
ATOM   1322  NH1 ARG    79      69.724  66.562  66.597  1.00  0.00           N1+
ATOM   1323  NH2 ARG    79      67.489  66.246  67.134  1.00  0.00           N1+
ATOM   1324  H   ARG    79      71.285  60.620  63.668  1.00  0.00           H  
ATOM   1325  HA  ARG    79      69.138  61.440  61.995  1.00  0.00           H  
ATOM   1326  HB2 ARG    79      68.467  62.776  63.745  1.00  0.00           H  
ATOM   1327  HB3 ARG    79      69.457  61.587  64.555  1.00  0.00           H  
ATOM   1328  HG2 ARG    79      71.315  63.351  64.531  1.00  0.00           H  
ATOM   1329  HG3 ARG    79      70.110  64.515  64.096  1.00  0.00           H  
ATOM   1330  HD2 ARG    79      69.807  62.690  66.551  1.00  0.00           H  
ATOM   1331  HD3 ARG    79      70.736  64.155  66.625  1.00  0.00           H  
ATOM   1332  HE  ARG    79      67.837  63.929  66.464  1.00  0.00           H  
ATOM   1333 HH11 ARG    79      70.619  66.193  66.292  1.00  0.00           H  
ATOM   1334 HH12 ARG    79      69.674  67.553  66.795  1.00  0.00           H  
ATOM   1335 HH21 ARG    79      66.690  65.614  67.176  1.00  0.00           H  
ATOM   1336 HH22 ARG    79      67.369  67.224  67.345  1.00  0.00           H  
ATOM   1337  N   THR    80      71.785  63.463  61.903  1.00 69.76           N  
ATOM   1338  CA  THR    80      72.477  64.454  61.079  1.00 69.79           C  
ATOM   1339  C   THR    80      72.876  63.849  59.709  1.00 70.38           C  
ATOM   1340  O   THR    80      72.723  64.503  58.675  1.00 66.61           O  
ATOM   1341  CB  THR    80      73.668  65.077  61.872  1.00 71.48           C  
ATOM   1342  CG2 THR    80      73.242  65.826  63.141  1.00 68.67           C  
ATOM   1343  OG1 THR    80      74.695  64.164  62.220  1.00  0.00           O  
ATOM   1344  H   THR    80      72.285  63.102  62.704  1.00  0.00           H  
ATOM   1345  HA  THR    80      71.772  65.259  60.866  1.00  0.00           H  
ATOM   1346  HB  THR    80      74.124  65.829  61.231  1.00  0.00           H  
ATOM   1347  HG1 THR    80      74.453  63.706  63.019  1.00  0.00           H  
ATOM   1348 HG21 THR    80      74.093  66.354  63.572  1.00  0.00           H  
ATOM   1349 HG22 THR    80      72.481  66.573  62.923  1.00  0.00           H  
ATOM   1350 HG23 THR    80      72.840  65.165  63.906  1.00  0.00           H  
ATOM   1351  N   PHE    81      73.279  62.570  59.675  1.00 69.66           N  
ATOM   1352  CA  PHE    81      73.671  61.844  58.483  1.00 70.60           C  
ATOM   1353  C   PHE    81      72.516  61.681  57.499  1.00 72.08           C  
ATOM   1354  O   PHE    81      72.646  62.133  56.368  1.00 71.75           O  
ATOM   1355  CB  PHE    81      74.211  60.473  58.896  1.00 73.84           C  
ATOM   1356  CG  PHE    81      74.665  59.629  57.739  1.00 73.55           C  
ATOM   1357  CD1 PHE    81      75.606  60.150  56.847  1.00 72.28           C  
ATOM   1358  CD2 PHE    81      74.168  58.324  57.561  1.00 66.35           C  
ATOM   1359  CE1 PHE    81      76.070  59.345  55.812  1.00  0.00           C  
ATOM   1360  CE2 PHE    81      74.670  57.520  56.524  1.00  0.00           C  
ATOM   1361  CZ  PHE    81      75.625  58.042  55.641  1.00  0.00           C  
ATOM   1362  H   PHE    81      73.389  62.085  60.557  1.00  0.00           H  
ATOM   1363  HA  PHE    81      74.457  62.422  57.997  1.00  0.00           H  
ATOM   1364  HB2 PHE    81      75.055  60.594  59.571  1.00  0.00           H  
ATOM   1365  HB3 PHE    81      73.459  59.924  59.455  1.00  0.00           H  
ATOM   1366  HD1 PHE    81      75.982  61.150  56.971  1.00  0.00           H  
ATOM   1367  HD2 PHE    81      73.442  57.916  58.250  1.00  0.00           H  
ATOM   1368  HE1 PHE    81      76.844  59.670  55.176  1.00  0.00           H  
ATOM   1369  HE2 PHE    81      74.344  56.495  56.434  1.00  0.00           H  
ATOM   1370  HZ  PHE    81      76.091  57.454  54.870  1.00  0.00           H  
ATOM   1371  N   GLY    82      71.394  61.087  57.941  1.00 72.44           N  
ATOM   1372  CA  GLY    82      70.169  60.858  57.175  1.00 73.77           C  
ATOM   1373  C   GLY    82      69.661  62.111  56.472  1.00 74.35           C  
ATOM   1374  O   GLY    82      69.239  62.067  55.321  1.00 75.14           O  
ATOM   1375  H   GLY    82      71.382  60.773  58.903  1.00  0.00           H  
ATOM   1376  HA2 GLY    82      70.270  60.043  56.463  1.00  0.00           H  
ATOM   1377  HA3 GLY    82      69.398  60.540  57.879  1.00  0.00           H  
ATOM   1378  N   LEU    83      69.702  63.252  57.167  1.00 72.36           N  
ATOM   1379  CA  LEU    83      69.207  64.513  56.638  1.00 73.25           C  
ATOM   1380  C   LEU    83      70.233  65.237  55.757  1.00 75.09           C  
ATOM   1381  O   LEU    83      69.797  65.889  54.801  1.00 76.15           O  
ATOM   1382  CB  LEU    83      68.731  65.419  57.788  1.00 73.55           C  
ATOM   1383  CG  LEU    83      67.323  65.085  58.348  1.00  0.00           C  
ATOM   1384  CD1 LEU    83      66.256  64.773  57.281  1.00  0.00           C  
ATOM   1385  CD2 LEU    83      67.289  64.036  59.467  1.00  0.00           C  
ATOM   1386  H   LEU    83      70.052  63.237  58.120  1.00  0.00           H  
ATOM   1387  HA  LEU    83      68.373  64.319  55.967  1.00  0.00           H  
ATOM   1388  HB2 LEU    83      69.468  65.447  58.593  1.00  0.00           H  
ATOM   1389  HB3 LEU    83      68.681  66.445  57.418  1.00  0.00           H  
ATOM   1390  HG  LEU    83      67.034  66.016  58.824  1.00  0.00           H  
ATOM   1391 HD11 LEU    83      65.262  64.739  57.728  1.00  0.00           H  
ATOM   1392 HD12 LEU    83      66.239  65.542  56.509  1.00  0.00           H  
ATOM   1393 HD13 LEU    83      66.416  63.803  56.811  1.00  0.00           H  
ATOM   1394 HD21 LEU    83      66.267  63.845  59.798  1.00  0.00           H  
ATOM   1395 HD22 LEU    83      67.718  63.085  59.154  1.00  0.00           H  
ATOM   1396 HD23 LEU    83      67.828  64.395  60.342  1.00  0.00           H  
ATOM   1397  N   PHE    84      71.557  65.048  55.947  1.00 71.84           N  
ATOM   1398  CA  PHE    84      72.511  65.513  54.951  1.00 71.32           C  
ATOM   1399  C   PHE    84      72.359  64.712  53.663  1.00 73.72           C  
ATOM   1400  O   PHE    84      72.353  65.318  52.595  1.00 78.08           O  
ATOM   1401  CB  PHE    84      73.958  65.385  55.416  1.00 72.20           C  
ATOM   1402  CG  PHE    84      74.904  65.959  54.381  1.00  0.00           C  
ATOM   1403  CD1 PHE    84      75.175  67.308  54.347  1.00  0.00           C  
ATOM   1404  CD2 PHE    84      75.348  65.199  53.313  1.00  0.00           C  
ATOM   1405  CE1 PHE    84      75.903  67.880  53.277  1.00  0.00           C  
ATOM   1406  CE2 PHE    84      76.139  65.706  52.274  1.00  0.00           C  
ATOM   1407  CZ  PHE    84      76.422  67.076  52.259  1.00  0.00           C  
ATOM   1408  H   PHE    84      71.886  64.482  56.717  1.00  0.00           H  
ATOM   1409  HA  PHE    84      72.309  66.567  54.741  1.00  0.00           H  
ATOM   1410  HB2 PHE    84      74.050  65.967  56.313  1.00  0.00           H  
ATOM   1411  HB3 PHE    84      74.230  64.357  55.662  1.00  0.00           H  
ATOM   1412  HD1 PHE    84      74.717  67.855  55.140  1.00  0.00           H  
ATOM   1413  HD2 PHE    84      74.914  64.244  53.297  1.00  0.00           H  
ATOM   1414  HE1 PHE    84      76.066  68.937  53.187  1.00  0.00           H  
ATOM   1415  HE2 PHE    84      76.464  65.065  51.467  1.00  0.00           H  
ATOM   1416  HZ  PHE    84      76.995  67.516  51.457  1.00  0.00           H  
ATOM   1417  N   LEU    85      72.254  63.377  53.776  1.00 72.84           N  
ATOM   1418  CA  LEU    85      72.079  62.439  52.673  1.00 71.95           C  
ATOM   1419  C   LEU    85      70.909  62.833  51.790  1.00 71.48           C  
ATOM   1420  O   LEU    85      71.048  62.853  50.571  1.00 73.66           O  
ATOM   1421  CB  LEU    85      71.768  61.042  53.222  1.00 69.50           C  
ATOM   1422  CG  LEU    85      72.916  60.307  53.881  1.00  0.00           C  
ATOM   1423  CD1 LEU    85      72.360  59.165  54.723  1.00  0.00           C  
ATOM   1424  CD2 LEU    85      73.888  59.744  52.873  1.00  0.00           C  
ATOM   1425  H   LEU    85      72.299  62.980  54.706  1.00  0.00           H  
ATOM   1426  HA  LEU    85      72.981  62.427  52.064  1.00  0.00           H  
ATOM   1427  HB2 LEU    85      70.974  61.131  53.956  1.00  0.00           H  
ATOM   1428  HB3 LEU    85      71.345  60.395  52.458  1.00  0.00           H  
ATOM   1429  HG  LEU    85      73.491  60.976  54.507  1.00  0.00           H  
ATOM   1430 HD11 LEU    85      73.100  58.391  54.813  1.00  0.00           H  
ATOM   1431 HD12 LEU    85      72.140  59.483  55.734  1.00  0.00           H  
ATOM   1432 HD13 LEU    85      71.467  58.714  54.288  1.00  0.00           H  
ATOM   1433 HD21 LEU    85      74.761  59.458  53.441  1.00  0.00           H  
ATOM   1434 HD22 LEU    85      73.486  58.853  52.393  1.00  0.00           H  
ATOM   1435 HD23 LEU    85      74.163  60.435  52.082  1.00  0.00           H  
ATOM   1436  N   SER    86      69.780  63.167  52.439  1.00 71.79           N  
ATOM   1437  CA  SER    86      68.537  63.574  51.811  1.00 71.94           C  
ATOM   1438  C   SER    86      68.740  64.848  50.994  1.00 73.64           C  
ATOM   1439  O   SER    86      68.472  64.834  49.799  1.00 74.21           O  
ATOM   1440  CB  SER    86      67.447  63.802  52.868  1.00 71.95           C  
ATOM   1441  OG  SER    86      67.048  62.578  53.442  1.00 75.41           O  
ATOM   1442  H   SER    86      69.789  63.118  53.449  1.00  0.00           H  
ATOM   1443  HA  SER    86      68.210  62.774  51.146  1.00  0.00           H  
ATOM   1444  HB2 SER    86      67.780  64.480  53.653  1.00  0.00           H  
ATOM   1445  HB3 SER    86      66.563  64.252  52.413  1.00  0.00           H  
ATOM   1446  HG  SER    86      67.773  62.228  53.943  1.00  0.00           H  
ATOM   1447  N   SER    87      69.275  65.920  51.608  1.00 74.66           N  
ATOM   1448  CA  SER    87      69.539  67.182  50.923  1.00 72.09           C  
ATOM   1449  C   SER    87      70.539  66.999  49.784  1.00 74.47           C  
ATOM   1450  O   SER    87      70.261  67.482  48.694  1.00 72.06           O  
ATOM   1451  CB  SER    87      70.053  68.253  51.900  1.00 72.33           C  
ATOM   1452  OG  SER    87      70.210  69.495  51.238  1.00  0.00           O  
ATOM   1453  H   SER    87      69.509  65.857  52.590  1.00  0.00           H  
ATOM   1454  HA  SER    87      68.593  67.530  50.502  1.00  0.00           H  
ATOM   1455  HB2 SER    87      69.357  68.389  52.726  1.00  0.00           H  
ATOM   1456  HB3 SER    87      71.007  67.960  52.342  1.00  0.00           H  
ATOM   1457  HG  SER    87      70.861  69.399  50.560  1.00  0.00           H  
ATOM   1458  N   PHE    88      71.641  66.262  50.019  1.00 71.61           N  
ATOM   1459  CA  PHE    88      72.661  65.979  49.019  1.00 73.61           C  
ATOM   1460  C   PHE    88      72.083  65.227  47.825  1.00 71.97           C  
ATOM   1461  O   PHE    88      72.404  65.571  46.691  1.00 73.76           O  
ATOM   1462  CB  PHE    88      73.838  65.175  49.594  1.00 71.23           C  
ATOM   1463  CG  PHE    88      75.012  65.145  48.627  1.00 78.82           C  
ATOM   1464  CD1 PHE    88      75.030  64.248  47.536  1.00  0.00           C  
ATOM   1465  CD2 PHE    88      76.044  66.092  48.757  1.00  0.00           C  
ATOM   1466  CE1 PHE    88      76.045  64.325  46.566  1.00  0.00           C  
ATOM   1467  CE2 PHE    88      77.084  66.143  47.812  1.00  0.00           C  
ATOM   1468  CZ  PHE    88      77.078  65.269  46.709  1.00  0.00           C  
ATOM   1469  H   PHE    88      71.783  65.881  50.948  1.00  0.00           H  
ATOM   1470  HA  PHE    88      73.047  66.940  48.677  1.00  0.00           H  
ATOM   1471  HB2 PHE    88      74.158  65.639  50.525  1.00  0.00           H  
ATOM   1472  HB3 PHE    88      73.542  64.156  49.851  1.00  0.00           H  
ATOM   1473  HD1 PHE    88      74.244  63.518  47.414  1.00  0.00           H  
ATOM   1474  HD2 PHE    88      76.024  66.808  49.562  1.00  0.00           H  
ATOM   1475  HE1 PHE    88      76.040  63.650  45.723  1.00  0.00           H  
ATOM   1476  HE2 PHE    88      77.872  66.875  47.917  1.00  0.00           H  
ATOM   1477  HZ  PHE    88      77.867  65.321  45.974  1.00  0.00           H  
ATOM   1478  N   VAL    89      71.242  64.205  48.043  1.00 71.94           N  
ATOM   1479  CA  VAL    89      70.685  63.490  46.908  1.00 71.90           C  
ATOM   1480  C   VAL    89      69.670  64.339  46.156  1.00 71.32           C  
ATOM   1481  O   VAL    89      69.626  64.238  44.938  1.00 70.52           O  
ATOM   1482  CB  VAL    89      70.051  62.152  47.275  1.00 69.91           C  
ATOM   1483  CG1 VAL    89      68.732  62.230  48.066  1.00  0.00           C  
ATOM   1484  CG2 VAL    89      69.852  61.334  45.990  1.00 68.19           C  
ATOM   1485  H   VAL    89      71.005  63.915  48.983  1.00  0.00           H  
ATOM   1486  HA  VAL    89      71.523  63.276  46.241  1.00  0.00           H  
ATOM   1487  HB  VAL    89      70.804  61.639  47.866  1.00  0.00           H  
ATOM   1488 HG11 VAL    89      68.292  61.240  48.129  1.00  0.00           H  
ATOM   1489 HG12 VAL    89      68.917  62.553  49.081  1.00  0.00           H  
ATOM   1490 HG13 VAL    89      67.966  62.862  47.619  1.00  0.00           H  
ATOM   1491 HG21 VAL    89      68.851  61.477  45.582  1.00  0.00           H  
ATOM   1492 HG22 VAL    89      70.554  61.619  45.209  1.00  0.00           H  
ATOM   1493 HG23 VAL    89      70.023  60.279  46.139  1.00  0.00           H  
ATOM   1494  N   LEU    90      68.897  65.196  46.843  1.00 69.53           N  
ATOM   1495  CA  LEU    90      67.994  66.127  46.183  1.00 70.49           C  
ATOM   1496  C   LEU    90      68.774  67.065  45.265  1.00 69.98           C  
ATOM   1497  O   LEU    90      68.362  67.225  44.119  1.00 72.08           O  
ATOM   1498  CB  LEU    90      67.149  66.926  47.188  1.00 72.66           C  
ATOM   1499  CG  LEU    90      66.092  66.103  47.948  1.00 71.44           C  
ATOM   1500  CD1 LEU    90      65.364  66.994  48.958  1.00 74.54           C  
ATOM   1501  CD2 LEU    90      65.099  65.383  47.033  1.00 68.04           C  
ATOM   1502  H   LEU    90      68.967  65.228  47.852  1.00  0.00           H  
ATOM   1503  HA  LEU    90      67.333  65.552  45.537  1.00  0.00           H  
ATOM   1504  HB2 LEU    90      67.801  67.423  47.905  1.00  0.00           H  
ATOM   1505  HB3 LEU    90      66.632  67.729  46.659  1.00  0.00           H  
ATOM   1506  HG  LEU    90      66.578  65.315  48.507  1.00  0.00           H  
ATOM   1507 HD11 LEU    90      64.606  66.433  49.506  1.00  0.00           H  
ATOM   1508 HD12 LEU    90      66.065  67.398  49.688  1.00  0.00           H  
ATOM   1509 HD13 LEU    90      64.877  67.835  48.468  1.00  0.00           H  
ATOM   1510 HD21 LEU    90      64.326  64.913  47.633  1.00  0.00           H  
ATOM   1511 HD22 LEU    90      64.617  66.063  46.331  1.00  0.00           H  
ATOM   1512 HD23 LEU    90      65.578  64.582  46.477  1.00  0.00           H  
ATOM   1513  N   VAL    91      69.938  67.581  45.712  1.00 72.50           N  
ATOM   1514  CA  VAL    91      70.882  68.320  44.861  1.00 75.56           C  
ATOM   1515  C   VAL    91      71.366  67.508  43.683  1.00 73.80           C  
ATOM   1516  O   VAL    91      71.425  68.037  42.580  1.00 74.28           O  
ATOM   1517  CB  VAL    91      72.057  68.974  45.592  1.00 76.67           C  
ATOM   1518  CG1 VAL    91      71.685  69.431  46.966  1.00  0.00           C  
ATOM   1519  CG2 VAL    91      73.445  68.297  45.636  1.00  0.00           C  
ATOM   1520  H   VAL    91      70.215  67.398  46.668  1.00  0.00           H  
ATOM   1521  HA  VAL    91      70.380  69.170  44.435  1.00  0.00           H  
ATOM   1522  HB  VAL    91      72.237  69.882  45.011  1.00  0.00           H  
ATOM   1523 HG11 VAL    91      72.360  70.247  47.102  1.00  0.00           H  
ATOM   1524 HG12 VAL    91      70.656  69.758  47.106  1.00  0.00           H  
ATOM   1525 HG13 VAL    91      71.956  68.687  47.702  1.00  0.00           H  
ATOM   1526 HG21 VAL    91      74.194  69.053  45.873  1.00  0.00           H  
ATOM   1527 HG22 VAL    91      73.552  67.559  46.419  1.00  0.00           H  
ATOM   1528 HG23 VAL    91      73.769  67.863  44.692  1.00  0.00           H  
ATOM   1529  N   CYS    92      71.685  66.228  43.913  1.00 76.58           N  
ATOM   1530  CA  CYS    92      72.108  65.305  42.876  1.00 74.32           C  
ATOM   1531  C   CYS    92      71.015  65.141  41.817  1.00 74.06           C  
ATOM   1532  O   CYS    92      71.349  65.164  40.638  1.00 74.99           O  
ATOM   1533  CB  CYS    92      72.500  63.949  43.489  1.00 73.89           C  
ATOM   1534  SG  CYS    92      73.158  62.828  42.225  1.00  0.00           S  
ATOM   1535  H   CYS    92      71.626  65.878  44.861  1.00  0.00           H  
ATOM   1536  HA  CYS    92      72.991  65.734  42.396  1.00  0.00           H  
ATOM   1537  HB2 CYS    92      73.254  64.083  44.266  1.00  0.00           H  
ATOM   1538  HB3 CYS    92      71.657  63.440  43.941  1.00  0.00           H  
ATOM   1539  HG  CYS    92      73.389  61.808  43.058  1.00  0.00           H  
ATOM   1540  N   ILE    93      69.731  65.054  42.218  1.00 73.19           N  
ATOM   1541  CA  ILE    93      68.597  64.968  41.299  1.00 71.30           C  
ATOM   1542  C   ILE    93      68.494  66.230  40.449  1.00 69.71           C  
ATOM   1543  O   ILE    93      68.294  66.095  39.250  1.00 73.08           O  
ATOM   1544  CB  ILE    93      67.246  64.714  42.011  1.00 70.82           C  
ATOM   1545  CG1 ILE    93      67.244  63.372  42.762  1.00 74.13           C  
ATOM   1546  CG2 ILE    93      66.056  64.744  41.018  1.00 72.22           C  
ATOM   1547  CD1 ILE    93      66.093  63.248  43.760  1.00 73.97           C  
ATOM   1548  H   ILE    93      69.535  65.040  43.211  1.00  0.00           H  
ATOM   1549  HA  ILE    93      68.781  64.120  40.638  1.00  0.00           H  
ATOM   1550  HB  ILE    93      67.087  65.506  42.741  1.00  0.00           H  
ATOM   1551 HG12 ILE    93      67.198  62.548  42.049  1.00  0.00           H  
ATOM   1552 HG13 ILE    93      68.176  63.227  43.298  1.00  0.00           H  
ATOM   1553 HG21 ILE    93      65.119  64.473  41.502  1.00  0.00           H  
ATOM   1554 HG22 ILE    93      65.883  65.734  40.596  1.00  0.00           H  
ATOM   1555 HG23 ILE    93      66.208  64.048  40.192  1.00  0.00           H  
ATOM   1556 HD11 ILE    93      66.255  62.399  44.423  1.00  0.00           H  
ATOM   1557 HD12 ILE    93      66.005  64.142  44.372  1.00  0.00           H  
ATOM   1558 HD13 ILE    93      65.142  63.100  43.253  1.00  0.00           H  
ATOM   1559  N   SER    94      68.622  67.436  41.026  1.00 70.03           N  
ATOM   1560  CA  SER    94      68.539  68.665  40.236  1.00 70.78           C  
ATOM   1561  C   SER    94      69.677  68.815  39.236  1.00 70.23           C  
ATOM   1562  O   SER    94      69.406  69.230  38.116  1.00 70.16           O  
ATOM   1563  CB  SER    94      68.489  69.915  41.106  1.00 72.00           C  
ATOM   1564  OG  SER    94      69.631  70.058  41.924  1.00  0.00           O  
ATOM   1565  H   SER    94      68.770  67.498  42.024  1.00  0.00           H  
ATOM   1566  HA  SER    94      67.613  68.618  39.663  1.00  0.00           H  
ATOM   1567  HB2 SER    94      68.392  70.792  40.470  1.00  0.00           H  
ATOM   1568  HB3 SER    94      67.573  69.931  41.656  1.00  0.00           H  
ATOM   1569  HG  SER    94      69.775  69.252  42.398  1.00  0.00           H  
ATOM   1570  N   ILE    95      70.913  68.441  39.610  1.00 73.67           N  
ATOM   1571  CA  ILE    95      72.056  68.416  38.703  1.00 70.68           C  
ATOM   1572  C   ILE    95      71.832  67.366  37.612  1.00 70.47           C  
ATOM   1573  O   ILE    95      72.085  67.650  36.442  1.00 73.60           O  
ATOM   1574  CB  ILE    95      73.367  68.115  39.476  1.00 70.74           C  
ATOM   1575  CG1 ILE    95      73.724  69.211  40.503  1.00 65.41           C  
ATOM   1576  CG2 ILE    95      74.564  67.841  38.539  1.00 66.69           C  
ATOM   1577  CD1 ILE    95      74.091  70.573  39.904  1.00  0.00           C  
ATOM   1578  H   ILE    95      71.060  68.128  40.561  1.00  0.00           H  
ATOM   1579  HA  ILE    95      72.135  69.388  38.213  1.00  0.00           H  
ATOM   1580  HB  ILE    95      73.209  67.201  40.051  1.00  0.00           H  
ATOM   1581 HG12 ILE    95      72.896  69.374  41.187  1.00  0.00           H  
ATOM   1582 HG13 ILE    95      74.553  68.863  41.122  1.00  0.00           H  
ATOM   1583 HG21 ILE    95      75.499  67.807  39.099  1.00  0.00           H  
ATOM   1584 HG22 ILE    95      74.473  66.878  38.041  1.00  0.00           H  
ATOM   1585 HG23 ILE    95      74.665  68.611  37.773  1.00  0.00           H  
ATOM   1586 HD11 ILE    95      74.343  71.280  40.696  1.00  0.00           H  
ATOM   1587 HD12 ILE    95      74.953  70.510  39.241  1.00  0.00           H  
ATOM   1588 HD13 ILE    95      73.262  71.006  39.344  1.00  0.00           H  
ATOM   1589  N   ASP    96      71.339  66.176  38.002  1.00 72.22           N  
ATOM   1590  CA  ASP    96      70.964  65.084  37.115  1.00 69.02           C  
ATOM   1591  C   ASP    96      69.948  65.539  36.085  1.00 68.79           C  
ATOM   1592  O   ASP    96      70.202  65.430  34.890  1.00 66.69           O  
ATOM   1593  CB  ASP    96      70.530  63.829  37.910  1.00 71.35           C  
ATOM   1594  CG  ASP    96      69.901  62.643  37.150  1.00 78.10           C  
ATOM   1595  OD1 ASP    96      69.565  62.739  35.951  1.00 76.18           O  
ATOM   1596  OD2 ASP    96      69.746  61.607  37.820  1.00 90.58           O1-
ATOM   1597  H   ASP    96      71.190  66.026  38.991  1.00  0.00           H  
ATOM   1598  HA  ASP    96      71.846  64.837  36.559  1.00  0.00           H  
ATOM   1599  HB2 ASP    96      71.391  63.447  38.458  1.00  0.00           H  
ATOM   1600  HB3 ASP    96      69.802  64.116  38.662  1.00  0.00           H  
ATOM   1601  N   ARG    97      68.818  66.065  36.566  1.00 69.55           N  
ATOM   1602  CA  ARG    97      67.740  66.546  35.730  1.00 67.36           C  
ATOM   1603  C   ARG    97      68.201  67.670  34.816  1.00 67.63           C  
ATOM   1604  O   ARG    97      67.806  67.680  33.654  1.00 65.43           O  
ATOM   1605  CB  ARG    97      66.535  67.007  36.574  1.00 67.67           C  
ATOM   1606  CG  ARG    97      65.756  65.900  37.295  1.00 70.59           C  
ATOM   1607  CD  ARG    97      64.813  65.142  36.359  1.00 78.70           C  
ATOM   1608  NE  ARG    97      65.569  64.113  35.645  1.00 80.63           N  
ATOM   1609  CZ  ARG    97      65.952  64.143  34.358  1.00 84.09           C  
ATOM   1610  NH1 ARG    97      65.637  65.170  33.549  1.00 88.30           N1+
ATOM   1611  NH2 ARG    97      66.673  63.114  33.890  1.00 81.21           N1+
ATOM   1612  H   ARG    97      68.694  66.114  37.571  1.00  0.00           H  
ATOM   1613  HA  ARG    97      67.476  65.712  35.095  1.00  0.00           H  
ATOM   1614  HB2 ARG    97      66.868  67.745  37.307  1.00  0.00           H  
ATOM   1615  HB3 ARG    97      65.815  67.508  35.933  1.00  0.00           H  
ATOM   1616  HG2 ARG    97      66.434  65.204  37.787  1.00  0.00           H  
ATOM   1617  HG3 ARG    97      65.161  66.346  38.093  1.00  0.00           H  
ATOM   1618  HD2 ARG    97      64.060  64.626  36.954  1.00  0.00           H  
ATOM   1619  HD3 ARG    97      64.268  65.806  35.687  1.00  0.00           H  
ATOM   1620  HE  ARG    97      65.858  63.323  36.203  1.00  0.00           H  
ATOM   1621 HH11 ARG    97      65.106  65.949  33.909  1.00  0.00           H  
ATOM   1622 HH12 ARG    97      65.966  65.193  32.596  1.00  0.00           H  
ATOM   1623 HH21 ARG    97      66.979  62.379  34.514  1.00  0.00           H  
ATOM   1624 HH22 ARG    97      66.992  63.095  32.933  1.00  0.00           H  
ATOM   1625  N   PHE    98      69.069  68.562  35.322  1.00 66.25           N  
ATOM   1626  CA  PHE    98      69.651  69.655  34.569  1.00 66.91           C  
ATOM   1627  C   PHE    98      70.456  69.169  33.369  1.00 69.24           C  
ATOM   1628  O   PHE    98      70.219  69.623  32.253  1.00 74.15           O  
ATOM   1629  CB  PHE    98      70.526  70.555  35.453  1.00 64.41           C  
ATOM   1630  CG  PHE    98      70.931  71.782  34.678  1.00 65.53           C  
ATOM   1631  CD1 PHE    98      69.980  72.799  34.507  1.00 73.29           C  
ATOM   1632  CD2 PHE    98      72.166  71.841  33.998  1.00 66.44           C  
ATOM   1633  CE1 PHE    98      70.256  73.849  33.623  1.00 69.45           C  
ATOM   1634  CE2 PHE    98      72.444  72.918  33.138  1.00 66.23           C  
ATOM   1635  CZ  PHE    98      71.485  73.927  32.951  1.00 71.49           C  
ATOM   1636  H   PHE    98      69.342  68.473  36.293  1.00  0.00           H  
ATOM   1637  HA  PHE    98      68.831  70.263  34.191  1.00  0.00           H  
ATOM   1638  HB2 PHE    98      69.961  70.888  36.322  1.00  0.00           H  
ATOM   1639  HB3 PHE    98      71.410  70.041  35.828  1.00  0.00           H  
ATOM   1640  HD1 PHE    98      69.010  72.733  34.980  1.00  0.00           H  
ATOM   1641  HD2 PHE    98      72.889  71.045  34.111  1.00  0.00           H  
ATOM   1642  HE1 PHE    98      69.488  74.551  33.392  1.00  0.00           H  
ATOM   1643  HE2 PHE    98      73.386  72.961  32.612  1.00  0.00           H  
ATOM   1644  HZ  PHE    98      71.675  74.737  32.262  1.00  0.00           H  
ATOM   1645  N   GLY    99      71.409  68.255  33.583  1.00 69.93           N  
ATOM   1646  CA  GLY    99      72.224  67.787  32.481  1.00 70.80           C  
ATOM   1647  C   GLY    99      71.453  66.835  31.569  1.00 69.98           C  
ATOM   1648  O   GLY    99      71.706  66.845  30.375  1.00 70.63           O  
ATOM   1649  H   GLY    99      71.580  67.902  34.515  1.00  0.00           H  
ATOM   1650  HA2 GLY    99      72.549  68.642  31.884  1.00  0.00           H  
ATOM   1651  HA3 GLY    99      73.154  67.371  32.835  1.00  0.00           H  
ATOM   1652  N   ALA   100      70.453  66.099  32.077  1.00 69.44           N  
ATOM   1653  CA  ALA   100      69.626  65.198  31.285  1.00 68.56           C  
ATOM   1654  C   ALA   100      68.730  65.956  30.312  1.00 68.68           C  
ATOM   1655  O   ALA   100      68.666  65.589  29.140  1.00 71.94           O  
ATOM   1656  CB  ALA   100      68.716  64.440  32.227  1.00 67.16           C  
ATOM   1657  H   ALA   100      70.280  66.136  33.074  1.00  0.00           H  
ATOM   1658  HA  ALA   100      70.265  64.503  30.740  1.00  0.00           H  
ATOM   1659  HB1 ALA   100      68.110  63.714  31.695  1.00  0.00           H  
ATOM   1660  HB2 ALA   100      69.277  63.938  33.000  1.00  0.00           H  
ATOM   1661  HB3 ALA   100      68.059  65.128  32.749  1.00  0.00           H  
ATOM   1662  N   ILE   101      68.071  67.028  30.790  1.00 68.84           N  
ATOM   1663  CA  ILE   101      67.254  67.908  29.963  1.00 70.46           C  
ATOM   1664  C   ILE   101      68.148  68.658  28.970  1.00 73.76           C  
ATOM   1665  O   ILE   101      67.767  68.812  27.819  1.00 77.85           O  
ATOM   1666  CB  ILE   101      66.421  68.890  30.840  1.00 68.09           C  
ATOM   1667  CG1 ILE   101      65.171  69.428  30.118  1.00 70.69           C  
ATOM   1668  CG2 ILE   101      67.189  70.062  31.479  1.00 54.90           C  
ATOM   1669  CD1 ILE   101      65.394  70.182  28.805  1.00 69.39           C  
ATOM   1670  H   ILE   101      68.186  67.275  31.764  1.00  0.00           H  
ATOM   1671  HA  ILE   101      66.563  67.278  29.398  1.00  0.00           H  
ATOM   1672  HB  ILE   101      66.028  68.301  31.668  1.00  0.00           H  
ATOM   1673 HG12 ILE   101      64.504  68.592  29.912  1.00  0.00           H  
ATOM   1674 HG13 ILE   101      64.635  70.088  30.796  1.00  0.00           H  
ATOM   1675 HG21 ILE   101      66.512  70.737  32.002  1.00  0.00           H  
ATOM   1676 HG22 ILE   101      67.873  69.698  32.226  1.00  0.00           H  
ATOM   1677 HG23 ILE   101      67.730  70.683  30.766  1.00  0.00           H  
ATOM   1678 HD11 ILE   101      64.541  70.809  28.576  1.00  0.00           H  
ATOM   1679 HD12 ILE   101      66.292  70.798  28.803  1.00  0.00           H  
ATOM   1680 HD13 ILE   101      65.450  69.486  27.971  1.00  0.00           H  
ATOM   1681  N   LEU   102      69.340  69.110  29.384  1.00 72.13           N  
ATOM   1682  CA  LEU   102      70.221  69.881  28.519  1.00 72.48           C  
ATOM   1683  C   LEU   102      70.854  69.005  27.436  1.00 73.00           C  
ATOM   1684  O   LEU   102      71.045  69.496  26.323  1.00 76.38           O  
ATOM   1685  CB  LEU   102      71.335  70.526  29.364  1.00 71.33           C  
ATOM   1686  CG  LEU   102      72.315  71.419  28.567  1.00  0.00           C  
ATOM   1687  CD1 LEU   102      71.608  72.636  27.944  1.00  0.00           C  
ATOM   1688  CD2 LEU   102      73.488  71.854  29.450  1.00  0.00           C  
ATOM   1689  H   LEU   102      69.620  68.967  30.346  1.00  0.00           H  
ATOM   1690  HA  LEU   102      69.628  70.664  28.043  1.00  0.00           H  
ATOM   1691  HB2 LEU   102      70.883  71.127  30.155  1.00  0.00           H  
ATOM   1692  HB3 LEU   102      71.898  69.742  29.870  1.00  0.00           H  
ATOM   1693  HG  LEU   102      72.767  70.848  27.757  1.00  0.00           H  
ATOM   1694 HD11 LEU   102      72.325  73.291  27.449  1.00  0.00           H  
ATOM   1695 HD12 LEU   102      70.877  72.341  27.192  1.00  0.00           H  
ATOM   1696 HD13 LEU   102      71.090  73.225  28.702  1.00  0.00           H  
ATOM   1697 HD21 LEU   102      74.214  72.438  28.883  1.00  0.00           H  
ATOM   1698 HD22 LEU   102      73.146  72.467  30.282  1.00  0.00           H  
ATOM   1699 HD23 LEU   102      74.012  70.992  29.864  1.00  0.00           H  
ATOM   1700  N   GLN   103      71.180  67.739  27.759  1.00 73.57           N  
ATOM   1701  CA  GLN   103      71.925  66.828  26.901  1.00 71.50           C  
ATOM   1702  C   GLN   103      71.313  66.686  25.500  1.00 70.30           C  
ATOM   1703  O   GLN   103      70.088  66.712  25.367  1.00 72.29           O  
ATOM   1704  CB  GLN   103      72.119  65.437  27.542  1.00 70.57           C  
ATOM   1705  CG  GLN   103      73.470  65.278  28.270  1.00  0.00           C  
ATOM   1706  CD  GLN   103      73.805  63.815  28.548  1.00  0.00           C  
ATOM   1707  NE2 GLN   103      74.184  63.492  29.786  1.00  0.00           N  
ATOM   1708  OE1 GLN   103      73.737  62.985  27.646  1.00  0.00           O  
ATOM   1709  H   GLN   103      70.988  67.422  28.700  1.00  0.00           H  
ATOM   1710  HA  GLN   103      72.897  67.310  26.845  1.00  0.00           H  
ATOM   1711  HB2 GLN   103      71.296  65.207  28.221  1.00  0.00           H  
ATOM   1712  HB3 GLN   103      72.058  64.671  26.767  1.00  0.00           H  
ATOM   1713  HG2 GLN   103      74.270  65.650  27.629  1.00  0.00           H  
ATOM   1714  HG3 GLN   103      73.531  65.868  29.180  1.00  0.00           H  
ATOM   1715 HE21 GLN   103      74.223  64.198  30.505  1.00  0.00           H  
ATOM   1716 HE22 GLN   103      74.412  62.532  29.996  1.00  0.00           H  
ATOM   1717  N   PRO   104      72.163  66.525  24.464  1.00 73.40           N  
ATOM   1718  CA  PRO   104      71.751  66.232  23.086  1.00 71.10           C  
ATOM   1719  C   PRO   104      70.804  65.029  22.971  1.00 72.24           C  
ATOM   1720  O   PRO   104      69.846  65.079  22.204  1.00 73.27           O  
ATOM   1721  CB  PRO   104      73.057  65.951  22.331  1.00 72.76           C  
ATOM   1722  CG  PRO   104      74.128  66.679  23.120  1.00 75.11           C  
ATOM   1723  CD  PRO   104      73.612  66.709  24.550  1.00 70.99           C  
ATOM   1724  HA  PRO   104      71.268  67.123  22.679  1.00  0.00           H  
ATOM   1725  HB2 PRO   104      73.294  64.885  22.329  1.00  0.00           H  
ATOM   1726  HB3 PRO   104      73.015  66.277  21.291  1.00  0.00           H  
ATOM   1727  HG2 PRO   104      75.111  66.216  23.032  1.00  0.00           H  
ATOM   1728  HG3 PRO   104      74.211  67.701  22.745  1.00  0.00           H  
ATOM   1729  HD2 PRO   104      74.052  65.897  25.132  1.00  0.00           H  
ATOM   1730  HD3 PRO   104      73.888  67.661  25.005  1.00  0.00           H  
ATOM   1731  N   MET   105      71.044  63.988  23.784  1.00 75.02           N  
ATOM   1732  CA  MET   105      70.104  62.901  24.001  1.00 75.94           C  
ATOM   1733  C   MET   105      69.332  63.315  25.248  1.00 81.11           C  
ATOM   1734  O   MET   105      69.827  63.181  26.368  1.00 82.84           O  
ATOM   1735  CB  MET   105      70.862  61.580  24.258  1.00 70.64           C  
ATOM   1736  CG  MET   105      71.904  61.255  23.182  1.00 68.22           C  
ATOM   1737  SD  MET   105      71.293  61.245  21.476  1.00  0.00           S  
ATOM   1738  CE  MET   105      72.884  61.033  20.641  1.00  0.00           C  
ATOM   1739  H   MET   105      71.852  64.023  24.388  1.00  0.00           H  
ATOM   1740  HA  MET   105      69.424  62.774  23.157  1.00  0.00           H  
ATOM   1741  HB2 MET   105      71.390  61.605  25.211  1.00  0.00           H  
ATOM   1742  HB3 MET   105      70.145  60.762  24.329  1.00  0.00           H  
ATOM   1743  HG2 MET   105      72.726  61.970  23.242  1.00  0.00           H  
ATOM   1744  HG3 MET   105      72.341  60.279  23.391  1.00  0.00           H  
ATOM   1745  HE1 MET   105      72.736  60.979  19.562  1.00  0.00           H  
ATOM   1746  HE2 MET   105      73.544  61.873  20.856  1.00  0.00           H  
ATOM   1747  HE3 MET   105      73.369  60.114  20.969  1.00  0.00           H  
ATOM   1748  N   LYS   106      68.121  63.854  25.033  1.00 82.78           N  
ATOM   1749  CA  LYS   106      67.238  64.322  26.095  1.00 86.29           C  
ATOM   1750  C   LYS   106      66.881  63.168  27.007  1.00 84.99           C  
ATOM   1751  O   LYS   106      66.757  62.033  26.543  1.00 84.00           O  
ATOM   1752  CB  LYS   106      65.923  64.879  25.527  1.00 86.05           C  
ATOM   1753  CG  LYS   106      66.061  66.199  24.767  1.00 93.56           C  
ATOM   1754  CD  LYS   106      66.560  67.348  25.647  1.00 92.32           C  
ATOM   1755  CE  LYS   106      66.326  68.729  25.024  1.00 94.63           C  
ATOM   1756  NZ  LYS   106      67.054  68.874  23.756  1.00103.84           N1+
ATOM   1757  H   LYS   106      67.795  63.940  24.081  1.00  0.00           H  
ATOM   1758  HA  LYS   106      67.762  65.084  26.674  1.00  0.00           H  
ATOM   1759  HB2 LYS   106      65.469  64.140  24.866  1.00  0.00           H  
ATOM   1760  HB3 LYS   106      65.204  65.033  26.333  1.00  0.00           H  
ATOM   1761  HG2 LYS   106      66.723  66.067  23.910  1.00  0.00           H  
ATOM   1762  HG3 LYS   106      65.082  66.455  24.360  1.00  0.00           H  
ATOM   1763  HD2 LYS   106      66.037  67.310  26.604  1.00  0.00           H  
ATOM   1764  HD3 LYS   106      67.617  67.211  25.862  1.00  0.00           H  
ATOM   1765  HE2 LYS   106      65.263  68.886  24.842  1.00  0.00           H  
ATOM   1766  HE3 LYS   106      66.646  69.525  25.695  1.00  0.00           H  
ATOM   1767  HZ1 LYS   106      66.751  68.162  23.109  1.00  0.00           H  
ATOM   1768  HZ2 LYS   106      66.878  69.786  23.360  1.00  0.00           H  
ATOM   1769  HZ3 LYS   106      68.044  68.766  23.929  1.00  0.00           H  
ATOM   1770  N   LEU   107      66.759  63.467  28.302  1.00 85.69           N  
ATOM   1771  CA  LEU   107      66.404  62.529  29.350  1.00 87.34           C  
ATOM   1772  C   LEU   107      67.598  61.687  29.789  1.00 87.45           C  
ATOM   1773  O   LEU   107      67.691  61.354  30.971  1.00 87.44           O  
ATOM   1774  CB  LEU   107      65.153  61.686  28.968  1.00 89.48           C  
ATOM   1775  CG  LEU   107      64.559  60.768  30.039  1.00 86.02           C  
ATOM   1776  CD1 LEU   107      65.346  59.480  30.348  1.00 82.79           C  
ATOM   1777  CD2 LEU   107      64.257  61.546  31.295  1.00 87.79           C  
ATOM   1778  H   LEU   107      66.964  64.416  28.586  1.00  0.00           H  
ATOM   1779  HA  LEU   107      66.155  63.185  30.182  1.00  0.00           H  
ATOM   1780  HB2 LEU   107      64.370  62.371  28.642  1.00  0.00           H  
ATOM   1781  HB3 LEU   107      65.343  61.035  28.118  1.00  0.00           H  
ATOM   1782  HG  LEU   107      63.605  60.424  29.639  1.00  0.00           H  
ATOM   1783 HD11 LEU   107      64.662  58.691  30.660  1.00  0.00           H  
ATOM   1784 HD12 LEU   107      65.883  59.111  29.474  1.00  0.00           H  
ATOM   1785 HD13 LEU   107      66.054  59.593  31.165  1.00  0.00           H  
ATOM   1786 HD21 LEU   107      64.031  60.849  32.091  1.00  0.00           H  
ATOM   1787 HD22 LEU   107      65.103  62.113  31.673  1.00  0.00           H  
ATOM   1788 HD23 LEU   107      63.426  62.219  31.114  1.00  0.00           H  
ATOM   1789  N   ASP   108      68.509  61.347  28.860  1.00 83.88           N  
ATOM   1790  CA  ASP   108      69.675  60.551  29.171  1.00 87.53           C  
ATOM   1791  C   ASP   108      70.587  61.388  30.057  1.00 85.35           C  
ATOM   1792  O   ASP   108      71.151  62.393  29.628  1.00 85.83           O  
ATOM   1793  CB  ASP   108      70.429  60.077  27.909  1.00 86.73           C  
ATOM   1794  CG  ASP   108      71.589  59.116  28.227  1.00 87.65           C  
ATOM   1795  OD1 ASP   108      71.672  58.643  29.383  1.00  0.00           O  
ATOM   1796  OD2 ASP   108      72.364  58.823  27.296  1.00  0.00           O1-
ATOM   1797  H   ASP   108      68.385  61.663  27.909  1.00  0.00           H  
ATOM   1798  HA  ASP   108      69.326  59.667  29.712  1.00  0.00           H  
ATOM   1799  HB2 ASP   108      69.739  59.567  27.235  1.00  0.00           H  
ATOM   1800  HB3 ASP   108      70.827  60.929  27.359  1.00  0.00           H  
ATOM   1801  N   TYR   109      70.697  60.932  31.300  1.00 81.37           N  
ATOM   1802  CA  TYR   109      71.761  61.302  32.192  1.00 78.53           C  
ATOM   1803  C   TYR   109      72.601  60.062  32.418  1.00 77.76           C  
ATOM   1804  O   TYR   109      72.152  58.944  32.180  1.00 76.92           O  
ATOM   1805  CB  TYR   109      71.196  61.764  33.536  1.00 79.11           C  
ATOM   1806  CG  TYR   109      72.149  62.729  34.205  1.00  0.00           C  
ATOM   1807  CD1 TYR   109      72.473  63.942  33.574  1.00  0.00           C  
ATOM   1808  CD2 TYR   109      72.774  62.388  35.417  1.00  0.00           C  
ATOM   1809  CE1 TYR   109      73.404  64.813  34.160  1.00  0.00           C  
ATOM   1810  CE2 TYR   109      73.693  63.276  36.007  1.00  0.00           C  
ATOM   1811  CZ  TYR   109      74.002  64.493  35.385  1.00  0.00           C  
ATOM   1812  OH  TYR   109      74.861  65.369  35.977  1.00  0.00           O  
ATOM   1813  H   TYR   109      70.165  60.109  31.548  1.00  0.00           H  
ATOM   1814  HA  TYR   109      72.393  62.065  31.735  1.00  0.00           H  
ATOM   1815  HB2 TYR   109      70.231  62.229  33.407  1.00  0.00           H  
ATOM   1816  HB3 TYR   109      70.994  60.920  34.199  1.00  0.00           H  
ATOM   1817  HD1 TYR   109      72.044  64.180  32.615  1.00  0.00           H  
ATOM   1818  HD2 TYR   109      72.525  61.459  35.903  1.00  0.00           H  
ATOM   1819  HE1 TYR   109      73.716  65.704  33.662  1.00  0.00           H  
ATOM   1820  HE2 TYR   109      74.129  63.062  36.965  1.00  0.00           H  
ATOM   1821  HH  TYR   109      74.910  66.201  35.531  1.00  0.00           H  
ATOM   1822  N   TRP   110      73.815  60.273  32.921  1.00 75.59           N  
ATOM   1823  CA  TRP   110      74.815  59.255  33.179  1.00 78.96           C  
ATOM   1824  C   TRP   110      74.346  58.232  34.229  1.00 77.36           C  
ATOM   1825  O   TRP   110      74.410  58.473  35.436  1.00 79.84           O  
ATOM   1826  CB  TRP   110      76.055  59.976  33.679  1.00 80.08           C  
ATOM   1827  CG  TRP   110      76.601  61.107  32.866  1.00 82.77           C  
ATOM   1828  CD1 TRP   110      76.258  62.412  32.979  1.00 84.51           C  
ATOM   1829  CD2 TRP   110      77.696  61.058  31.917  1.00 77.04           C  
ATOM   1830  CE2 TRP   110      77.999  62.391  31.509  1.00  0.00           C  
ATOM   1831  CE3 TRP   110      78.490  60.016  31.390  1.00  0.00           C  
ATOM   1832  NE1 TRP   110      77.071  63.173  32.165  1.00  0.00           N  
ATOM   1833  CZ2 TRP   110      79.058  62.679  30.634  1.00  0.00           C  
ATOM   1834  CZ3 TRP   110      79.552  60.294  30.509  1.00  0.00           C  
ATOM   1835  CH2 TRP   110      79.838  61.621  30.136  1.00  0.00           C  
ATOM   1836  H   TRP   110      74.080  61.229  33.110  1.00  0.00           H  
ATOM   1837  HA  TRP   110      75.048  58.748  32.241  1.00  0.00           H  
ATOM   1838  HB2 TRP   110      75.853  60.398  34.663  1.00  0.00           H  
ATOM   1839  HB3 TRP   110      76.847  59.241  33.805  1.00  0.00           H  
ATOM   1840  HD1 TRP   110      75.494  62.788  33.642  1.00  0.00           H  
ATOM   1841  HE1 TRP   110      76.992  64.178  32.096  1.00  0.00           H  
ATOM   1842  HE3 TRP   110      78.290  58.995  31.678  1.00  0.00           H  
ATOM   1843  HZ2 TRP   110      79.270  63.697  30.346  1.00  0.00           H  
ATOM   1844  HZ3 TRP   110      80.155  59.486  30.122  1.00  0.00           H  
ATOM   1845  HH2 TRP   110      80.656  61.827  29.461  1.00  0.00           H  
ATOM   1846  N   LYS   111      73.867  57.089  33.727  1.00 77.16           N  
ATOM   1847  CA  LYS   111      73.201  56.019  34.461  1.00 77.11           C  
ATOM   1848  C   LYS   111      74.169  55.302  35.409  1.00 76.19           C  
ATOM   1849  O   LYS   111      73.865  55.131  36.589  1.00 73.96           O  
ATOM   1850  CB  LYS   111      72.648  55.010  33.427  1.00 78.39           C  
ATOM   1851  CG  LYS   111      71.615  55.608  32.452  1.00 81.83           C  
ATOM   1852  CD  LYS   111      71.242  54.682  31.283  1.00 87.01           C  
ATOM   1853  CE  LYS   111      72.266  54.676  30.130  1.00 89.91           C  
ATOM   1854  NZ  LYS   111      72.074  55.805  29.200  1.00 91.41           N1+
ATOM   1855  H   LYS   111      73.845  57.011  32.721  1.00  0.00           H  
ATOM   1856  HA  LYS   111      72.375  56.435  35.039  1.00  0.00           H  
ATOM   1857  HB2 LYS   111      73.476  54.589  32.854  1.00  0.00           H  
ATOM   1858  HB3 LYS   111      72.190  54.167  33.947  1.00  0.00           H  
ATOM   1859  HG2 LYS   111      70.723  55.848  33.026  1.00  0.00           H  
ATOM   1860  HG3 LYS   111      71.969  56.541  32.028  1.00  0.00           H  
ATOM   1861  HD2 LYS   111      71.120  53.668  31.666  1.00  0.00           H  
ATOM   1862  HD3 LYS   111      70.264  54.965  30.893  1.00  0.00           H  
ATOM   1863  HE2 LYS   111      73.288  54.680  30.507  1.00  0.00           H  
ATOM   1864  HE3 LYS   111      72.151  53.759  29.550  1.00  0.00           H  
ATOM   1865  HZ1 LYS   111      72.149  56.695  29.683  1.00  0.00           H  
ATOM   1866  HZ2 LYS   111      72.771  55.777  28.469  1.00  0.00           H  
ATOM   1867  HZ3 LYS   111      71.157  55.752  28.782  1.00  0.00           H  
ATOM   1868  N   ARG   112      75.344  54.909  34.890  1.00 76.47           N  
ATOM   1869  CA  ARG   112      76.341  54.123  35.612  1.00 77.14           C  
ATOM   1870  C   ARG   112      77.163  54.993  36.568  1.00 76.20           C  
ATOM   1871  O   ARG   112      77.590  54.490  37.607  1.00 74.96           O  
ATOM   1872  CB  ARG   112      77.297  53.498  34.592  1.00 79.53           C  
ATOM   1873  CG  ARG   112      78.245  52.431  35.183  1.00 84.32           C  
ATOM   1874  CD  ARG   112      79.284  51.942  34.171  1.00  0.00           C  
ATOM   1875  NE  ARG   112      80.164  53.057  33.794  1.00  0.00           N  
ATOM   1876  CZ  ARG   112      79.949  53.897  32.766  1.00  0.00           C  
ATOM   1877  NH1 ARG   112      78.941  53.712  31.899  1.00  0.00           N1+
ATOM   1878  NH2 ARG   112      80.758  54.950  32.603  1.00  0.00           N1+
ATOM   1879  H   ARG   112      75.523  55.107  33.916  1.00  0.00           H  
ATOM   1880  HA  ARG   112      75.838  53.334  36.176  1.00  0.00           H  
ATOM   1881  HB2 ARG   112      76.722  53.037  33.788  1.00  0.00           H  
ATOM   1882  HB3 ARG   112      77.867  54.307  34.138  1.00  0.00           H  
ATOM   1883  HG2 ARG   112      78.779  52.813  36.052  1.00  0.00           H  
ATOM   1884  HG3 ARG   112      77.661  51.582  35.542  1.00  0.00           H  
ATOM   1885  HD2 ARG   112      79.897  51.162  34.624  1.00  0.00           H  
ATOM   1886  HD3 ARG   112      78.812  51.494  33.297  1.00  0.00           H  
ATOM   1887  HE  ARG   112      80.943  53.234  34.411  1.00  0.00           H  
ATOM   1888 HH11 ARG   112      78.332  52.913  31.999  1.00  0.00           H  
ATOM   1889 HH12 ARG   112      78.799  54.348  31.127  1.00  0.00           H  
ATOM   1890 HH21 ARG   112      81.527  55.107  33.240  1.00  0.00           H  
ATOM   1891 HH22 ARG   112      80.627  55.583  31.827  1.00  0.00           H  
ATOM   1892  N   ARG   113      77.329  56.301  36.275  1.00 73.79           N  
ATOM   1893  CA  ARG   113      77.880  57.268  37.229  1.00 76.59           C  
ATOM   1894  C   ARG   113      77.029  57.321  38.497  1.00 76.35           C  
ATOM   1895  O   ARG   113      77.573  57.521  39.576  1.00 81.05           O  
ATOM   1896  CB  ARG   113      77.907  58.688  36.644  1.00 79.46           C  
ATOM   1897  CG  ARG   113      78.950  58.921  35.550  1.00 82.58           C  
ATOM   1898  CD  ARG   113      79.030  60.403  35.162  1.00 83.85           C  
ATOM   1899  NE  ARG   113      79.685  61.208  36.195  1.00  0.00           N  
ATOM   1900  CZ  ARG   113      79.884  62.532  36.109  1.00  0.00           C  
ATOM   1901  NH1 ARG   113      79.504  63.225  35.024  1.00  0.00           N1+
ATOM   1902  NH2 ARG   113      80.474  63.170  37.128  1.00  0.00           N1+
ATOM   1903  H   ARG   113      76.945  56.654  35.412  1.00  0.00           H  
ATOM   1904  HA  ARG   113      78.892  56.964  37.504  1.00  0.00           H  
ATOM   1905  HB2 ARG   113      76.921  58.938  36.260  1.00  0.00           H  
ATOM   1906  HB3 ARG   113      78.101  59.398  37.450  1.00  0.00           H  
ATOM   1907  HG2 ARG   113      79.928  58.587  35.899  1.00  0.00           H  
ATOM   1908  HG3 ARG   113      78.724  58.313  34.674  1.00  0.00           H  
ATOM   1909  HD2 ARG   113      79.578  60.518  34.227  1.00  0.00           H  
ATOM   1910  HD3 ARG   113      78.046  60.837  35.034  1.00  0.00           H  
ATOM   1911  HE  ARG   113      80.002  60.716  37.018  1.00  0.00           H  
ATOM   1912 HH11 ARG   113      79.054  62.755  34.252  1.00  0.00           H  
ATOM   1913 HH12 ARG   113      79.666  64.220  34.967  1.00  0.00           H  
ATOM   1914 HH21 ARG   113      80.761  62.663  37.952  1.00  0.00           H  
ATOM   1915 HH22 ARG   113      80.637  64.166  37.082  1.00  0.00           H  
ATOM   1916  N   GLY   114      75.716  57.094  38.337  1.00 73.36           N  
ATOM   1917  CA  GLY   114      74.685  57.048  39.351  1.00 74.46           C  
ATOM   1918  C   GLY   114      75.044  56.283  40.603  1.00 75.42           C  
ATOM   1919  O   GLY   114      74.991  56.871  41.673  1.00 79.11           O  
ATOM   1920  H   GLY   114      75.401  56.919  37.392  1.00  0.00           H  
ATOM   1921  HA2 GLY   114      74.383  58.061  39.610  1.00  0.00           H  
ATOM   1922  HA3 GLY   114      73.832  56.517  38.941  1.00  0.00           H  
ATOM   1923  N   ARG   115      75.434  55.003  40.482  1.00 77.55           N  
ATOM   1924  CA  ARG   115      75.802  54.195  41.643  1.00 77.51           C  
ATOM   1925  C   ARG   115      77.040  54.732  42.368  1.00 77.61           C  
ATOM   1926  O   ARG   115      77.106  54.643  43.591  1.00 77.15           O  
ATOM   1927  CB  ARG   115      75.980  52.705  41.276  1.00 83.00           C  
ATOM   1928  CG  ARG   115      77.006  52.326  40.186  1.00 89.58           C  
ATOM   1929  CD  ARG   115      78.489  52.578  40.518  1.00 95.56           C  
ATOM   1930  NE  ARG   115      79.361  51.589  39.892  1.00 93.67           N  
ATOM   1931  CZ  ARG   115      79.662  50.391  40.416  1.00 98.85           C  
ATOM   1932  NH1 ARG   115      79.154  49.999  41.594  1.00 97.06           N1+
ATOM   1933  NH2 ARG   115      80.476  49.573  39.740  1.00102.25           N1+
ATOM   1934  H   ARG   115      75.472  54.579  39.566  1.00  0.00           H  
ATOM   1935  HA  ARG   115      74.971  54.251  42.351  1.00  0.00           H  
ATOM   1936  HB2 ARG   115      76.210  52.141  42.181  1.00  0.00           H  
ATOM   1937  HB3 ARG   115      75.008  52.330  40.954  1.00  0.00           H  
ATOM   1938  HG2 ARG   115      76.871  51.264  39.971  1.00  0.00           H  
ATOM   1939  HG3 ARG   115      76.743  52.830  39.260  1.00  0.00           H  
ATOM   1940  HD2 ARG   115      78.797  53.534  40.104  1.00  0.00           H  
ATOM   1941  HD3 ARG   115      78.679  52.590  41.592  1.00  0.00           H  
ATOM   1942  HE  ARG   115      79.733  51.833  38.985  1.00  0.00           H  
ATOM   1943 HH11 ARG   115      78.536  50.611  42.107  1.00  0.00           H  
ATOM   1944 HH12 ARG   115      79.385  49.094  41.981  1.00  0.00           H  
ATOM   1945 HH21 ARG   115      80.869  49.856  38.854  1.00  0.00           H  
ATOM   1946 HH22 ARG   115      80.712  48.665  40.114  1.00  0.00           H  
ATOM   1947  N   PHE   116      78.005  55.311  41.635  1.00 77.11           N  
ATOM   1948  CA  PHE   116      79.237  55.807  42.225  1.00 77.01           C  
ATOM   1949  C   PHE   116      78.934  57.109  42.955  1.00 76.31           C  
ATOM   1950  O   PHE   116      79.353  57.262  44.095  1.00 73.81           O  
ATOM   1951  CB  PHE   116      80.318  56.058  41.157  1.00 78.53           C  
ATOM   1952  CG  PHE   116      81.671  56.286  41.800  1.00  0.00           C  
ATOM   1953  CD1 PHE   116      82.367  55.188  42.346  1.00  0.00           C  
ATOM   1954  CD2 PHE   116      82.203  57.586  41.924  1.00  0.00           C  
ATOM   1955  CE1 PHE   116      83.585  55.387  43.019  1.00  0.00           C  
ATOM   1956  CE2 PHE   116      83.424  57.783  42.596  1.00  0.00           C  
ATOM   1957  CZ  PHE   116      84.114  56.685  43.145  1.00  0.00           C  
ATOM   1958  H   PHE   116      77.877  55.411  40.638  1.00  0.00           H  
ATOM   1959  HA  PHE   116      79.604  55.067  42.939  1.00  0.00           H  
ATOM   1960  HB2 PHE   116      80.404  55.193  40.499  1.00  0.00           H  
ATOM   1961  HB3 PHE   116      80.061  56.901  40.513  1.00  0.00           H  
ATOM   1962  HD1 PHE   116      81.958  54.192  42.266  1.00  0.00           H  
ATOM   1963  HD2 PHE   116      81.668  58.436  41.525  1.00  0.00           H  
ATOM   1964  HE1 PHE   116      84.112  54.546  43.443  1.00  0.00           H  
ATOM   1965  HE2 PHE   116      83.828  58.780  42.700  1.00  0.00           H  
ATOM   1966  HZ  PHE   116      85.048  56.839  43.664  1.00  0.00           H  
ATOM   1967  N   MET   117      78.144  57.996  42.330  1.00 76.01           N  
ATOM   1968  CA  MET   117      77.671  59.245  42.907  1.00 76.47           C  
ATOM   1969  C   MET   117      76.705  59.022  44.079  1.00 75.66           C  
ATOM   1970  O   MET   117      76.629  59.849  44.984  1.00 74.99           O  
ATOM   1971  CB  MET   117      76.979  60.093  41.832  1.00 75.93           C  
ATOM   1972  CG  MET   117      77.978  60.641  40.805  1.00  0.00           C  
ATOM   1973  SD  MET   117      77.348  61.996  39.792  1.00  0.00           S  
ATOM   1974  CE  MET   117      77.523  63.341  40.992  1.00  0.00           C  
ATOM   1975  H   MET   117      77.830  57.774  41.392  1.00  0.00           H  
ATOM   1976  HA  MET   117      78.550  59.783  43.246  1.00  0.00           H  
ATOM   1977  HB2 MET   117      76.193  59.527  41.329  1.00  0.00           H  
ATOM   1978  HB3 MET   117      76.479  60.934  42.314  1.00  0.00           H  
ATOM   1979  HG2 MET   117      78.877  61.001  41.305  1.00  0.00           H  
ATOM   1980  HG3 MET   117      78.310  59.850  40.138  1.00  0.00           H  
ATOM   1981  HE1 MET   117      77.220  64.286  40.540  1.00  0.00           H  
ATOM   1982  HE2 MET   117      76.899  63.169  41.868  1.00  0.00           H  
ATOM   1983  HE3 MET   117      78.560  63.434  41.316  1.00  0.00           H  
ATOM   1984  N   LEU   118      75.999  57.886  44.100  1.00 75.41           N  
ATOM   1985  CA  LEU   118      75.175  57.461  45.219  1.00 75.93           C  
ATOM   1986  C   LEU   118      76.085  57.132  46.401  1.00 72.61           C  
ATOM   1987  O   LEU   118      75.879  57.649  47.494  1.00 70.17           O  
ATOM   1988  CB  LEU   118      74.404  56.189  44.828  1.00 75.92           C  
ATOM   1989  CG  LEU   118      73.310  55.813  45.823  1.00  0.00           C  
ATOM   1990  CD1 LEU   118      72.123  56.726  45.607  1.00 81.26           C  
ATOM   1991  CD2 LEU   118      72.898  54.342  45.693  1.00  0.00           C  
ATOM   1992  H   LEU   118      76.069  57.260  43.309  1.00  0.00           H  
ATOM   1993  HA  LEU   118      74.487  58.266  45.482  1.00  0.00           H  
ATOM   1994  HB2 LEU   118      73.954  56.299  43.842  1.00  0.00           H  
ATOM   1995  HB3 LEU   118      75.081  55.345  44.734  1.00  0.00           H  
ATOM   1996  HG  LEU   118      73.659  55.941  46.849  1.00  0.00           H  
ATOM   1997 HD11 LEU   118      71.257  56.213  46.020  1.00  0.00           H  
ATOM   1998 HD12 LEU   118      72.277  57.688  46.091  1.00  0.00           H  
ATOM   1999 HD13 LEU   118      71.917  56.928  44.559  1.00  0.00           H  
ATOM   2000 HD21 LEU   118      72.117  54.081  46.407  1.00  0.00           H  
ATOM   2001 HD22 LEU   118      72.527  54.117  44.694  1.00  0.00           H  
ATOM   2002 HD23 LEU   118      73.745  53.683  45.884  1.00  0.00           H  
ATOM   2003  N   ALA   119      77.114  56.308  46.148  1.00 75.14           N  
ATOM   2004  CA  ALA   119      78.100  55.875  47.124  1.00 75.92           C  
ATOM   2005  C   ALA   119      78.903  57.050  47.685  1.00 75.22           C  
ATOM   2006  O   ALA   119      79.082  57.101  48.900  1.00 73.02           O  
ATOM   2007  CB  ALA   119      79.043  54.845  46.490  1.00 71.84           C  
ATOM   2008  H   ALA   119      77.209  55.940  45.211  1.00  0.00           H  
ATOM   2009  HA  ALA   119      77.568  55.397  47.948  1.00  0.00           H  
ATOM   2010  HB1 ALA   119      79.757  54.467  47.222  1.00  0.00           H  
ATOM   2011  HB2 ALA   119      78.484  53.990  46.110  1.00  0.00           H  
ATOM   2012  HB3 ALA   119      79.614  55.259  45.659  1.00  0.00           H  
ATOM   2013  N   ILE   120      79.328  58.016  46.840  1.00 76.89           N  
ATOM   2014  CA  ILE   120      80.015  59.219  47.317  1.00 77.43           C  
ATOM   2015  C   ILE   120      79.084  60.070  48.176  1.00 76.37           C  
ATOM   2016  O   ILE   120      79.580  60.697  49.102  1.00 78.59           O  
ATOM   2017  CB  ILE   120      80.638  60.117  46.208  1.00 81.89           C  
ATOM   2018  CG1 ILE   120      79.635  61.068  45.510  1.00  0.00           C  
ATOM   2019  CG2 ILE   120      81.539  59.339  45.238  1.00  0.00           C  
ATOM   2020  CD1 ILE   120      80.176  61.943  44.385  1.00  0.00           C  
ATOM   2021  H   ILE   120      79.169  57.913  45.845  1.00  0.00           H  
ATOM   2022  HA  ILE   120      80.838  58.878  47.949  1.00  0.00           H  
ATOM   2023  HB  ILE   120      81.323  60.779  46.741  1.00  0.00           H  
ATOM   2024 HG12 ILE   120      78.829  60.469  45.150  1.00  0.00           H  
ATOM   2025 HG13 ILE   120      79.198  61.767  46.224  1.00  0.00           H  
ATOM   2026 HG21 ILE   120      82.319  59.987  44.837  1.00  0.00           H  
ATOM   2027 HG22 ILE   120      82.037  58.500  45.726  1.00  0.00           H  
ATOM   2028 HG23 ILE   120      80.989  58.967  44.381  1.00  0.00           H  
ATOM   2029 HD11 ILE   120      79.396  62.602  43.999  1.00  0.00           H  
ATOM   2030 HD12 ILE   120      80.999  62.567  44.732  1.00  0.00           H  
ATOM   2031 HD13 ILE   120      80.537  61.343  43.549  1.00  0.00           H  
ATOM   2032  N   ALA   121      77.767  60.102  47.876  1.00 76.00           N  
ATOM   2033  CA  ALA   121      76.784  60.842  48.658  1.00 74.39           C  
ATOM   2034  C   ALA   121      76.769  60.295  50.078  1.00 74.09           C  
ATOM   2035  O   ALA   121      77.030  61.082  50.976  1.00 74.06           O  
ATOM   2036  CB  ALA   121      75.380  60.806  48.040  1.00 73.43           C  
ATOM   2037  H   ALA   121      77.431  59.569  47.085  1.00  0.00           H  
ATOM   2038  HA  ALA   121      77.106  61.885  48.687  1.00  0.00           H  
ATOM   2039  HB1 ALA   121      74.705  61.461  48.592  1.00  0.00           H  
ATOM   2040  HB2 ALA   121      75.395  61.155  47.007  1.00  0.00           H  
ATOM   2041  HB3 ALA   121      74.929  59.818  48.052  1.00  0.00           H  
ATOM   2042  N   TRP   122      76.622  58.966  50.268  1.00 74.10           N  
ATOM   2043  CA  TRP   122      76.824  58.290  51.553  1.00 74.40           C  
ATOM   2044  C   TRP   122      78.137  58.661  52.227  1.00 75.32           C  
ATOM   2045  O   TRP   122      78.110  59.188  53.327  1.00 78.30           O  
ATOM   2046  CB  TRP   122      76.622  56.766  51.507  1.00 70.20           C  
ATOM   2047  CG  TRP   122      75.227  56.300  51.231  1.00 74.02           C  
ATOM   2048  CD1 TRP   122      74.761  55.955  50.012  1.00 80.00           C  
ATOM   2049  CD2 TRP   122      74.110  56.098  52.147  1.00 72.24           C  
ATOM   2050  CE2 TRP   122      72.955  55.801  51.375  1.00 79.45           C  
ATOM   2051  CE3 TRP   122      73.937  56.106  53.544  1.00 73.80           C  
ATOM   2052  NE1 TRP   122      73.423  55.652  50.092  1.00 79.53           N  
ATOM   2053  CZ2 TRP   122      71.680  55.729  51.936  1.00 71.01           C  
ATOM   2054  CZ3 TRP   122      72.664  56.007  54.134  1.00 73.95           C  
ATOM   2055  CH2 TRP   122      71.530  55.902  53.321  1.00 74.98           C  
ATOM   2056  H   TRP   122      76.446  58.386  49.458  1.00  0.00           H  
ATOM   2057  HA  TRP   122      76.060  58.655  52.203  1.00  0.00           H  
ATOM   2058  HB2 TRP   122      77.279  56.335  50.751  1.00  0.00           H  
ATOM   2059  HB3 TRP   122      76.924  56.316  52.454  1.00  0.00           H  
ATOM   2060  HD1 TRP   122      75.354  55.948  49.114  1.00  0.00           H  
ATOM   2061  HE1 TRP   122      72.861  55.432  49.281  1.00  0.00           H  
ATOM   2062  HE3 TRP   122      74.807  56.140  54.164  1.00  0.00           H  
ATOM   2063  HZ2 TRP   122      70.847  55.613  51.268  1.00  0.00           H  
ATOM   2064  HZ3 TRP   122      72.547  56.056  55.206  1.00  0.00           H  
ATOM   2065  HH2 TRP   122      70.554  55.975  53.766  1.00  0.00           H  
ATOM   2066  N   ALA   123      79.273  58.467  51.547  1.00 76.28           N  
ATOM   2067  CA  ALA   123      80.599  58.761  52.080  1.00 75.87           C  
ATOM   2068  C   ALA   123      80.770  60.225  52.511  1.00 76.85           C  
ATOM   2069  O   ALA   123      81.161  60.458  53.646  1.00 76.71           O  
ATOM   2070  CB  ALA   123      81.666  58.369  51.056  1.00 73.88           C  
ATOM   2071  H   ALA   123      79.218  58.059  50.622  1.00  0.00           H  
ATOM   2072  HA  ALA   123      80.736  58.134  52.963  1.00  0.00           H  
ATOM   2073  HB1 ALA   123      82.669  58.515  51.459  1.00  0.00           H  
ATOM   2074  HB2 ALA   123      81.575  57.319  50.778  1.00  0.00           H  
ATOM   2075  HB3 ALA   123      81.588  58.961  50.145  1.00  0.00           H  
ATOM   2076  N   CYS   124      80.415  61.198  51.654  1.00 74.32           N  
ATOM   2077  CA  CYS   124      80.492  62.640  51.915  1.00 74.37           C  
ATOM   2078  C   CYS   124      79.636  63.044  53.111  1.00 76.12           C  
ATOM   2079  O   CYS   124      80.096  63.791  53.974  1.00 72.86           O  
ATOM   2080  CB  CYS   124      80.057  63.432  50.665  1.00 75.98           C  
ATOM   2081  SG  CYS   124      80.246  65.227  50.921  1.00  0.00           S  
ATOM   2082  H   CYS   124      80.072  60.921  50.742  1.00  0.00           H  
ATOM   2083  HA  CYS   124      81.525  62.892  52.135  1.00  0.00           H  
ATOM   2084  HB2 CYS   124      80.668  63.148  49.808  1.00  0.00           H  
ATOM   2085  HB3 CYS   124      79.021  63.216  50.402  1.00  0.00           H  
ATOM   2086  HG  CYS   124      79.429  65.307  51.975  1.00  0.00           H  
ATOM   2087  N   SER   125      78.411  62.507  53.167  1.00 76.74           N  
ATOM   2088  CA  SER   125      77.467  62.734  54.242  1.00 76.33           C  
ATOM   2089  C   SER   125      78.039  62.206  55.555  1.00 80.12           C  
ATOM   2090  O   SER   125      77.899  62.895  56.558  1.00 81.12           O  
ATOM   2091  CB  SER   125      76.155  62.001  53.940  1.00 77.19           C  
ATOM   2092  OG  SER   125      75.585  62.317  52.705  1.00 76.25           O  
ATOM   2093  H   SER   125      78.126  61.887  52.420  1.00  0.00           H  
ATOM   2094  HA  SER   125      77.299  63.805  54.344  1.00  0.00           H  
ATOM   2095  HB2 SER   125      76.335  60.951  53.805  1.00  0.00           H  
ATOM   2096  HB3 SER   125      75.421  62.152  54.732  1.00  0.00           H  
ATOM   2097  HG  SER   125      76.148  61.977  52.018  1.00  0.00           H  
ATOM   2098  N   VAL   126      78.714  61.031  55.535  1.00 78.97           N  
ATOM   2099  CA  VAL   126      79.322  60.389  56.700  1.00 77.45           C  
ATOM   2100  C   VAL   126      80.448  61.279  57.188  1.00 75.17           C  
ATOM   2101  O   VAL   126      80.470  61.553  58.376  1.00 72.75           O  
ATOM   2102  CB  VAL   126      79.889  58.956  56.453  1.00  0.00           C  
ATOM   2103  CG1 VAL   126      80.725  58.441  57.650  1.00  0.00           C  
ATOM   2104  CG2 VAL   126      78.825  57.882  56.208  1.00  0.00           C  
ATOM   2105  H   VAL   126      78.791  60.543  54.652  1.00  0.00           H  
ATOM   2106  HA  VAL   126      78.566  60.319  57.481  1.00  0.00           H  
ATOM   2107  HB  VAL   126      80.547  58.971  55.586  1.00  0.00           H  
ATOM   2108 HG11 VAL   126      81.049  57.412  57.493  1.00  0.00           H  
ATOM   2109 HG12 VAL   126      81.640  59.011  57.817  1.00  0.00           H  
ATOM   2110 HG13 VAL   126      80.143  58.457  58.572  1.00  0.00           H  
ATOM   2111 HG21 VAL   126      79.273  56.888  56.177  1.00  0.00           H  
ATOM   2112 HG22 VAL   126      78.089  57.871  57.011  1.00  0.00           H  
ATOM   2113 HG23 VAL   126      78.318  57.981  55.267  1.00  0.00           H  
ATOM   2114  N   ILE   127      81.342  61.737  56.290  1.00 76.45           N  
ATOM   2115  CA  ILE   127      82.486  62.590  56.620  1.00 78.44           C  
ATOM   2116  C   ILE   127      82.031  63.874  57.319  1.00 79.50           C  
ATOM   2117  O   ILE   127      82.673  64.329  58.260  1.00 80.46           O  
ATOM   2118  CB  ILE   127      83.318  62.968  55.365  1.00 79.15           C  
ATOM   2119  CG1 ILE   127      83.909  61.754  54.627  1.00  0.00           C  
ATOM   2120  CG2 ILE   127      84.472  63.940  55.718  1.00  0.00           C  
ATOM   2121  CD1 ILE   127      84.326  62.075  53.182  1.00 75.74           C  
ATOM   2122  H   ILE   127      81.238  61.453  55.325  1.00  0.00           H  
ATOM   2123  HA  ILE   127      83.120  62.026  57.304  1.00  0.00           H  
ATOM   2124  HB  ILE   127      82.653  63.483  54.670  1.00  0.00           H  
ATOM   2125 HG12 ILE   127      84.775  61.378  55.173  1.00  0.00           H  
ATOM   2126 HG13 ILE   127      83.223  60.918  54.629  1.00  0.00           H  
ATOM   2127 HG21 ILE   127      85.123  64.124  54.865  1.00  0.00           H  
ATOM   2128 HG22 ILE   127      84.117  64.922  56.026  1.00  0.00           H  
ATOM   2129 HG23 ILE   127      85.095  63.539  56.519  1.00  0.00           H  
ATOM   2130 HD11 ILE   127      84.532  61.159  52.626  1.00  0.00           H  
ATOM   2131 HD12 ILE   127      83.556  62.621  52.643  1.00  0.00           H  
ATOM   2132 HD13 ILE   127      85.231  62.680  53.152  1.00  0.00           H  
ATOM   2133  N   CYS   128      80.926  64.460  56.850  1.00 82.19           N  
ATOM   2134  CA  CYS   128      80.397  65.686  57.413  1.00 84.31           C  
ATOM   2135  C   CYS   128      79.674  65.416  58.743  1.00 85.47           C  
ATOM   2136  O   CYS   128      79.840  66.187  59.684  1.00 83.60           O  
ATOM   2137  CB  CYS   128      79.425  66.296  56.396  1.00 84.63           C  
ATOM   2138  SG  CYS   128      79.086  68.000  56.893  1.00  0.00           S  
ATOM   2139  H   CYS   128      80.451  64.052  56.055  1.00  0.00           H  
ATOM   2140  HA  CYS   128      81.222  66.382  57.582  1.00  0.00           H  
ATOM   2141  HB2 CYS   128      79.867  66.319  55.399  1.00  0.00           H  
ATOM   2142  HB3 CYS   128      78.493  65.734  56.322  1.00  0.00           H  
ATOM   2143  HG  CYS   128      78.585  67.698  58.095  1.00  0.00           H  
ATOM   2144  N   SER   129      78.883  64.337  58.833  1.00 87.63           N  
ATOM   2145  CA  SER   129      78.068  64.027  60.003  1.00 88.01           C  
ATOM   2146  C   SER   129      78.868  63.338  61.121  1.00 90.10           C  
ATOM   2147  O   SER   129      78.946  63.919  62.199  1.00 94.95           O  
ATOM   2148  CB  SER   129      76.857  63.182  59.580  1.00 92.00           C  
ATOM   2149  OG  SER   129      77.234  61.973  58.990  1.00 96.93           O  
ATOM   2150  H   SER   129      78.794  63.736  58.025  1.00  0.00           H  
ATOM   2151  HA  SER   129      77.669  64.961  60.407  1.00  0.00           H  
ATOM   2152  HB2 SER   129      76.240  62.943  60.443  1.00  0.00           H  
ATOM   2153  HB3 SER   129      76.230  63.732  58.879  1.00  0.00           H  
ATOM   2154  HG  SER   129      77.602  62.165  58.138  1.00  0.00           H  
ATOM   2155  N   LEU   130      79.437  62.133  60.895  1.00 87.60           N  
ATOM   2156  CA  LEU   130      80.075  61.283  61.913  1.00 85.74           C  
ATOM   2157  C   LEU   130      81.291  61.957  62.536  1.00 85.31           C  
ATOM   2158  O   LEU   130      81.264  62.122  63.750  1.00 85.33           O  
ATOM   2159  CB  LEU   130      80.447  59.851  61.420  1.00 85.68           C  
ATOM   2160  CG  LEU   130      80.453  58.737  62.487  1.00 84.00           C  
ATOM   2161  CD1 LEU   130      80.758  57.383  61.839  1.00 82.71           C  
ATOM   2162  CD2 LEU   130      81.447  58.988  63.625  1.00 78.83           C  
ATOM   2163  H   LEU   130      79.370  61.752  59.959  1.00  0.00           H  
ATOM   2164  HA  LEU   130      79.347  61.159  62.711  1.00  0.00           H  
ATOM   2165  HB2 LEU   130      79.823  59.567  60.582  1.00  0.00           H  
ATOM   2166  HB3 LEU   130      81.443  59.779  61.018  1.00  0.00           H  
ATOM   2167  HG  LEU   130      79.457  58.665  62.925  1.00  0.00           H  
ATOM   2168 HD11 LEU   130      80.693  56.573  62.565  1.00  0.00           H  
ATOM   2169 HD12 LEU   130      80.047  57.161  61.042  1.00  0.00           H  
ATOM   2170 HD13 LEU   130      81.759  57.363  61.406  1.00  0.00           H  
ATOM   2171 HD21 LEU   130      81.643  58.081  64.197  1.00  0.00           H  
ATOM   2172 HD22 LEU   130      82.404  59.379  63.278  1.00  0.00           H  
ATOM   2173 HD23 LEU   130      80.981  59.684  64.316  1.00  0.00           H  
ATOM   2174  N   PRO   131      82.364  62.306  61.793  1.00 83.84           N  
ATOM   2175  CA  PRO   131      83.574  62.892  62.371  1.00 83.08           C  
ATOM   2176  C   PRO   131      83.360  64.076  63.317  1.00 83.34           C  
ATOM   2177  O   PRO   131      83.970  64.069  64.380  1.00 84.70           O  
ATOM   2178  CB  PRO   131      84.448  63.301  61.187  1.00 82.52           C  
ATOM   2179  CG  PRO   131      84.063  62.312  60.120  1.00 81.28           C  
ATOM   2180  CD  PRO   131      82.580  62.069  60.369  1.00  0.00           C  
ATOM   2181  HA  PRO   131      84.077  62.093  62.921  1.00  0.00           H  
ATOM   2182  HB2 PRO   131      84.210  64.309  60.843  1.00  0.00           H  
ATOM   2183  HB3 PRO   131      85.513  63.270  61.421  1.00  0.00           H  
ATOM   2184  HG2 PRO   131      84.313  62.649  59.117  1.00  0.00           H  
ATOM   2185  HG3 PRO   131      84.608  61.381  60.285  1.00  0.00           H  
ATOM   2186  HD2 PRO   131      81.956  62.810  59.889  1.00  0.00           H  
ATOM   2187  HD3 PRO   131      82.341  61.110  59.940  1.00  0.00           H  
ATOM   2188  N   GLN   132      82.478  65.038  62.984  1.00 82.18           N  
ATOM   2189  CA  GLN   132      82.235  66.213  63.823  1.00 81.22           C  
ATOM   2190  C   GLN   132      81.515  65.839  65.118  1.00 80.15           C  
ATOM   2191  O   GLN   132      81.940  66.292  66.181  1.00 79.49           O  
ATOM   2192  CB  GLN   132      81.398  67.259  63.071  1.00 80.06           C  
ATOM   2193  CG  GLN   132      82.136  67.836  61.854  1.00 82.53           C  
ATOM   2194  CD  GLN   132      81.413  69.055  61.287  1.00 83.35           C  
ATOM   2195  NE2 GLN   132      80.348  68.832  60.521  1.00  0.00           N  
ATOM   2196  OE1 GLN   132      81.816  70.189  61.533  1.00  0.00           O  
ATOM   2197  H   GLN   132      81.983  64.969  62.108  1.00  0.00           H  
ATOM   2198  HA  GLN   132      83.195  66.665  64.079  1.00  0.00           H  
ATOM   2199  HB2 GLN   132      80.447  66.825  62.754  1.00  0.00           H  
ATOM   2200  HB3 GLN   132      81.151  68.073  63.755  1.00  0.00           H  
ATOM   2201  HG2 GLN   132      83.145  68.138  62.136  1.00  0.00           H  
ATOM   2202  HG3 GLN   132      82.244  67.082  61.073  1.00  0.00           H  
ATOM   2203 HE21 GLN   132      80.061  67.880  60.318  1.00  0.00           H  
ATOM   2204 HE22 GLN   132      79.850  69.611  60.117  1.00  0.00           H  
ATOM   2205  N   VAL   133      80.479  64.985  65.073  1.00 80.34           N  
ATOM   2206  CA  VAL   133      79.746  64.600  66.285  1.00 81.83           C  
ATOM   2207  C   VAL   133      80.471  63.495  67.087  1.00 83.09           C  
ATOM   2208  O   VAL   133      80.124  63.247  68.242  1.00 85.69           O  
ATOM   2209  CB  VAL   133      78.289  64.195  65.939  1.00 80.40           C  
ATOM   2210  CG1 VAL   133      77.576  65.266  65.085  1.00 82.52           C  
ATOM   2211  CG2 VAL   133      78.126  62.801  65.319  1.00 80.48           C  
ATOM   2212  H   VAL   133      80.194  64.583  64.191  1.00  0.00           H  
ATOM   2213  HA  VAL   133      79.690  65.465  66.940  1.00  0.00           H  
ATOM   2214  HB  VAL   133      77.760  64.160  66.894  1.00  0.00           H  
ATOM   2215 HG11 VAL   133      76.530  65.012  64.915  1.00  0.00           H  
ATOM   2216 HG12 VAL   133      77.608  66.238  65.578  1.00  0.00           H  
ATOM   2217 HG13 VAL   133      78.036  65.385  64.106  1.00  0.00           H  
ATOM   2218 HG21 VAL   133      77.070  62.604  65.179  1.00  0.00           H  
ATOM   2219 HG22 VAL   133      78.630  62.716  64.360  1.00  0.00           H  
ATOM   2220 HG23 VAL   133      78.503  62.010  65.968  1.00  0.00           H  
ATOM   2221  N   PHE   134      81.453  62.811  66.480  1.00 83.76           N  
ATOM   2222  CA  PHE   134      82.383  61.945  67.174  1.00 83.63           C  
ATOM   2223  C   PHE   134      83.432  62.763  67.923  1.00 83.39           C  
ATOM   2224  O   PHE   134      83.734  62.428  69.066  1.00 86.11           O  
ATOM   2225  CB  PHE   134      83.092  60.988  66.212  1.00 84.12           C  
ATOM   2226  CG  PHE   134      83.805  59.908  66.990  1.00 84.07           C  
ATOM   2227  CD1 PHE   134      83.080  58.788  67.444  1.00  0.00           C  
ATOM   2228  CD2 PHE   134      85.149  60.085  67.376  1.00  0.00           C  
ATOM   2229  CE1 PHE   134      83.693  57.860  68.303  1.00  0.00           C  
ATOM   2230  CE2 PHE   134      85.755  59.164  68.247  1.00  0.00           C  
ATOM   2231  CZ  PHE   134      85.026  58.053  68.712  1.00  0.00           C  
ATOM   2232  H   PHE   134      81.467  62.806  65.468  1.00  0.00           H  
ATOM   2233  HA  PHE   134      81.808  61.361  67.897  1.00  0.00           H  
ATOM   2234  HB2 PHE   134      82.362  60.512  65.579  1.00  0.00           H  
ATOM   2235  HB3 PHE   134      83.786  61.508  65.550  1.00  0.00           H  
ATOM   2236  HD1 PHE   134      82.044  58.658  67.164  1.00  0.00           H  
ATOM   2237  HD2 PHE   134      85.703  60.951  67.045  1.00  0.00           H  
ATOM   2238  HE1 PHE   134      83.136  57.006  68.663  1.00  0.00           H  
ATOM   2239  HE2 PHE   134      86.776  59.311  68.563  1.00  0.00           H  
ATOM   2240  HZ  PHE   134      85.492  57.345  69.380  1.00  0.00           H  
ATOM   2241  N   VAL   135      83.964  63.837  67.316  1.00 82.82           N  
ATOM   2242  CA  VAL   135      84.886  64.736  68.002  1.00 83.78           C  
ATOM   2243  C   VAL   135      84.063  65.877  68.619  1.00 83.40           C  
ATOM   2244  O   VAL   135      83.107  65.592  69.342  1.00 79.60           O  
ATOM   2245  CB  VAL   135      86.081  65.126  67.090  1.00 84.08           C  
ATOM   2246  CG1 VAL   135      86.855  63.861  66.671  1.00  0.00           C  
ATOM   2247  CG2 VAL   135      85.756  66.016  65.875  1.00  0.00           C  
ATOM   2248  H   VAL   135      83.686  64.066  66.371  1.00  0.00           H  
ATOM   2249  HA  VAL   135      85.337  64.233  68.858  1.00  0.00           H  
ATOM   2250  HB  VAL   135      86.770  65.699  67.713  1.00  0.00           H  
ATOM   2251 HG11 VAL   135      87.781  64.123  66.160  1.00  0.00           H  
ATOM   2252 HG12 VAL   135      87.121  63.253  67.536  1.00  0.00           H  
ATOM   2253 HG13 VAL   135      86.271  63.238  65.992  1.00  0.00           H  
ATOM   2254 HG21 VAL   135      86.164  67.019  66.007  1.00  0.00           H  
ATOM   2255 HG22 VAL   135      86.173  65.619  64.948  1.00  0.00           H  
ATOM   2256 HG23 VAL   135      84.684  66.129  65.735  1.00  0.00           H  
ATOM   2257  N   PHE   136      84.447  67.146  68.436  1.00 83.44           N  
ATOM   2258  CA  PHE   136      83.864  68.241  69.203  1.00 83.86           C  
ATOM   2259  C   PHE   136      82.832  69.003  68.368  1.00 83.60           C  
ATOM   2260  O   PHE   136      83.181  69.826  67.526  1.00 83.83           O  
ATOM   2261  CB  PHE   136      84.989  69.194  69.639  1.00 83.86           C  
ATOM   2262  CG  PHE   136      86.031  68.531  70.520  1.00 84.03           C  
ATOM   2263  CD1 PHE   136      85.695  68.081  71.814  1.00 82.79           C  
ATOM   2264  CD2 PHE   136      87.339  68.343  70.031  1.00 84.91           C  
ATOM   2265  CE1 PHE   136      86.665  67.448  72.613  1.00 81.34           C  
ATOM   2266  CE2 PHE   136      88.309  67.714  70.832  1.00  0.00           C  
ATOM   2267  CZ  PHE   136      87.972  67.265  72.123  1.00  0.00           C  
ATOM   2268  H   PHE   136      85.231  67.348  67.833  1.00  0.00           H  
ATOM   2269  HA  PHE   136      83.377  67.884  70.112  1.00  0.00           H  
ATOM   2270  HB2 PHE   136      85.485  69.629  68.769  1.00  0.00           H  
ATOM   2271  HB3 PHE   136      84.569  70.033  70.196  1.00  0.00           H  
ATOM   2272  HD1 PHE   136      84.694  68.219  72.194  1.00  0.00           H  
ATOM   2273  HD2 PHE   136      87.604  68.678  69.039  1.00  0.00           H  
ATOM   2274  HE1 PHE   136      86.406  67.103  73.604  1.00  0.00           H  
ATOM   2275  HE2 PHE   136      89.311  67.574  70.455  1.00  0.00           H  
ATOM   2276  HZ  PHE   136      88.717  66.781  72.737  1.00  0.00           H  
ATOM   2277  N   HIS   137      81.578  68.570  68.498  1.00 81.87           N  
ATOM   2278  CA  HIS   137      80.357  69.312  68.186  1.00 82.95           C  
ATOM   2279  C   HIS   137      79.845  70.009  69.467  1.00 84.39           C  
ATOM   2280  O   HIS   137      78.986  70.889  69.407  1.00 85.16           O  
ATOM   2281  CB  HIS   137      79.283  68.284  67.784  1.00 82.89           C  
ATOM   2282  CG  HIS   137      78.869  67.297  68.848  1.00 80.98           C  
ATOM   2283  CD2 HIS   137      77.662  67.206  69.505  1.00 79.78           C  
ATOM   2284  ND1 HIS   137      79.737  66.334  69.365  1.00  0.00           N  
ATOM   2285  CE1 HIS   137      79.028  65.668  70.264  1.00 81.50           C  
ATOM   2286  NE2 HIS   137      77.793  66.156  70.389  1.00  0.00           N  
ATOM   2287  H   HIS   137      81.438  67.643  68.895  1.00  0.00           H  
ATOM   2288  HA  HIS   137      80.528  70.042  67.394  1.00  0.00           H  
ATOM   2289  HB2 HIS   137      78.372  68.815  67.539  1.00  0.00           H  
ATOM   2290  HB3 HIS   137      79.587  67.753  66.883  1.00  0.00           H  
ATOM   2291  HD2 HIS   137      76.756  67.793  69.430  1.00  0.00           H  
ATOM   2292  HE1 HIS   137      79.434  64.861  70.857  1.00  0.00           H  
ATOM   2293  HE2 HIS   137      77.112  65.946  71.121  1.00  0.00           H  
ATOM   2294  N   VAL   138      80.373  69.521  70.597  1.00 82.91           N  
ATOM   2295  CA  VAL   138      80.203  69.801  72.008  1.00 81.71           C  
ATOM   2296  C   VAL   138      79.956  71.283  72.322  1.00 80.96           C  
ATOM   2297  O   VAL   138      80.674  72.154  71.831  1.00 80.38           O  
ATOM   2298  CB  VAL   138      81.433  69.167  72.725  1.00 82.53           C  
ATOM   2299  CG1 VAL   138      81.581  69.523  74.214  1.00  0.00           C  
ATOM   2300  CG2 VAL   138      81.480  67.634  72.547  1.00  0.00           C  
ATOM   2301  H   VAL   138      80.998  68.755  70.409  1.00  0.00           H  
ATOM   2302  HA  VAL   138      79.308  69.255  72.314  1.00  0.00           H  
ATOM   2303  HB  VAL   138      82.327  69.570  72.243  1.00  0.00           H  
ATOM   2304 HG11 VAL   138      82.423  69.000  74.667  1.00  0.00           H  
ATOM   2305 HG12 VAL   138      81.764  70.589  74.356  1.00  0.00           H  
ATOM   2306 HG13 VAL   138      80.689  69.263  74.775  1.00  0.00           H  
ATOM   2307 HG21 VAL   138      82.370  67.208  73.014  1.00  0.00           H  
ATOM   2308 HG22 VAL   138      80.612  67.156  73.000  1.00  0.00           H  
ATOM   2309 HG23 VAL   138      81.504  67.329  71.501  1.00  0.00           H  
ATOM   2310  N   LYS   139      78.986  71.548  73.205  1.00 81.02           N  
ATOM   2311  CA  LYS   139      78.804  72.852  73.825  1.00 81.16           C  
ATOM   2312  C   LYS   139      79.887  72.979  74.905  1.00 81.72           C  
ATOM   2313  O   LYS   139      80.016  72.100  75.757  1.00 81.33           O  
ATOM   2314  CB  LYS   139      77.401  72.908  74.458  1.00 81.01           C  
ATOM   2315  CG  LYS   139      76.938  74.304  74.909  1.00  0.00           C  
ATOM   2316  CD  LYS   139      76.500  75.171  73.727  1.00  0.00           C  
ATOM   2317  CE  LYS   139      75.968  76.547  74.131  1.00  0.00           C  
ATOM   2318  NZ  LYS   139      75.530  77.277  72.938  1.00  0.00           N1+
ATOM   2319  H   LYS   139      78.509  70.765  73.624  1.00  0.00           H  
ATOM   2320  HA  LYS   139      78.899  73.624  73.069  1.00  0.00           H  
ATOM   2321  HB2 LYS   139      76.683  72.527  73.741  1.00  0.00           H  
ATOM   2322  HB3 LYS   139      77.354  72.231  75.306  1.00  0.00           H  
ATOM   2323  HG2 LYS   139      76.088  74.189  75.584  1.00  0.00           H  
ATOM   2324  HG3 LYS   139      77.715  74.803  75.490  1.00  0.00           H  
ATOM   2325  HD2 LYS   139      77.333  75.304  73.037  1.00  0.00           H  
ATOM   2326  HD3 LYS   139      75.726  74.645  73.168  1.00  0.00           H  
ATOM   2327  HE2 LYS   139      75.123  76.457  74.814  1.00  0.00           H  
ATOM   2328  HE3 LYS   139      76.743  77.125  74.635  1.00  0.00           H  
ATOM   2329  HZ1 LYS   139      74.752  76.780  72.524  1.00  0.00           H  
ATOM   2330  HZ2 LYS   139      75.253  78.221  73.173  1.00  0.00           H  
ATOM   2331  HZ3 LYS   139      76.286  77.288  72.265  1.00  0.00           H  
ATOM   2332  N   ALA   140      80.680  74.050  74.858  1.00 81.43           N  
ATOM   2333  CA  ALA   140      81.875  74.253  75.676  1.00 80.81           C  
ATOM   2334  C   ALA   140      81.557  74.729  77.108  1.00 81.25           C  
ATOM   2335  O   ALA   140      82.432  75.268  77.787  1.00 81.14           O  
ATOM   2336  CB  ALA   140      82.740  75.313  74.970  1.00 80.88           C  
ATOM   2337  H   ALA   140      80.506  74.742  74.130  1.00  0.00           H  
ATOM   2338  HA  ALA   140      82.433  73.317  75.743  1.00  0.00           H  
ATOM   2339  HB1 ALA   140      83.691  75.459  75.485  1.00  0.00           H  
ATOM   2340  HB2 ALA   140      82.972  75.014  73.948  1.00  0.00           H  
ATOM   2341  HB3 ALA   140      82.236  76.279  74.925  1.00  0.00           H  
ATOM   2342  N   HIS   141      80.321  74.540  77.580  1.00 80.75           N  
ATOM   2343  CA  HIS   141      79.909  74.821  78.949  1.00 80.59           C  
ATOM   2344  C   HIS   141      80.161  73.566  79.817  1.00 79.62           C  
ATOM   2345  O   HIS   141      80.256  72.460  79.275  1.00 80.66           O  
ATOM   2346  CB  HIS   141      78.417  75.239  78.952  1.00 80.59           C  
ATOM   2347  CG  HIS   141      77.328  74.228  78.654  1.00 80.24           C  
ATOM   2348  CD2 HIS   141      75.983  74.346  78.952  1.00 81.58           C  
ATOM   2349  ND1 HIS   141      77.527  73.031  77.955  1.00 85.34           N  
ATOM   2350  CE1 HIS   141      76.321  72.485  77.852  1.00 86.20           C  
ATOM   2351  NE2 HIS   141      75.374  73.230  78.412  1.00 88.13           N  
ATOM   2352  H   HIS   141      79.724  73.913  77.052  1.00  0.00           H  
ATOM   2353  HA  HIS   141      80.495  75.664  79.312  1.00  0.00           H  
ATOM   2354  HB2 HIS   141      78.171  75.686  79.915  1.00  0.00           H  
ATOM   2355  HB3 HIS   141      78.291  76.050  78.233  1.00  0.00           H  
ATOM   2356  HD2 HIS   141      75.426  75.118  79.470  1.00  0.00           H  
ATOM   2357  HE1 HIS   141      76.121  71.534  77.377  1.00  0.00           H  
ATOM   2358  HE2 HIS   141      74.390  72.957  78.484  1.00  0.00           H  
ATOM   2359  N   PRO   142      80.283  73.699  81.159  1.00 79.51           N  
ATOM   2360  CA  PRO   142      80.545  72.585  82.090  1.00 79.05           C  
ATOM   2361  C   PRO   142      79.602  71.367  82.041  1.00 77.54           C  
ATOM   2362  O   PRO   142      79.881  70.380  82.723  1.00 76.07           O  
ATOM   2363  CB  PRO   142      80.431  73.209  83.492  1.00 79.94           C  
ATOM   2364  CG  PRO   142      80.727  74.682  83.302  1.00 82.48           C  
ATOM   2365  CD  PRO   142      80.303  74.985  81.868  1.00 85.58           C  
ATOM   2366  HA  PRO   142      81.566  72.240  81.917  1.00  0.00           H  
ATOM   2367  HB2 PRO   142      79.416  73.108  83.885  1.00  0.00           H  
ATOM   2368  HB3 PRO   142      81.102  72.737  84.209  1.00  0.00           H  
ATOM   2369  HG2 PRO   142      80.226  75.316  84.036  1.00  0.00           H  
ATOM   2370  HG3 PRO   142      81.800  74.848  83.405  1.00  0.00           H  
ATOM   2371  HD2 PRO   142      79.304  75.420  81.864  1.00  0.00           H  
ATOM   2372  HD3 PRO   142      80.995  75.704  81.426  1.00  0.00           H  
ATOM   2373  N   GLU   143      78.469  71.444  81.331  1.00 76.40           N  
ATOM   2374  CA  GLU   143      77.388  70.477  81.423  1.00 76.08           C  
ATOM   2375  C   GLU   143      77.410  69.440  80.288  1.00 74.97           C  
ATOM   2376  O   GLU   143      76.970  68.311  80.509  1.00 72.77           O  
ATOM   2377  CB  GLU   143      76.037  71.209  81.355  1.00 77.18           C  
ATOM   2378  CG  GLU   143      75.935  72.539  82.135  1.00 78.62           C  
ATOM   2379  CD  GLU   143      74.535  73.157  82.085  1.00 78.93           C  
ATOM   2380  OE1 GLU   143      74.414  74.306  82.560  1.00 77.22           O  
ATOM   2381  OE2 GLU   143      73.607  72.497  81.566  1.00 82.04           O1-
ATOM   2382  H   GLU   143      78.322  72.245  80.734  1.00  0.00           H  
ATOM   2383  HA  GLU   143      77.439  69.964  82.381  1.00  0.00           H  
ATOM   2384  HB2 GLU   143      75.763  71.398  80.319  1.00  0.00           H  
ATOM   2385  HB3 GLU   143      75.292  70.519  81.752  1.00  0.00           H  
ATOM   2386  HG2 GLU   143      76.205  72.380  83.180  1.00  0.00           H  
ATOM   2387  HG3 GLU   143      76.634  73.275  81.736  1.00  0.00           H  
ATOM   2388  N   TYR   144      77.885  69.794  79.078  1.00 73.84           N  
ATOM   2389  CA  TYR   144      77.830  68.906  77.904  1.00 74.58           C  
ATOM   2390  C   TYR   144      78.452  67.503  78.086  1.00 74.81           C  
ATOM   2391  O   TYR   144      77.841  66.547  77.608  1.00 74.62           O  
ATOM   2392  CB  TYR   144      78.319  69.571  76.600  1.00 72.34           C  
ATOM   2393  CG  TYR   144      77.748  68.903  75.348  1.00  0.00           C  
ATOM   2394  CD1 TYR   144      76.528  69.343  74.789  1.00  0.00           C  
ATOM   2395  CD2 TYR   144      78.369  67.757  74.804  1.00  0.00           C  
ATOM   2396  CE1 TYR   144      75.907  68.612  73.753  1.00  0.00           C  
ATOM   2397  CE2 TYR   144      77.744  67.022  73.779  1.00  0.00           C  
ATOM   2398  CZ  TYR   144      76.501  67.433  73.265  1.00  0.00           C  
ATOM   2399  OH  TYR   144      75.881  66.669  72.315  1.00  0.00           O  
ATOM   2400  H   TYR   144      78.281  70.722  78.968  1.00  0.00           H  
ATOM   2401  HA  TYR   144      76.763  68.735  77.766  1.00  0.00           H  
ATOM   2402  HB2 TYR   144      78.033  70.617  76.596  1.00  0.00           H  
ATOM   2403  HB3 TYR   144      79.408  69.574  76.564  1.00  0.00           H  
ATOM   2404  HD1 TYR   144      76.020  70.207  75.194  1.00  0.00           H  
ATOM   2405  HD2 TYR   144      79.296  67.390  75.218  1.00  0.00           H  
ATOM   2406  HE1 TYR   144      74.948  68.934  73.374  1.00  0.00           H  
ATOM   2407  HE2 TYR   144      78.208  66.119  73.413  1.00  0.00           H  
ATOM   2408  HH  TYR   144      75.130  67.074  71.886  1.00  0.00           H  
ATOM   2409  N   PRO   145      79.598  67.306  78.783  1.00 76.12           N  
ATOM   2410  CA  PRO   145      80.122  65.965  79.110  1.00 76.87           C  
ATOM   2411  C   PRO   145      79.127  64.986  79.777  1.00 77.84           C  
ATOM   2412  O   PRO   145      79.343  63.777  79.719  1.00 78.53           O  
ATOM   2413  CB  PRO   145      81.308  66.224  80.049  1.00 76.51           C  
ATOM   2414  CG  PRO   145      81.786  67.621  79.706  1.00  0.00           C  
ATOM   2415  CD  PRO   145      80.533  68.349  79.222  1.00  0.00           C  
ATOM   2416  HA  PRO   145      80.478  65.517  78.182  1.00  0.00           H  
ATOM   2417  HB2 PRO   145      80.985  66.213  81.089  1.00  0.00           H  
ATOM   2418  HB3 PRO   145      82.092  65.472  79.947  1.00  0.00           H  
ATOM   2419  HG2 PRO   145      82.268  68.124  80.545  1.00  0.00           H  
ATOM   2420  HG3 PRO   145      82.511  67.566  78.892  1.00  0.00           H  
ATOM   2421  HD2 PRO   145      80.118  68.893  80.069  1.00  0.00           H  
ATOM   2422  HD3 PRO   145      80.766  69.070  78.436  1.00  0.00           H  
ATOM   2423  N   TRP   146      78.052  65.494  80.395  1.00 79.14           N  
ATOM   2424  CA  TRP   146      77.010  64.739  81.089  1.00 79.97           C  
ATOM   2425  C   TRP   146      75.674  64.821  80.325  1.00 81.18           C  
ATOM   2426  O   TRP   146      74.659  64.341  80.830  1.00 81.85           O  
ATOM   2427  CB  TRP   146      76.841  65.279  82.537  1.00 79.70           C  
ATOM   2428  CG  TRP   146      77.985  66.077  83.093  1.00 78.69           C  
ATOM   2429  CD1 TRP   146      77.945  67.399  83.358  1.00  0.00           C  
ATOM   2430  CD2 TRP   146      79.362  65.660  83.353  1.00  0.00           C  
ATOM   2431  CE2 TRP   146      80.123  66.817  83.701  1.00  0.00           C  
ATOM   2432  CE3 TRP   146      80.058  64.430  83.282  1.00  0.00           C  
ATOM   2433  NE1 TRP   146      79.211  67.847  83.670  1.00  0.00           N  
ATOM   2434  CZ2 TRP   146      81.504  66.760  83.956  1.00  0.00           C  
ATOM   2435  CZ3 TRP   146      81.441  64.359  83.542  1.00  0.00           C  
ATOM   2436  CH2 TRP   146      82.165  65.521  83.877  1.00  0.00           C  
ATOM   2437  H   TRP   146      77.938  66.502  80.422  1.00  0.00           H  
ATOM   2438  HA  TRP   146      77.289  63.685  81.146  1.00  0.00           H  
ATOM   2439  HB2 TRP   146      75.959  65.920  82.597  1.00  0.00           H  
ATOM   2440  HB3 TRP   146      76.638  64.448  83.213  1.00  0.00           H  
ATOM   2441  HD1 TRP   146      77.060  68.005  83.232  1.00  0.00           H  
ATOM   2442  HE1 TRP   146      79.456  68.841  83.672  1.00  0.00           H  
ATOM   2443  HE3 TRP   146      79.520  63.536  83.005  1.00  0.00           H  
ATOM   2444  HZ2 TRP   146      82.051  67.658  84.205  1.00  0.00           H  
ATOM   2445  HZ3 TRP   146      81.952  63.409  83.475  1.00  0.00           H  
ATOM   2446  HH2 TRP   146      83.226  65.462  84.069  1.00  0.00           H  
ATOM   2447  N   TYR   147      75.636  65.418  79.122  1.00 80.51           N  
ATOM   2448  CA  TYR   147      74.440  65.490  78.284  1.00 80.30           C  
ATOM   2449  C   TYR   147      74.229  64.135  77.598  1.00 80.59           C  
ATOM   2450  O   TYR   147      74.663  63.899  76.472  1.00 82.14           O  
ATOM   2451  CB  TYR   147      74.533  66.625  77.233  1.00 79.80           C  
ATOM   2452  CG  TYR   147      74.157  68.029  77.702  1.00 80.24           C  
ATOM   2453  CD1 TYR   147      74.135  68.383  79.069  1.00 76.86           C  
ATOM   2454  CD2 TYR   147      73.810  69.005  76.744  1.00 79.73           C  
ATOM   2455  CE1 TYR   147      73.712  69.662  79.469  1.00 78.10           C  
ATOM   2456  CE2 TYR   147      73.463  70.309  77.144  1.00 79.03           C  
ATOM   2457  CZ  TYR   147      73.379  70.630  78.508  1.00 78.33           C  
ATOM   2458  OH  TYR   147      72.991  71.880  78.893  1.00 79.23           O  
ATOM   2459  H   TYR   147      76.507  65.742  78.712  1.00  0.00           H  
ATOM   2460  HA  TYR   147      73.555  65.676  78.894  1.00  0.00           H  
ATOM   2461  HB2 TYR   147      75.510  66.645  76.755  1.00  0.00           H  
ATOM   2462  HB3 TYR   147      73.838  66.402  76.421  1.00  0.00           H  
ATOM   2463  HD1 TYR   147      74.432  67.680  79.831  1.00  0.00           H  
ATOM   2464  HD2 TYR   147      73.816  68.758  75.691  1.00  0.00           H  
ATOM   2465  HE1 TYR   147      73.649  69.890  80.522  1.00  0.00           H  
ATOM   2466  HE2 TYR   147      73.228  71.053  76.396  1.00  0.00           H  
ATOM   2467  HH  TYR   147      73.024  71.992  79.844  1.00  0.00           H  
ATOM   2468  N   GLU   148      73.492  63.265  78.297  1.00 79.07           N  
ATOM   2469  CA  GLU   148      72.857  62.072  77.748  1.00 79.55           C  
ATOM   2470  C   GLU   148      71.731  62.497  76.790  1.00 79.89           C  
ATOM   2471  O   GLU   148      71.455  61.831  75.795  1.00 79.15           O  
ATOM   2472  CB  GLU   148      72.199  61.262  78.892  1.00 79.62           C  
ATOM   2473  CG  GLU   148      73.078  60.984  80.132  1.00 83.66           C  
ATOM   2474  CD  GLU   148      72.229  60.669  81.362  1.00 84.99           C  
ATOM   2475  OE1 GLU   148      71.512  61.590  81.813  1.00 89.59           O  
ATOM   2476  OE2 GLU   148      72.294  59.511  81.829  1.00 95.21           O1-
ATOM   2477  H   GLU   148      73.358  63.467  79.280  1.00  0.00           H  
ATOM   2478  HA  GLU   148      73.594  61.468  77.215  1.00  0.00           H  
ATOM   2479  HB2 GLU   148      71.292  61.779  79.216  1.00  0.00           H  
ATOM   2480  HB3 GLU   148      71.857  60.307  78.493  1.00  0.00           H  
ATOM   2481  HG2 GLU   148      73.761  60.159  79.938  1.00  0.00           H  
ATOM   2482  HG3 GLU   148      73.702  61.838  80.394  1.00  0.00           H  
ATOM   2483  N   GLN   149      71.062  63.607  77.133  1.00 77.96           N  
ATOM   2484  CA  GLN   149      69.987  64.213  76.378  1.00 75.91           C  
ATOM   2485  C   GLN   149      70.567  64.904  75.135  1.00 76.43           C  
ATOM   2486  O   GLN   149      71.586  65.588  75.197  1.00 76.97           O  
ATOM   2487  CB  GLN   149      69.221  65.181  77.290  1.00 75.78           C  
ATOM   2488  CG  GLN   149      67.905  65.595  76.613  1.00  0.00           C  
ATOM   2489  CD  GLN   149      66.707  65.873  77.517  1.00  0.00           C  
ATOM   2490  NE2 GLN   149      66.815  65.720  78.827  1.00  0.00           N  
ATOM   2491  OE1 GLN   149      65.635  66.178  76.998  1.00  0.00           O  
ATOM   2492  H   GLN   149      71.424  64.119  77.922  1.00  0.00           H  
ATOM   2493  HA  GLN   149      69.322  63.411  76.063  1.00  0.00           H  
ATOM   2494  HB2 GLN   149      69.033  64.665  78.231  1.00  0.00           H  
ATOM   2495  HB3 GLN   149      69.816  66.064  77.531  1.00  0.00           H  
ATOM   2496  HG2 GLN   149      68.063  66.427  75.928  1.00  0.00           H  
ATOM   2497  HG3 GLN   149      67.590  64.763  75.993  1.00  0.00           H  
ATOM   2498 HE21 GLN   149      67.689  65.457  79.259  1.00  0.00           H  
ATOM   2499 HE22 GLN   149      65.971  65.824  79.392  1.00  0.00           H  
ATOM   2500  N   CYS   150      69.973  64.599  73.980  1.00 75.05           N  
ATOM   2501  CA  CYS   150      70.781  64.105  72.877  1.00 77.17           C  
ATOM   2502  C   CYS   150      70.718  65.018  71.653  1.00 77.29           C  
ATOM   2503  O   CYS   150      69.878  64.840  70.768  1.00 81.42           O  
ATOM   2504  CB  CYS   150      70.311  62.675  72.580  1.00 77.85           C  
ATOM   2505  SG  CYS   150      71.504  61.816  71.559  1.00 80.61           S  
ATOM   2506  H   CYS   150      69.041  64.218  74.029  1.00  0.00           H  
ATOM   2507  HA  CYS   150      71.829  64.056  73.182  1.00  0.00           H  
ATOM   2508  HB2 CYS   150      70.205  62.102  73.502  1.00  0.00           H  
ATOM   2509  HB3 CYS   150      69.338  62.666  72.089  1.00  0.00           H  
ATOM   2510  N   VAL   151      71.605  66.014  71.610  1.00 78.03           N  
ATOM   2511  CA  VAL   151      71.491  67.170  70.729  1.00 76.97           C  
ATOM   2512  C   VAL   151      72.766  67.342  69.886  1.00 75.94           C  
ATOM   2513  O   VAL   151      73.873  67.065  70.349  1.00 77.63           O  
ATOM   2514  CB  VAL   151      71.099  68.415  71.563  1.00 77.44           C  
ATOM   2515  CG1 VAL   151      70.491  69.494  70.665  1.00  0.00           C  
ATOM   2516  CG2 VAL   151      70.105  68.096  72.694  1.00  0.00           C  
ATOM   2517  H   VAL   151      72.284  66.076  72.357  1.00  0.00           H  
ATOM   2518  HA  VAL   151      70.678  66.993  70.024  1.00  0.00           H  
ATOM   2519  HB  VAL   151      71.998  68.824  72.029  1.00  0.00           H  
ATOM   2520 HG11 VAL   151      70.265  70.401  71.224  1.00  0.00           H  
ATOM   2521 HG12 VAL   151      71.150  69.775  69.845  1.00  0.00           H  
ATOM   2522 HG13 VAL   151      69.557  69.140  70.234  1.00  0.00           H  
ATOM   2523 HG21 VAL   151      69.761  69.007  73.159  1.00  0.00           H  
ATOM   2524 HG22 VAL   151      69.222  67.570  72.327  1.00  0.00           H  
ATOM   2525 HG23 VAL   151      70.556  67.500  73.487  1.00  0.00           H  
ATOM   2526  N   THR   152      72.570  67.771  68.636  1.00 75.48           N  
ATOM   2527  CA  THR   152      73.532  67.977  67.551  1.00 75.22           C  
ATOM   2528  C   THR   152      73.058  69.157  66.683  1.00 75.43           C  
ATOM   2529  O   THR   152      71.883  69.527  66.753  1.00 73.54           O  
ATOM   2530  CB  THR   152      73.855  66.662  66.783  1.00 74.11           C  
ATOM   2531  CG2 THR   152      75.031  65.891  67.392  1.00  0.00           C  
ATOM   2532  OG1 THR   152      72.725  65.801  66.678  1.00  0.00           O  
ATOM   2533  H   THR   152      71.658  68.144  68.411  1.00  0.00           H  
ATOM   2534  HA  THR   152      74.461  68.318  68.008  1.00  0.00           H  
ATOM   2535  HB  THR   152      74.155  66.923  65.768  1.00  0.00           H  
ATOM   2536  HG1 THR   152      72.515  65.570  67.574  1.00  0.00           H  
ATOM   2537 HG21 THR   152      75.238  64.978  66.834  1.00  0.00           H  
ATOM   2538 HG22 THR   152      75.940  66.491  67.367  1.00  0.00           H  
ATOM   2539 HG23 THR   152      74.858  65.621  68.433  1.00  0.00           H  
ATOM   2540  N   PHE   153      73.990  69.744  65.912  1.00 74.51           N  
ATOM   2541  CA  PHE   153      73.951  71.075  65.285  1.00 74.06           C  
ATOM   2542  C   PHE   153      74.285  72.167  66.318  1.00 74.74           C  
ATOM   2543  O   PHE   153      73.611  73.194  66.403  1.00 73.83           O  
ATOM   2544  CB  PHE   153      72.721  71.350  64.399  1.00 73.04           C  
ATOM   2545  CG  PHE   153      72.700  70.580  63.086  1.00 73.26           C  
ATOM   2546  CD1 PHE   153      71.741  69.571  62.863  1.00 74.89           C  
ATOM   2547  CD2 PHE   153      73.618  70.905  62.065  1.00 75.81           C  
ATOM   2548  CE1 PHE   153      71.676  68.916  61.617  1.00 75.40           C  
ATOM   2549  CE2 PHE   153      73.558  70.247  60.824  1.00 74.15           C  
ATOM   2550  CZ  PHE   153      72.585  69.254  60.596  1.00 74.86           C  
ATOM   2551  H   PHE   153      74.866  69.257  65.804  1.00  0.00           H  
ATOM   2552  HA  PHE   153      74.810  71.098  64.614  1.00  0.00           H  
ATOM   2553  HB2 PHE   153      71.796  71.200  64.949  1.00  0.00           H  
ATOM   2554  HB3 PHE   153      72.710  72.408  64.146  1.00  0.00           H  
ATOM   2555  HD1 PHE   153      71.040  69.311  63.643  1.00  0.00           H  
ATOM   2556  HD2 PHE   153      74.358  71.679  62.223  1.00  0.00           H  
ATOM   2557  HE1 PHE   153      70.926  68.156  61.447  1.00  0.00           H  
ATOM   2558  HE2 PHE   153      74.262  70.504  60.046  1.00  0.00           H  
ATOM   2559  HZ  PHE   153      72.543  68.754  59.640  1.00  0.00           H  
ATOM   2560  N   ASP   154      75.333  71.877  67.104  1.00  0.00           N  
ATOM   2561  CA  ASP   154      75.769  72.437  68.380  1.00  0.00           C  
ATOM   2562  C   ASP   154      75.228  71.521  69.484  1.00  0.00           C  
ATOM   2563  O   ASP   154      75.164  70.307  69.280  1.00  0.00           O  
ATOM   2564  CB  ASP   154      75.539  73.959  68.504  1.00  0.00           C  
ATOM   2565  CG  ASP   154      76.589  74.659  69.355  1.00  0.00           C  
ATOM   2566  OD1 ASP   154      76.300  74.866  70.552  1.00  0.00           O  
ATOM   2567  OD2 ASP   154      77.654  74.995  68.788  1.00  0.00           O1-
ATOM   2568  H   ASP   154      75.718  70.962  66.952  1.00  0.00           H  
ATOM   2569  HA  ASP   154      76.846  72.275  68.401  1.00  0.00           H  
ATOM   2570  HB2 ASP   154      75.575  74.413  67.519  1.00  0.00           H  
ATOM   2571  HB3 ASP   154      74.542  74.167  68.885  1.00  0.00           H  
ATOM   2572  N   SER   155      74.768  72.093  70.596  1.00 73.91           N  
ATOM   2573  CA  SER   155      73.706  71.523  71.401  1.00 72.89           C  
ATOM   2574  C   SER   155      72.465  72.307  70.933  1.00 71.51           C  
ATOM   2575  O   SER   155      72.078  72.161  69.773  1.00 70.29           O  
ATOM   2576  CB  SER   155      74.123  71.705  72.866  1.00 73.36           C  
ATOM   2577  OG  SER   155      73.311  70.969  73.739  1.00  0.00           O  
ATOM   2578  H   SER   155      74.915  73.093  70.669  1.00  0.00           H  
ATOM   2579  HA  SER   155      73.560  70.463  71.185  1.00  0.00           H  
ATOM   2580  HB2 SER   155      75.125  71.296  72.976  1.00  0.00           H  
ATOM   2581  HB3 SER   155      74.169  72.752  73.171  1.00  0.00           H  
ATOM   2582  HG  SER   155      72.546  71.490  73.984  1.00  0.00           H  
ATOM   2583  N   PHE   156      71.927  73.245  71.722  1.00 69.76           N  
ATOM   2584  CA  PHE   156      71.474  74.502  71.123  1.00 70.25           C  
ATOM   2585  C   PHE   156      72.718  75.396  70.986  1.00 70.56           C  
ATOM   2586  O   PHE   156      73.556  75.395  71.895  1.00 73.34           O  
ATOM   2587  CB  PHE   156      70.406  75.214  71.986  1.00 70.71           C  
ATOM   2588  CG  PHE   156      70.734  75.870  73.332  1.00 71.43           C  
ATOM   2589  CD1 PHE   156      71.723  75.385  74.219  1.00  0.00           C  
ATOM   2590  CD2 PHE   156      69.948  76.971  73.737  1.00  0.00           C  
ATOM   2591  CE1 PHE   156      71.911  75.978  75.482  1.00  0.00           C  
ATOM   2592  CE2 PHE   156      70.126  77.562  75.001  1.00  0.00           C  
ATOM   2593  CZ  PHE   156      71.107  77.064  75.876  1.00  0.00           C  
ATOM   2594  H   PHE   156      72.257  73.321  72.673  1.00  0.00           H  
ATOM   2595  HA  PHE   156      71.011  74.310  70.156  1.00  0.00           H  
ATOM   2596  HB2 PHE   156      69.984  76.003  71.360  1.00  0.00           H  
ATOM   2597  HB3 PHE   156      69.580  74.523  72.147  1.00  0.00           H  
ATOM   2598  HD1 PHE   156      72.348  74.547  73.959  1.00  0.00           H  
ATOM   2599  HD2 PHE   156      69.174  77.350  73.089  1.00  0.00           H  
ATOM   2600  HE1 PHE   156      72.660  75.589  76.155  1.00  0.00           H  
ATOM   2601  HE2 PHE   156      69.496  78.387  75.304  1.00  0.00           H  
ATOM   2602  HZ  PHE   156      71.232  77.507  76.854  1.00  0.00           H  
ATOM   2603  N   PRO   157      72.899  76.136  69.877  1.00  0.00           N  
ATOM   2604  CA  PRO   157      73.807  77.283  69.865  1.00  0.00           C  
ATOM   2605  C   PRO   157      73.226  78.413  70.736  1.00  0.00           C  
ATOM   2606  O   PRO   157      72.073  78.363  71.147  1.00  0.00           O  
ATOM   2607  CB  PRO   157      73.933  77.701  68.398  1.00  0.00           C  
ATOM   2608  CG  PRO   157      72.903  76.887  67.612  1.00  0.00           C  
ATOM   2609  CD  PRO   157      72.268  75.898  68.586  1.00  0.00           C  
ATOM   2610  HA  PRO   157      74.786  77.002  70.254  1.00  0.00           H  
ATOM   2611  HB2 PRO   157      73.813  78.773  68.232  1.00  0.00           H  
ATOM   2612  HB3 PRO   157      74.941  77.470  68.074  1.00  0.00           H  
ATOM   2613  HG2 PRO   157      72.152  77.533  67.179  1.00  0.00           H  
ATOM   2614  HG3 PRO   157      73.369  76.353  66.784  1.00  0.00           H  
ATOM   2615  HD2 PRO   157      71.193  76.080  68.658  1.00  0.00           H  
ATOM   2616  HD3 PRO   157      72.414  74.867  68.258  1.00  0.00           H  
ATOM   2617  N   THR   158      74.022  79.439  71.005  1.00  0.00           N  
ATOM   2618  CA  THR   158      73.648  80.676  71.685  1.00  0.00           C  
ATOM   2619  C   THR   158      74.566  81.765  71.116  1.00  0.00           C  
ATOM   2620  O   THR   158      75.539  81.418  70.428  1.00  0.00           O  
ATOM   2621  CB  THR   158      73.694  80.538  73.239  1.00  0.00           C  
ATOM   2622  CG2 THR   158      72.697  79.542  73.843  1.00  0.00           C  
ATOM   2623  OG1 THR   158      74.995  80.250  73.750  1.00  0.00           O  
ATOM   2624  H   THR   158      74.924  79.505  70.555  1.00  0.00           H  
ATOM   2625  HA  THR   158      72.631  80.939  71.384  1.00  0.00           H  
ATOM   2626  HB  THR   158      73.421  81.516  73.642  1.00  0.00           H  
ATOM   2627  HG1 THR   158      74.938  80.280  74.696  1.00  0.00           H  
ATOM   2628 HG21 THR   158      72.652  79.629  74.929  1.00  0.00           H  
ATOM   2629 HG22 THR   158      71.690  79.724  73.464  1.00  0.00           H  
ATOM   2630 HG23 THR   158      72.949  78.507  73.612  1.00  0.00           H  
ATOM   2631  N   LYS   159      74.322  83.053  71.441  1.00  0.00           N  
ATOM   2632  CA  LYS   159      75.235  84.141  71.116  1.00  0.00           C  
ATOM   2633  C   LYS   159      76.641  83.858  71.674  1.00  0.00           C  
ATOM   2634  O   LYS   159      77.618  84.192  71.009  1.00  0.00           O  
ATOM   2635  CB  LYS   159      74.719  85.502  71.637  1.00  0.00           C  
ATOM   2636  CG  LYS   159      75.696  86.630  71.245  1.00  0.00           C  
ATOM   2637  CD  LYS   159      75.403  88.038  71.759  1.00  0.00           C  
ATOM   2638  CE  LYS   159      76.644  88.941  71.608  1.00  0.00           C  
ATOM   2639  NZ  LYS   159      77.296  88.822  70.286  1.00  0.00           N1+
ATOM   2640  H   LYS   159      73.545  83.251  72.060  1.00  0.00           H  
ATOM   2641  HA  LYS   159      75.306  84.197  70.028  1.00  0.00           H  
ATOM   2642  HB2 LYS   159      73.740  85.716  71.211  1.00  0.00           H  
ATOM   2643  HB3 LYS   159      74.591  85.472  72.720  1.00  0.00           H  
ATOM   2644  HG2 LYS   159      76.689  86.414  71.631  1.00  0.00           H  
ATOM   2645  HG3 LYS   159      75.786  86.645  70.157  1.00  0.00           H  
ATOM   2646  HD2 LYS   159      74.549  88.476  71.254  1.00  0.00           H  
ATOM   2647  HD3 LYS   159      75.129  87.995  72.813  1.00  0.00           H  
ATOM   2648  HE2 LYS   159      76.368  89.983  71.775  1.00  0.00           H  
ATOM   2649  HE3 LYS   159      77.383  88.685  72.368  1.00  0.00           H  
ATOM   2650  HZ1 LYS   159      76.634  89.054  69.548  1.00  0.00           H  
ATOM   2651  HZ2 LYS   159      78.079  89.456  70.229  1.00  0.00           H  
ATOM   2652  HZ3 LYS   159      77.631  87.879  70.129  1.00  0.00           H  
ATOM   2653  N   ALA   160      76.755  83.240  72.863  1.00  0.00           N  
ATOM   2654  CA  ALA   160      78.042  82.929  73.479  1.00  0.00           C  
ATOM   2655  C   ALA   160      78.883  81.976  72.624  1.00  0.00           C  
ATOM   2656  O   ALA   160      80.077  82.221  72.462  1.00  0.00           O  
ATOM   2657  CB  ALA   160      77.839  82.332  74.876  1.00  0.00           C  
ATOM   2658  H   ALA   160      75.914  82.979  73.356  1.00  0.00           H  
ATOM   2659  HA  ALA   160      78.593  83.865  73.587  1.00  0.00           H  
ATOM   2660  HB1 ALA   160      78.794  82.161  75.373  1.00  0.00           H  
ATOM   2661  HB2 ALA   160      77.261  83.005  75.509  1.00  0.00           H  
ATOM   2662  HB3 ALA   160      77.314  81.377  74.840  1.00  0.00           H  
ATOM   2663  N   HIS   161      78.269  80.934  72.048  1.00  0.00           N  
ATOM   2664  CA  HIS   161      78.969  79.997  71.166  1.00  0.00           C  
ATOM   2665  C   HIS   161      79.166  80.587  69.766  1.00  0.00           C  
ATOM   2666  O   HIS   161      80.210  80.374  69.151  1.00  0.00           O  
ATOM   2667  CB  HIS   161      78.157  78.687  71.042  1.00  0.00           C  
ATOM   2668  CG  HIS   161      78.901  77.501  71.602  1.00  0.00           C  
ATOM   2669  CD2 HIS   161      79.570  77.322  72.794  1.00  0.00           C  
ATOM   2670  ND1 HIS   161      79.067  76.316  70.909  1.00  0.00           N  
ATOM   2671  CE1 HIS   161      79.877  75.538  71.623  1.00  0.00           C  
ATOM   2672  NE2 HIS   161      80.175  76.064  72.806  1.00  0.00           N  
ATOM   2673  H   HIS   161      77.264  80.888  72.128  1.00  0.00           H  
ATOM   2674  HA  HIS   161      79.964  79.791  71.567  1.00  0.00           H  
ATOM   2675  HB2 HIS   161      77.198  78.775  71.549  1.00  0.00           H  
ATOM   2676  HB3 HIS   161      77.911  78.460  70.003  1.00  0.00           H  
ATOM   2677  HD1 HIS   161      78.633  76.033  70.032  1.00  0.00           H  
ATOM   2678  HD2 HIS   161      79.693  78.012  73.617  1.00  0.00           H  
ATOM   2679  HE1 HIS   161      80.201  74.557  71.300  1.00  0.00           H  
ATOM   2680  N   GLU   162      78.144  81.299  69.267  1.00  0.00           N  
ATOM   2681  CA  GLU   162      78.121  82.044  68.012  1.00  0.00           C  
ATOM   2682  C   GLU   162      78.420  81.073  66.847  1.00  0.00           C  
ATOM   2683  O   GLU   162      78.006  79.910  66.884  1.00  0.00           O  
ATOM   2684  CB  GLU   162      79.071  83.270  68.119  1.00  0.00           C  
ATOM   2685  CG  GLU   162      78.376  84.628  67.902  1.00  0.00           C  
ATOM   2686  CD  GLU   162      79.334  85.800  68.134  1.00  0.00           C  
ATOM   2687  OE1 GLU   162      80.481  85.694  67.646  1.00  0.00           O  
ATOM   2688  OE2 GLU   162      78.910  86.784  68.782  1.00  0.00           O1-
ATOM   2689  H   GLU   162      77.302  81.356  69.825  1.00  0.00           H  
ATOM   2690  HA  GLU   162      77.099  82.402  67.917  1.00  0.00           H  
ATOM   2691  HB2 GLU   162      79.505  83.307  69.120  1.00  0.00           H  
ATOM   2692  HB3 GLU   162      79.945  83.183  67.475  1.00  0.00           H  
ATOM   2693  HG2 GLU   162      78.002  84.691  66.880  1.00  0.00           H  
ATOM   2694  HG3 GLU   162      77.510  84.733  68.553  1.00  0.00           H  
ATOM   2695  N   ILE   163      79.129  81.548  65.814  1.00 69.71           N  
ATOM   2696  CA  ILE   163      79.622  80.735  64.710  1.00 69.84           C  
ATOM   2697  C   ILE   163      80.740  79.830  65.240  1.00 68.45           C  
ATOM   2698  O   ILE   163      81.812  80.282  65.640  1.00 68.34           O  
ATOM   2699  CB  ILE   163      80.106  81.647  63.555  1.00 70.49           C  
ATOM   2700  CG1 ILE   163      78.902  82.422  62.964  1.00  0.00           C  
ATOM   2701  CG2 ILE   163      80.878  80.885  62.447  1.00  0.00           C  
ATOM   2702  CD1 ILE   163      79.266  83.448  61.887  1.00  0.00           C  
ATOM   2703  H   ILE   163      79.428  82.513  65.844  1.00  0.00           H  
ATOM   2704  HA  ILE   163      78.798  80.120  64.347  1.00  0.00           H  
ATOM   2705  HB  ILE   163      80.799  82.378  63.975  1.00  0.00           H  
ATOM   2706 HG12 ILE   163      78.171  81.729  62.552  1.00  0.00           H  
ATOM   2707 HG13 ILE   163      78.382  82.958  63.758  1.00  0.00           H  
ATOM   2708 HG21 ILE   163      81.312  81.584  61.732  1.00  0.00           H  
ATOM   2709 HG22 ILE   163      81.719  80.306  62.828  1.00  0.00           H  
ATOM   2710 HG23 ILE   163      80.239  80.215  61.880  1.00  0.00           H  
ATOM   2711 HD11 ILE   163      78.387  84.027  61.602  1.00  0.00           H  
ATOM   2712 HD12 ILE   163      80.020  84.149  62.249  1.00  0.00           H  
ATOM   2713 HD13 ILE   163      79.647  82.974  60.983  1.00  0.00           H  
ATOM   2714  N   SER   164      80.432  78.535  65.219  1.00 67.03           N  
ATOM   2715  CA  SER   164      81.284  77.408  65.539  1.00 67.06           C  
ATOM   2716  C   SER   164      80.763  76.269  64.665  1.00 68.00           C  
ATOM   2717  O   SER   164      80.455  76.491  63.492  1.00 67.52           O  
ATOM   2718  CB  SER   164      81.256  77.132  67.059  1.00 67.06           C  
ATOM   2719  OG  SER   164      81.993  78.088  67.783  1.00  0.00           O  
ATOM   2720  H   SER   164      79.511  78.296  64.882  1.00  0.00           H  
ATOM   2721  HA  SER   164      82.309  77.611  65.220  1.00  0.00           H  
ATOM   2722  HB2 SER   164      80.228  77.111  67.419  1.00  0.00           H  
ATOM   2723  HB3 SER   164      81.705  76.168  67.300  1.00  0.00           H  
ATOM   2724  HG  SER   164      81.610  78.943  67.638  1.00  0.00           H  
ATOM   2725  N   TYR   165      80.610  75.039  65.199  1.00 67.41           N  
ATOM   2726  CA  TYR   165      79.956  73.895  64.533  1.00 68.01           C  
ATOM   2727  C   TYR   165      78.480  74.194  64.203  1.00 66.60           C  
ATOM   2728  O   TYR   165      78.012  73.769  63.148  1.00 64.41           O  
ATOM   2729  CB  TYR   165      80.091  72.610  65.391  1.00 69.88           C  
ATOM   2730  CG  TYR   165      79.184  71.440  65.007  1.00 67.04           C  
ATOM   2731  CD1 TYR   165      79.267  70.821  63.740  1.00 70.50           C  
ATOM   2732  CD2 TYR   165      78.217  70.990  65.922  1.00 69.18           C  
ATOM   2733  CE1 TYR   165      78.367  69.790  63.388  1.00 71.51           C  
ATOM   2734  CE2 TYR   165      77.329  69.958  65.574  1.00 72.40           C  
ATOM   2735  CZ  TYR   165      77.387  69.365  64.306  1.00 71.80           C  
ATOM   2736  OH  TYR   165      76.486  68.389  63.994  1.00 73.79           O  
ATOM   2737  H   TYR   165      80.937  74.889  66.143  1.00  0.00           H  
ATOM   2738  HA  TYR   165      80.467  73.717  63.587  1.00  0.00           H  
ATOM   2739  HB2 TYR   165      81.122  72.255  65.356  1.00  0.00           H  
ATOM   2740  HB3 TYR   165      79.903  72.852  66.439  1.00  0.00           H  
ATOM   2741  HD1 TYR   165      80.009  71.151  63.028  1.00  0.00           H  
ATOM   2742  HD2 TYR   165      78.167  71.428  66.907  1.00  0.00           H  
ATOM   2743  HE1 TYR   165      78.438  69.337  62.410  1.00  0.00           H  
ATOM   2744  HE2 TYR   165      76.622  69.599  66.305  1.00  0.00           H  
ATOM   2745  HH  TYR   165      76.639  68.007  63.142  1.00  0.00           H  
ATOM   2746  N   ALA   166      77.793  74.972  65.058  1.00 67.80           N  
ATOM   2747  CA  ALA   166      76.432  75.498  64.905  1.00 66.98           C  
ATOM   2748  C   ALA   166      76.131  76.003  63.492  1.00 65.35           C  
ATOM   2749  O   ALA   166      75.265  75.499  62.784  1.00 62.59           O  
ATOM   2750  CB  ALA   166      76.257  76.647  65.912  1.00 67.92           C  
ATOM   2751  H   ALA   166      78.253  75.194  65.928  1.00  0.00           H  
ATOM   2752  HA  ALA   166      75.725  74.699  65.136  1.00  0.00           H  
ATOM   2753  HB1 ALA   166      75.265  77.090  65.822  1.00  0.00           H  
ATOM   2754  HB2 ALA   166      76.397  76.315  66.934  1.00  0.00           H  
ATOM   2755  HB3 ALA   166      76.974  77.455  65.756  1.00  0.00           H  
ATOM   2756  N   ALA   167      76.930  76.997  63.112  1.00 66.75           N  
ATOM   2757  CA  ALA   167      76.974  77.658  61.821  1.00 69.39           C  
ATOM   2758  C   ALA   167      77.635  76.748  60.784  1.00 70.99           C  
ATOM   2759  O   ALA   167      76.978  76.414  59.806  1.00 71.46           O  
ATOM   2760  CB  ALA   167      77.751  78.964  61.949  1.00 68.97           C  
ATOM   2761  H   ALA   167      77.575  77.302  63.825  1.00  0.00           H  
ATOM   2762  HA  ALA   167      75.956  77.889  61.495  1.00  0.00           H  
ATOM   2763  HB1 ALA   167      77.887  79.457  60.986  1.00  0.00           H  
ATOM   2764  HB2 ALA   167      77.216  79.655  62.603  1.00  0.00           H  
ATOM   2765  HB3 ALA   167      78.729  78.778  62.388  1.00  0.00           H  
ATOM   2766  N   PHE   168      78.883  76.303  61.014  1.00 71.53           N  
ATOM   2767  CA  PHE   168      79.695  75.563  60.045  1.00 70.39           C  
ATOM   2768  C   PHE   168      79.027  74.294  59.516  1.00 71.21           C  
ATOM   2769  O   PHE   168      78.896  74.128  58.301  1.00 72.58           O  
ATOM   2770  CB  PHE   168      81.071  75.207  60.634  1.00 69.73           C  
ATOM   2771  CG  PHE   168      81.972  74.589  59.582  1.00  0.00           C  
ATOM   2772  CD1 PHE   168      82.660  75.434  58.692  1.00  0.00           C  
ATOM   2773  CD2 PHE   168      82.042  73.188  59.421  1.00  0.00           C  
ATOM   2774  CE1 PHE   168      83.410  74.883  57.638  1.00  0.00           C  
ATOM   2775  CE2 PHE   168      82.780  72.639  58.357  1.00  0.00           C  
ATOM   2776  CZ  PHE   168      83.466  73.488  57.467  1.00  0.00           C  
ATOM   2777  H   PHE   168      79.334  76.564  61.881  1.00  0.00           H  
ATOM   2778  HA  PHE   168      79.850  76.234  59.198  1.00  0.00           H  
ATOM   2779  HB2 PHE   168      81.558  76.105  61.017  1.00  0.00           H  
ATOM   2780  HB3 PHE   168      80.976  74.527  61.483  1.00  0.00           H  
ATOM   2781  HD1 PHE   168      82.597  76.507  58.800  1.00  0.00           H  
ATOM   2782  HD2 PHE   168      81.504  72.534  60.092  1.00  0.00           H  
ATOM   2783  HE1 PHE   168      83.933  75.533  56.951  1.00  0.00           H  
ATOM   2784  HE2 PHE   168      82.820  71.568  58.223  1.00  0.00           H  
ATOM   2785  HZ  PHE   168      84.036  73.067  56.653  1.00  0.00           H  
ATOM   2786  N   GLY   169      78.620  73.414  60.440  1.00 71.88           N  
ATOM   2787  CA  GLY   169      77.977  72.145  60.164  1.00 72.73           C  
ATOM   2788  C   GLY   169      76.696  72.360  59.383  1.00 75.38           C  
ATOM   2789  O   GLY   169      76.524  71.748  58.344  1.00 76.69           O  
ATOM   2790  H   GLY   169      78.733  73.659  61.416  1.00  0.00           H  
ATOM   2791  HA2 GLY   169      78.659  71.499  59.608  1.00  0.00           H  
ATOM   2792  HA3 GLY   169      77.750  71.644  61.105  1.00  0.00           H  
ATOM   2793  N   MET   170      75.863  73.306  59.812  1.00 72.53           N  
ATOM   2794  CA  MET   170      74.604  73.632  59.169  1.00 71.77           C  
ATOM   2795  C   MET   170      74.773  74.210  57.761  1.00 73.36           C  
ATOM   2796  O   MET   170      74.011  73.845  56.861  1.00 73.43           O  
ATOM   2797  CB  MET   170      73.897  74.641  60.059  1.00 69.52           C  
ATOM   2798  CG  MET   170      72.450  74.870  59.650  1.00  0.00           C  
ATOM   2799  SD  MET   170      71.448  75.208  61.091  1.00  0.00           S  
ATOM   2800  CE  MET   170      71.280  73.548  61.800  1.00  0.00           C  
ATOM   2801  H   MET   170      76.130  73.850  60.624  1.00  0.00           H  
ATOM   2802  HA  MET   170      74.008  72.719  59.103  1.00  0.00           H  
ATOM   2803  HB2 MET   170      73.917  74.243  61.072  1.00  0.00           H  
ATOM   2804  HB3 MET   170      74.428  75.594  60.107  1.00  0.00           H  
ATOM   2805  HG2 MET   170      72.380  75.708  58.955  1.00  0.00           H  
ATOM   2806  HG3 MET   170      72.039  74.000  59.139  1.00  0.00           H  
ATOM   2807  HE1 MET   170      70.584  73.545  62.639  1.00  0.00           H  
ATOM   2808  HE2 MET   170      70.930  72.825  61.065  1.00  0.00           H  
ATOM   2809  HE3 MET   170      72.248  73.221  62.162  1.00  0.00           H  
ATOM   2810  N   MET   171      75.775  75.076  57.554  1.00 73.22           N  
ATOM   2811  CA  MET   171      76.021  75.700  56.262  1.00 73.31           C  
ATOM   2812  C   MET   171      76.431  74.652  55.231  1.00 76.06           C  
ATOM   2813  O   MET   171      75.774  74.535  54.201  1.00 76.12           O  
ATOM   2814  CB  MET   171      77.090  76.810  56.307  1.00 72.39           C  
ATOM   2815  CG  MET   171      76.775  78.048  57.163  1.00  0.00           C  
ATOM   2816  SD  MET   171      75.048  78.568  57.323  1.00  0.00           S  
ATOM   2817  CE  MET   171      75.004  79.648  55.874  1.00  0.00           C  
ATOM   2818  H   MET   171      76.381  75.318  58.328  1.00  0.00           H  
ATOM   2819  HA  MET   171      75.089  76.147  55.945  1.00  0.00           H  
ATOM   2820  HB2 MET   171      78.053  76.403  56.621  1.00  0.00           H  
ATOM   2821  HB3 MET   171      77.243  77.161  55.285  1.00  0.00           H  
ATOM   2822  HG2 MET   171      77.200  77.964  58.150  1.00  0.00           H  
ATOM   2823  HG3 MET   171      77.334  78.889  56.752  1.00  0.00           H  
ATOM   2824  HE1 MET   171      73.995  80.029  55.719  1.00  0.00           H  
ATOM   2825  HE2 MET   171      75.671  80.498  56.014  1.00  0.00           H  
ATOM   2826  HE3 MET   171      75.322  79.103  54.987  1.00  0.00           H  
ATOM   2827  N   MET   172      77.469  73.851  55.524  1.00 74.65           N  
ATOM   2828  CA  MET   172      77.923  72.812  54.606  1.00 77.11           C  
ATOM   2829  C   MET   172      76.875  71.712  54.463  1.00 75.89           C  
ATOM   2830  O   MET   172      76.669  71.248  53.341  1.00 75.71           O  
ATOM   2831  CB  MET   172      79.254  72.194  55.068  1.00 75.98           C  
ATOM   2832  CG  MET   172      79.851  71.265  53.990  1.00  0.00           C  
ATOM   2833  SD  MET   172      81.494  70.608  54.353  1.00  0.00           S  
ATOM   2834  CE  MET   172      82.482  72.078  53.982  1.00  0.00           C  
ATOM   2835  H   MET   172      77.954  73.963  56.405  1.00  0.00           H  
ATOM   2836  HA  MET   172      78.079  73.271  53.630  1.00  0.00           H  
ATOM   2837  HB2 MET   172      79.959  73.000  55.275  1.00  0.00           H  
ATOM   2838  HB3 MET   172      79.129  71.653  56.008  1.00  0.00           H  
ATOM   2839  HG2 MET   172      79.208  70.395  53.853  1.00  0.00           H  
ATOM   2840  HG3 MET   172      79.891  71.772  53.027  1.00  0.00           H  
ATOM   2841  HE1 MET   172      83.542  71.859  54.114  1.00  0.00           H  
ATOM   2842  HE2 MET   172      82.324  72.398  52.952  1.00  0.00           H  
ATOM   2843  HE3 MET   172      82.220  72.901  54.647  1.00  0.00           H  
ATOM   2844  N   MET   173      76.220  71.320  55.574  1.00 76.66           N  
ATOM   2845  CA  MET   173      75.295  70.205  55.577  1.00 77.79           C  
ATOM   2846  C   MET   173      74.019  70.486  54.779  1.00 78.97           C  
ATOM   2847  O   MET   173      73.539  69.649  54.018  1.00 83.06           O  
ATOM   2848  CB  MET   173      74.892  69.692  56.977  1.00 78.06           C  
ATOM   2849  CG  MET   173      76.014  68.860  57.605  1.00  0.00           C  
ATOM   2850  SD  MET   173      75.677  68.055  59.185  1.00  0.00           S  
ATOM   2851  CE  MET   173      75.040  66.499  58.552  1.00  0.00           C  
ATOM   2852  H   MET   173      76.441  71.753  56.463  1.00  0.00           H  
ATOM   2853  HA  MET   173      75.934  69.465  55.145  1.00  0.00           H  
ATOM   2854  HB2 MET   173      74.569  70.507  57.623  1.00  0.00           H  
ATOM   2855  HB3 MET   173      74.018  69.042  56.901  1.00  0.00           H  
ATOM   2856  HG2 MET   173      76.307  68.083  56.901  1.00  0.00           H  
ATOM   2857  HG3 MET   173      76.897  69.474  57.742  1.00  0.00           H  
ATOM   2858  HE1 MET   173      75.086  65.740  59.324  1.00  0.00           H  
ATOM   2859  HE2 MET   173      74.002  66.650  58.264  1.00  0.00           H  
ATOM   2860  HE3 MET   173      75.647  66.133  57.724  1.00  0.00           H  
ATOM   2861  N   TYR   174      73.456  71.672  54.989  1.00 79.98           N  
ATOM   2862  CA  TYR   174      72.143  71.998  54.489  1.00 77.07           C  
ATOM   2863  C   TYR   174      72.224  73.120  53.468  1.00 78.35           C  
ATOM   2864  O   TYR   174      71.743  72.941  52.352  1.00 79.76           O  
ATOM   2865  CB  TYR   174      71.247  72.372  55.672  1.00 76.98           C  
ATOM   2866  CG  TYR   174      69.838  72.636  55.217  1.00 78.18           C  
ATOM   2867  CD1 TYR   174      68.979  71.549  54.981  1.00 77.60           C  
ATOM   2868  CD2 TYR   174      69.407  73.956  54.985  1.00 75.04           C  
ATOM   2869  CE1 TYR   174      67.675  71.786  54.528  1.00 77.26           C  
ATOM   2870  CE2 TYR   174      68.098  74.189  54.533  1.00 80.26           C  
ATOM   2871  CZ  TYR   174      67.235  73.099  54.300  1.00 77.27           C  
ATOM   2872  OH  TYR   174      65.959  73.298  53.870  1.00  0.00           O  
ATOM   2873  H   TYR   174      73.904  72.329  55.615  1.00  0.00           H  
ATOM   2874  HA  TYR   174      71.676  71.147  53.990  1.00  0.00           H  
ATOM   2875  HB2 TYR   174      71.229  71.560  56.402  1.00  0.00           H  
ATOM   2876  HB3 TYR   174      71.617  73.247  56.206  1.00  0.00           H  
ATOM   2877  HD1 TYR   174      69.313  70.536  55.153  1.00  0.00           H  
ATOM   2878  HD2 TYR   174      70.071  74.790  55.161  1.00  0.00           H  
ATOM   2879  HE1 TYR   174      66.999  70.960  54.388  1.00  0.00           H  
ATOM   2880  HE2 TYR   174      67.757  75.202  54.381  1.00  0.00           H  
ATOM   2881  HH  TYR   174      65.490  72.490  53.735  1.00  0.00           H  
ATOM   2882  N   VAL   175      72.779  74.277  53.863  1.00 78.29           N  
ATOM   2883  CA  VAL   175      72.692  75.520  53.100  1.00 78.96           C  
ATOM   2884  C   VAL   175      73.317  75.414  51.714  1.00 78.89           C  
ATOM   2885  O   VAL   175      72.676  75.827  50.750  1.00 79.13           O  
ATOM   2886  CB  VAL   175      73.306  76.709  53.870  1.00 80.47           C  
ATOM   2887  CG1 VAL   175      73.213  78.024  53.070  1.00  0.00           C  
ATOM   2888  CG2 VAL   175      72.630  76.860  55.243  1.00  0.00           C  
ATOM   2889  H   VAL   175      73.178  74.329  54.790  1.00  0.00           H  
ATOM   2890  HA  VAL   175      71.628  75.725  52.960  1.00  0.00           H  
ATOM   2891  HB  VAL   175      74.367  76.543  54.012  1.00  0.00           H  
ATOM   2892 HG11 VAL   175      73.475  78.887  53.678  1.00  0.00           H  
ATOM   2893 HG12 VAL   175      73.883  78.034  52.210  1.00  0.00           H  
ATOM   2894 HG13 VAL   175      72.198  78.191  52.707  1.00  0.00           H  
ATOM   2895 HG21 VAL   175      72.949  77.762  55.755  1.00  0.00           H  
ATOM   2896 HG22 VAL   175      71.548  76.939  55.132  1.00  0.00           H  
ATOM   2897 HG23 VAL   175      72.821  76.017  55.904  1.00  0.00           H  
ATOM   2898  N   LEU   176      74.549  74.887  51.614  1.00 78.18           N  
ATOM   2899  CA  LEU   176      75.266  74.773  50.349  1.00 77.41           C  
ATOM   2900  C   LEU   176      74.508  73.910  49.335  1.00 77.38           C  
ATOM   2901  O   LEU   176      74.169  74.448  48.280  1.00 80.02           O  
ATOM   2902  CB  LEU   176      76.727  74.312  50.534  1.00 78.51           C  
ATOM   2903  CG  LEU   176      77.616  75.238  51.376  1.00  0.00           C  
ATOM   2904  CD1 LEU   176      79.080  74.789  51.269  1.00  0.00           C  
ATOM   2905  CD2 LEU   176      77.458  76.725  51.035  1.00  0.00           C  
ATOM   2906  H   LEU   176      75.018  74.583  52.459  1.00  0.00           H  
ATOM   2907  HA  LEU   176      75.287  75.771  49.910  1.00  0.00           H  
ATOM   2908  HB2 LEU   176      76.791  73.348  51.024  1.00  0.00           H  
ATOM   2909  HB3 LEU   176      77.178  74.188  49.549  1.00  0.00           H  
ATOM   2910  HG  LEU   176      77.332  75.134  52.417  1.00  0.00           H  
ATOM   2911 HD11 LEU   176      79.716  75.359  51.946  1.00  0.00           H  
ATOM   2912 HD12 LEU   176      79.193  73.735  51.527  1.00  0.00           H  
ATOM   2913 HD13 LEU   176      79.465  74.925  50.258  1.00  0.00           H  
ATOM   2914 HD21 LEU   176      78.182  77.328  51.585  1.00  0.00           H  
ATOM   2915 HD22 LEU   176      77.617  76.909  49.972  1.00  0.00           H  
ATOM   2916 HD23 LEU   176      76.472  77.103  51.305  1.00  0.00           H  
ATOM   2917  N   PRO   177      74.166  72.639  49.644  1.00 75.78           N  
ATOM   2918  CA  PRO   177      73.291  71.846  48.795  1.00 76.70           C  
ATOM   2919  C   PRO   177      71.890  72.444  48.524  1.00 78.77           C  
ATOM   2920  O   PRO   177      71.409  72.333  47.400  1.00 81.95           O  
ATOM   2921  CB  PRO   177      73.263  70.436  49.403  1.00 78.00           C  
ATOM   2922  CG  PRO   177      74.039  70.476  50.690  1.00 77.13           C  
ATOM   2923  CD  PRO   177      74.701  71.837  50.745  1.00 80.23           C  
ATOM   2924  HA  PRO   177      73.812  71.760  47.843  1.00  0.00           H  
ATOM   2925  HB2 PRO   177      72.253  70.067  49.577  1.00  0.00           H  
ATOM   2926  HB3 PRO   177      73.767  69.731  48.740  1.00  0.00           H  
ATOM   2927  HG2 PRO   177      73.340  70.388  51.522  1.00  0.00           H  
ATOM   2928  HG3 PRO   177      74.753  69.656  50.781  1.00  0.00           H  
ATOM   2929  HD2 PRO   177      74.579  72.295  51.726  1.00  0.00           H  
ATOM   2930  HD3 PRO   177      75.758  71.651  50.568  1.00  0.00           H  
ATOM   2931  N   LEU   178      71.244  73.135  49.475  1.00 77.02           N  
ATOM   2932  CA  LEU   178      69.926  73.718  49.220  1.00 75.25           C  
ATOM   2933  C   LEU   178      69.977  74.851  48.185  1.00 75.40           C  
ATOM   2934  O   LEU   178      69.127  74.894  47.297  1.00 76.71           O  
ATOM   2935  CB  LEU   178      69.296  74.262  50.514  1.00 73.79           C  
ATOM   2936  CG  LEU   178      67.846  74.740  50.285  1.00 77.60           C  
ATOM   2937  CD1 LEU   178      66.946  73.551  49.964  1.00 79.25           C  
ATOM   2938  CD2 LEU   178      67.288  75.555  51.451  1.00 70.72           C  
ATOM   2939  H   LEU   178      71.642  73.221  50.402  1.00  0.00           H  
ATOM   2940  HA  LEU   178      69.294  72.918  48.831  1.00  0.00           H  
ATOM   2941  HB2 LEU   178      69.306  73.491  51.287  1.00  0.00           H  
ATOM   2942  HB3 LEU   178      69.904  75.080  50.906  1.00  0.00           H  
ATOM   2943  HG  LEU   178      67.792  75.435  49.450  1.00  0.00           H  
ATOM   2944 HD11 LEU   178      65.945  73.854  50.211  1.00  0.00           H  
ATOM   2945 HD12 LEU   178      66.990  73.261  48.913  1.00  0.00           H  
ATOM   2946 HD13 LEU   178      67.170  72.682  50.583  1.00  0.00           H  
ATOM   2947 HD21 LEU   178      66.372  76.072  51.164  1.00  0.00           H  
ATOM   2948 HD22 LEU   178      67.036  74.913  52.281  1.00  0.00           H  
ATOM   2949 HD23 LEU   178      67.997  76.308  51.796  1.00  0.00           H  
ATOM   2950  N   ALA   179      70.959  75.758  48.301  1.00 76.14           N  
ATOM   2951  CA  ALA   179      71.094  76.930  47.442  1.00 76.70           C  
ATOM   2952  C   ALA   179      71.329  76.538  45.982  1.00 77.08           C  
ATOM   2953  O   ALA   179      70.633  77.050  45.104  1.00 76.69           O  
ATOM   2954  CB  ALA   179      72.253  77.802  47.939  1.00 79.00           C  
ATOM   2955  H   ALA   179      71.623  75.655  49.058  1.00  0.00           H  
ATOM   2956  HA  ALA   179      70.170  77.507  47.503  1.00  0.00           H  
ATOM   2957  HB1 ALA   179      72.379  78.688  47.316  1.00  0.00           H  
ATOM   2958  HB2 ALA   179      72.072  78.144  48.958  1.00  0.00           H  
ATOM   2959  HB3 ALA   179      73.198  77.257  47.942  1.00  0.00           H  
ATOM   2960  N   VAL   180      72.255  75.588  45.735  1.00 74.65           N  
ATOM   2961  CA  VAL   180      72.514  75.051  44.398  1.00 74.83           C  
ATOM   2962  C   VAL   180      71.286  74.334  43.857  1.00 72.99           C  
ATOM   2963  O   VAL   180      70.949  74.530  42.693  1.00 72.81           O  
ATOM   2964  CB  VAL   180      73.740  74.103  44.364  1.00 73.17           C  
ATOM   2965  CG1 VAL   180      73.615  72.859  45.252  1.00 76.80           C  
ATOM   2966  CG2 VAL   180      74.087  73.675  42.926  1.00 71.35           C  
ATOM   2967  H   VAL   180      72.774  75.200  46.510  1.00  0.00           H  
ATOM   2968  HA  VAL   180      72.724  75.900  43.744  1.00  0.00           H  
ATOM   2969  HB  VAL   180      74.588  74.678  44.737  1.00  0.00           H  
ATOM   2970 HG11 VAL   180      74.553  72.302  45.278  1.00  0.00           H  
ATOM   2971 HG12 VAL   180      73.404  73.177  46.262  1.00  0.00           H  
ATOM   2972 HG13 VAL   180      72.840  72.167  44.923  1.00  0.00           H  
ATOM   2973 HG21 VAL   180      75.044  73.154  42.899  1.00  0.00           H  
ATOM   2974 HG22 VAL   180      73.344  72.996  42.504  1.00  0.00           H  
ATOM   2975 HG23 VAL   180      74.167  74.537  42.263  1.00  0.00           H  
ATOM   2976  N   PHE   181      70.621  73.539  44.711  1.00 73.55           N  
ATOM   2977  CA  PHE   181      69.453  72.767  44.362  1.00 75.44           C  
ATOM   2978  C   PHE   181      68.341  73.656  43.795  1.00 77.02           C  
ATOM   2979  O   PHE   181      67.838  73.366  42.712  1.00 79.77           O  
ATOM   2980  CB  PHE   181      68.979  71.934  45.567  1.00 74.74           C  
ATOM   2981  CG  PHE   181      67.679  71.278  45.233  1.00 73.35           C  
ATOM   2982  CD1 PHE   181      67.673  70.153  44.406  1.00  0.00           C  
ATOM   2983  CD2 PHE   181      66.490  71.962  45.504  1.00  0.00           C  
ATOM   2984  CE1 PHE   181      66.519  69.743  43.755  1.00  0.00           C  
ATOM   2985  CE2 PHE   181      65.392  71.679  44.705  1.00  0.00           C  
ATOM   2986  CZ  PHE   181      65.436  70.603  43.789  1.00  0.00           C  
ATOM   2987  H   PHE   181      70.969  73.448  45.656  1.00  0.00           H  
ATOM   2988  HA  PHE   181      69.755  72.079  43.574  1.00  0.00           H  
ATOM   2989  HB2 PHE   181      69.713  71.167  45.789  1.00  0.00           H  
ATOM   2990  HB3 PHE   181      68.858  72.536  46.465  1.00  0.00           H  
ATOM   2991  HD1 PHE   181      68.566  69.642  44.171  1.00  0.00           H  
ATOM   2992  HD2 PHE   181      66.478  72.831  46.148  1.00  0.00           H  
ATOM   2993  HE1 PHE   181      66.508  68.872  43.117  1.00  0.00           H  
ATOM   2994  HE2 PHE   181      64.554  72.339  44.835  1.00  0.00           H  
ATOM   2995  HZ  PHE   181      64.661  70.363  43.094  1.00  0.00           H  
ATOM   2996  N   VAL   182      67.961  74.719  44.526  1.00 73.57           N  
ATOM   2997  CA  VAL   182      66.901  75.628  44.105  1.00 77.98           C  
ATOM   2998  C   VAL   182      67.289  76.320  42.802  1.00 78.25           C  
ATOM   2999  O   VAL   182      66.468  76.340  41.890  1.00 82.48           O  
ATOM   3000  CB  VAL   182      66.568  76.665  45.199  1.00 74.95           C  
ATOM   3001  CG1 VAL   182      65.570  77.734  44.701  1.00 73.89           C  
ATOM   3002  CG2 VAL   182      65.996  75.985  46.456  1.00 72.42           C  
ATOM   3003  H   VAL   182      68.414  74.893  45.413  1.00  0.00           H  
ATOM   3004  HA  VAL   182      66.007  75.030  43.913  1.00  0.00           H  
ATOM   3005  HB  VAL   182      67.487  77.174  45.492  1.00  0.00           H  
ATOM   3006 HG11 VAL   182      65.252  78.382  45.519  1.00  0.00           H  
ATOM   3007 HG12 VAL   182      66.000  78.388  43.941  1.00  0.00           H  
ATOM   3008 HG13 VAL   182      64.673  77.274  44.281  1.00  0.00           H  
ATOM   3009 HG21 VAL   182      65.829  76.710  47.253  1.00  0.00           H  
ATOM   3010 HG22 VAL   182      65.039  75.504  46.244  1.00  0.00           H  
ATOM   3011 HG23 VAL   182      66.658  75.219  46.853  1.00  0.00           H  
ATOM   3012  N   PHE   183      68.528  76.836  42.704  1.00 78.36           N  
ATOM   3013  CA  PHE   183      69.020  77.512  41.510  1.00 77.83           C  
ATOM   3014  C   PHE   183      68.936  76.615  40.273  1.00 74.98           C  
ATOM   3015  O   PHE   183      68.315  77.002  39.285  1.00 74.40           O  
ATOM   3016  CB  PHE   183      70.464  78.023  41.687  1.00 80.26           C  
ATOM   3017  CG  PHE   183      70.952  78.719  40.427  1.00 83.15           C  
ATOM   3018  CD1 PHE   183      70.651  80.079  40.220  1.00 87.33           C  
ATOM   3019  CD2 PHE   183      71.592  77.982  39.405  1.00 87.93           C  
ATOM   3020  CE1 PHE   183      70.974  80.693  38.996  1.00 85.31           C  
ATOM   3021  CE2 PHE   183      71.885  78.588  38.171  1.00 87.26           C  
ATOM   3022  CZ  PHE   183      71.579  79.945  37.967  1.00 86.57           C  
ATOM   3023  H   PHE   183      69.154  76.762  43.495  1.00  0.00           H  
ATOM   3024  HA  PHE   183      68.374  78.376  41.340  1.00  0.00           H  
ATOM   3025  HB2 PHE   183      70.513  78.722  42.523  1.00  0.00           H  
ATOM   3026  HB3 PHE   183      71.142  77.206  41.936  1.00  0.00           H  
ATOM   3027  HD1 PHE   183      70.147  80.649  40.987  1.00  0.00           H  
ATOM   3028  HD2 PHE   183      71.822  76.937  39.549  1.00  0.00           H  
ATOM   3029  HE1 PHE   183      70.737  81.735  38.835  1.00  0.00           H  
ATOM   3030  HE2 PHE   183      72.350  78.013  37.383  1.00  0.00           H  
ATOM   3031  HZ  PHE   183      71.812  80.416  37.023  1.00  0.00           H  
ATOM   3032  N   THR   184      69.583  75.441  40.314  1.00 72.95           N  
ATOM   3033  CA  THR   184      69.681  74.570  39.153  1.00 72.35           C  
ATOM   3034  C   THR   184      68.324  73.960  38.791  1.00 70.18           C  
ATOM   3035  O   THR   184      68.047  73.798  37.604  1.00 72.08           O  
ATOM   3036  CB  THR   184      70.765  73.494  39.364  1.00 69.97           C  
ATOM   3037  CG2 THR   184      70.505  72.491  40.485  1.00 69.43           C  
ATOM   3038  OG1 THR   184      70.941  72.756  38.169  1.00  0.00           O  
ATOM   3039  H   THR   184      70.068  75.168  41.161  1.00  0.00           H  
ATOM   3040  HA  THR   184      69.996  75.186  38.307  1.00  0.00           H  
ATOM   3041  HB  THR   184      71.711  73.997  39.564  1.00  0.00           H  
ATOM   3042  HG1 THR   184      70.133  72.312  37.962  1.00  0.00           H  
ATOM   3043 HG21 THR   184      71.355  72.445  41.165  1.00  0.00           H  
ATOM   3044 HG22 THR   184      69.623  72.718  41.075  1.00  0.00           H  
ATOM   3045 HG23 THR   184      70.414  71.494  40.065  1.00  0.00           H  
ATOM   3046  N   TYR   185      67.457  73.691  39.786  1.00 69.91           N  
ATOM   3047  CA  TYR   185      66.120  73.195  39.516  1.00 70.79           C  
ATOM   3048  C   TYR   185      65.201  74.286  38.960  1.00 72.41           C  
ATOM   3049  O   TYR   185      64.270  73.965  38.231  1.00 73.85           O  
ATOM   3050  CB  TYR   185      65.474  72.573  40.762  1.00 70.68           C  
ATOM   3051  CG  TYR   185      64.474  71.548  40.293  1.00 72.35           C  
ATOM   3052  CD1 TYR   185      64.966  70.308  39.854  1.00 75.81           C  
ATOM   3053  CD2 TYR   185      63.114  71.871  40.133  1.00 77.93           C  
ATOM   3054  CE1 TYR   185      64.120  69.400  39.214  1.00 74.63           C  
ATOM   3055  CE2 TYR   185      62.267  70.972  39.466  1.00 70.80           C  
ATOM   3056  CZ  TYR   185      62.788  69.767  38.965  1.00 79.33           C  
ATOM   3057  OH  TYR   185      62.044  68.983  38.153  1.00 75.98           O  
ATOM   3058  H   TYR   185      67.724  73.856  40.748  1.00  0.00           H  
ATOM   3059  HA  TYR   185      66.225  72.423  38.751  1.00  0.00           H  
ATOM   3060  HB2 TYR   185      66.217  72.045  41.356  1.00  0.00           H  
ATOM   3061  HB3 TYR   185      65.014  73.316  41.416  1.00  0.00           H  
ATOM   3062  HD1 TYR   185      66.011  70.077  39.956  1.00  0.00           H  
ATOM   3063  HD2 TYR   185      62.747  72.835  40.448  1.00  0.00           H  
ATOM   3064  HE1 TYR   185      64.516  68.472  38.832  1.00  0.00           H  
ATOM   3065  HE2 TYR   185      61.238  71.231  39.294  1.00  0.00           H  
ATOM   3066  HH  TYR   185      62.445  68.139  38.014  1.00  0.00           H  
ATOM   3067  N   SER   186      65.478  75.575  39.209  1.00 71.26           N  
ATOM   3068  CA  SER   186      64.752  76.669  38.562  1.00 72.46           C  
ATOM   3069  C   SER   186      64.985  76.614  37.047  1.00 73.33           C  
ATOM   3070  O   SER   186      64.033  76.706  36.272  1.00 71.17           O  
ATOM   3071  CB  SER   186      65.231  78.039  39.074  1.00 71.03           C  
ATOM   3072  OG  SER   186      65.014  78.181  40.459  1.00 78.76           O  
ATOM   3073  H   SER   186      66.256  75.807  39.811  1.00  0.00           H  
ATOM   3074  HA  SER   186      63.685  76.561  38.762  1.00  0.00           H  
ATOM   3075  HB2 SER   186      66.276  78.231  38.848  1.00  0.00           H  
ATOM   3076  HB3 SER   186      64.669  78.832  38.577  1.00  0.00           H  
ATOM   3077  HG  SER   186      65.543  77.540  40.918  1.00  0.00           H  
ATOM   3078  N   SER   187      66.249  76.387  36.647  1.00 71.00           N  
ATOM   3079  CA  SER   187      66.652  76.301  35.255  1.00 71.92           C  
ATOM   3080  C   SER   187      66.161  75.016  34.583  1.00 71.03           C  
ATOM   3081  O   SER   187      65.964  75.023  33.368  1.00 75.74           O  
ATOM   3082  CB  SER   187      68.180  76.361  35.147  1.00 73.28           C  
ATOM   3083  OG  SER   187      68.522  76.583  33.794  1.00  0.00           O  
ATOM   3084  H   SER   187      66.968  76.292  37.351  1.00  0.00           H  
ATOM   3085  HA  SER   187      66.228  77.163  34.738  1.00  0.00           H  
ATOM   3086  HB2 SER   187      68.579  77.183  35.741  1.00  0.00           H  
ATOM   3087  HB3 SER   187      68.650  75.447  35.513  1.00  0.00           H  
ATOM   3088  HG  SER   187      68.130  75.903  33.265  1.00  0.00           H  
ATOM   3089  N   ILE   188      65.928  73.930  35.341  1.00 72.12           N  
ATOM   3090  CA  ILE   188      65.345  72.723  34.778  1.00 70.08           C  
ATOM   3091  C   ILE   188      63.927  73.028  34.308  1.00 72.52           C  
ATOM   3092  O   ILE   188      63.617  72.693  33.179  1.00 74.66           O  
ATOM   3093  CB  ILE   188      65.401  71.538  35.767  1.00 69.66           C  
ATOM   3094  CG1 ILE   188      65.829  70.254  35.052  1.00 70.73           C  
ATOM   3095  CG2 ILE   188      64.125  71.216  36.550  1.00 74.61           C  
ATOM   3096  CD1 ILE   188      64.779  69.612  34.140  1.00  0.00           C  
ATOM   3097  H   ILE   188      66.112  73.965  36.334  1.00  0.00           H  
ATOM   3098  HA  ILE   188      65.944  72.476  33.897  1.00  0.00           H  
ATOM   3099  HB  ILE   188      66.189  71.744  36.493  1.00  0.00           H  
ATOM   3100 HG12 ILE   188      66.724  70.445  34.468  1.00  0.00           H  
ATOM   3101 HG13 ILE   188      66.142  69.560  35.823  1.00  0.00           H  
ATOM   3102 HG21 ILE   188      64.239  70.209  36.920  1.00  0.00           H  
ATOM   3103 HG22 ILE   188      63.940  71.863  37.388  1.00  0.00           H  
ATOM   3104 HG23 ILE   188      63.216  71.166  35.953  1.00  0.00           H  
ATOM   3105 HD11 ILE   188      65.117  68.629  33.818  1.00  0.00           H  
ATOM   3106 HD12 ILE   188      63.809  69.474  34.611  1.00  0.00           H  
ATOM   3107 HD13 ILE   188      64.687  70.215  33.248  1.00  0.00           H  
ATOM   3108  N   LEU   189      63.101  73.708  35.124  1.00 72.29           N  
ATOM   3109  CA  LEU   189      61.710  73.998  34.795  1.00 71.42           C  
ATOM   3110  C   LEU   189      61.568  74.833  33.528  1.00 69.83           C  
ATOM   3111  O   LEU   189      60.727  74.497  32.697  1.00 71.03           O  
ATOM   3112  CB  LEU   189      60.998  74.729  35.947  1.00 72.71           C  
ATOM   3113  CG  LEU   189      60.855  73.925  37.248  1.00 69.91           C  
ATOM   3114  CD1 LEU   189      59.971  74.674  38.248  1.00 71.96           C  
ATOM   3115  CD2 LEU   189      60.304  72.526  36.996  1.00 73.93           C  
ATOM   3116  H   LEU   189      63.440  73.990  36.033  1.00  0.00           H  
ATOM   3117  HA  LEU   189      61.214  73.047  34.598  1.00  0.00           H  
ATOM   3118  HB2 LEU   189      61.509  75.668  36.165  1.00  0.00           H  
ATOM   3119  HB3 LEU   189      59.997  75.010  35.614  1.00  0.00           H  
ATOM   3120  HG  LEU   189      61.836  73.815  37.705  1.00  0.00           H  
ATOM   3121 HD11 LEU   189      59.918  74.137  39.194  1.00  0.00           H  
ATOM   3122 HD12 LEU   189      60.369  75.667  38.459  1.00  0.00           H  
ATOM   3123 HD13 LEU   189      58.953  74.792  37.875  1.00  0.00           H  
ATOM   3124 HD21 LEU   189      59.898  72.081  37.901  1.00  0.00           H  
ATOM   3125 HD22 LEU   189      59.498  72.539  36.262  1.00  0.00           H  
ATOM   3126 HD23 LEU   189      61.103  71.886  36.631  1.00  0.00           H  
ATOM   3127  N   CYS   190      62.403  75.876  33.357  1.00 70.23           N  
ATOM   3128  CA  CYS   190      62.387  76.709  32.156  1.00 71.28           C  
ATOM   3129  C   CYS   190      62.735  75.896  30.905  1.00 72.34           C  
ATOM   3130  O   CYS   190      62.067  76.038  29.882  1.00 76.18           O  
ATOM   3131  CB  CYS   190      63.283  77.959  32.316  1.00 71.04           C  
ATOM   3132  SG  CYS   190      65.074  77.696  32.137  1.00  0.00           S  
ATOM   3133  H   CYS   190      63.075  76.091  34.081  1.00  0.00           H  
ATOM   3134  HA  CYS   190      61.362  77.066  32.040  1.00  0.00           H  
ATOM   3135  HB2 CYS   190      62.997  78.699  31.568  1.00  0.00           H  
ATOM   3136  HB3 CYS   190      63.099  78.426  33.285  1.00  0.00           H  
ATOM   3137  HG  CYS   190      65.178  76.717  33.042  1.00  0.00           H  
ATOM   3138  N   GLU   191      63.720  74.992  31.011  1.00 74.23           N  
ATOM   3139  CA  GLU   191      64.124  74.145  29.908  1.00 73.90           C  
ATOM   3140  C   GLU   191      63.115  73.034  29.659  1.00 72.00           C  
ATOM   3141  O   GLU   191      62.959  72.643  28.515  1.00 69.39           O  
ATOM   3142  CB  GLU   191      65.507  73.532  30.204  1.00 75.78           C  
ATOM   3143  CG  GLU   191      66.676  74.400  29.713  1.00 85.48           C  
ATOM   3144  CD  GLU   191      66.543  74.744  28.227  1.00 92.43           C  
ATOM   3145  OE1 GLU   191      66.800  73.841  27.401  1.00 98.53           O  
ATOM   3146  OE2 GLU   191      66.120  75.887  27.946  1.00 86.05           O1-
ATOM   3147  H   GLU   191      64.223  74.906  31.885  1.00  0.00           H  
ATOM   3148  HA  GLU   191      64.110  74.742  28.999  1.00  0.00           H  
ATOM   3149  HB2 GLU   191      65.619  73.317  31.267  1.00  0.00           H  
ATOM   3150  HB3 GLU   191      65.605  72.574  29.714  1.00  0.00           H  
ATOM   3151  HG2 GLU   191      66.718  75.323  30.293  1.00  0.00           H  
ATOM   3152  HG3 GLU   191      67.622  73.884  29.880  1.00  0.00           H  
ATOM   3153  N   ILE   192      62.387  72.559  30.671  1.00 70.43           N  
ATOM   3154  CA  ILE   192      61.318  71.588  30.488  1.00 71.14           C  
ATOM   3155  C   ILE   192      60.114  72.225  29.808  1.00 70.13           C  
ATOM   3156  O   ILE   192      59.508  71.582  28.951  1.00 69.11           O  
ATOM   3157  CB  ILE   192      60.902  71.037  31.857  1.00 69.59           C  
ATOM   3158  CG1 ILE   192      62.017  70.202  32.471  1.00  0.00           C  
ATOM   3159  CG2 ILE   192      59.605  70.245  31.815  1.00  0.00           C  
ATOM   3160  CD1 ILE   192      62.271  68.892  31.779  1.00  0.00           C  
ATOM   3161  H   ILE   192      62.579  72.893  31.607  1.00  0.00           H  
ATOM   3162  HA  ILE   192      61.665  70.786  29.837  1.00  0.00           H  
ATOM   3163  HB  ILE   192      60.736  71.874  32.534  1.00  0.00           H  
ATOM   3164 HG12 ILE   192      62.942  70.724  32.348  1.00  0.00           H  
ATOM   3165 HG13 ILE   192      61.852  70.055  33.536  1.00  0.00           H  
ATOM   3166 HG21 ILE   192      59.552  69.612  32.698  1.00  0.00           H  
ATOM   3167 HG22 ILE   192      58.772  70.939  31.832  1.00  0.00           H  
ATOM   3168 HG23 ILE   192      59.512  69.613  30.934  1.00  0.00           H  
ATOM   3169 HD11 ILE   192      63.082  68.341  32.253  1.00  0.00           H  
ATOM   3170 HD12 ILE   192      61.361  68.327  31.841  1.00  0.00           H  
ATOM   3171 HD13 ILE   192      62.506  69.009  30.725  1.00  0.00           H  
ATOM   3172  N   SER   193      59.800  73.482  30.167  1.00 70.92           N  
ATOM   3173  CA  SER   193      58.766  74.280  29.521  1.00 72.35           C  
ATOM   3174  C   SER   193      59.086  74.448  28.036  1.00 70.68           C  
ATOM   3175  O   SER   193      58.170  74.370  27.221  1.00 71.56           O  
ATOM   3176  CB  SER   193      58.637  75.659  30.184  1.00 72.29           C  
ATOM   3177  OG  SER   193      58.158  75.535  31.505  1.00  0.00           O  
ATOM   3178  H   SER   193      60.351  73.927  30.888  1.00  0.00           H  
ATOM   3179  HA  SER   193      57.816  73.749  29.607  1.00  0.00           H  
ATOM   3180  HB2 SER   193      59.580  76.201  30.196  1.00  0.00           H  
ATOM   3181  HB3 SER   193      57.926  76.278  29.634  1.00  0.00           H  
ATOM   3182  HG  SER   193      58.824  75.102  32.021  1.00  0.00           H  
ATOM   3183  N   ARG   194      60.381  74.559  27.676  1.00 71.06           N  
ATOM   3184  CA  ARG   194      60.831  74.347  26.307  1.00 71.67           C  
ATOM   3185  C   ARG   194      60.638  72.859  25.971  1.00 66.45           C  
ATOM   3186  O   ARG   194      61.254  71.975  26.560  1.00 70.70           O  
ATOM   3187  CB  ARG   194      62.296  74.778  26.128  1.00 73.73           C  
ATOM   3188  CG  ARG   194      62.752  74.686  24.664  1.00 80.33           C  
ATOM   3189  CD  ARG   194      64.236  74.993  24.496  1.00 85.20           C  
ATOM   3190  NE  ARG   194      65.056  73.792  24.704  1.00 95.73           N  
ATOM   3191  CZ  ARG   194      66.318  73.648  24.271  1.00 99.68           C  
ATOM   3192  NH1 ARG   194      66.924  74.624  23.577  1.00 97.65           N1+
ATOM   3193  NH2 ARG   194      66.991  72.523  24.543  1.00 98.15           N1+
ATOM   3194  H   ARG   194      61.086  74.609  28.398  1.00  0.00           H  
ATOM   3195  HA  ARG   194      60.215  74.959  25.645  1.00  0.00           H  
ATOM   3196  HB2 ARG   194      62.413  75.807  26.474  1.00  0.00           H  
ATOM   3197  HB3 ARG   194      62.971  74.188  26.736  1.00  0.00           H  
ATOM   3198  HG2 ARG   194      62.551  73.697  24.250  1.00  0.00           H  
ATOM   3199  HG3 ARG   194      62.168  75.382  24.062  1.00  0.00           H  
ATOM   3200  HD2 ARG   194      64.397  75.349  23.478  1.00  0.00           H  
ATOM   3201  HD3 ARG   194      64.561  75.790  25.167  1.00  0.00           H  
ATOM   3202  HE  ARG   194      64.664  73.084  25.310  1.00  0.00           H  
ATOM   3203 HH11 ARG   194      66.433  75.487  23.395  1.00  0.00           H  
ATOM   3204 HH12 ARG   194      67.883  74.526  23.277  1.00  0.00           H  
ATOM   3205 HH21 ARG   194      66.594  71.853  25.184  1.00  0.00           H  
ATOM   3206 HH22 ARG   194      67.954  72.425  24.251  1.00  0.00           H  
ATOM   3207  N   GLY   195      59.731  72.596  25.033  1.00 67.44           N  
ATOM   3208  CA  GLY   195      59.198  71.270  24.776  1.00 69.07           C  
ATOM   3209  C   GLY   195      57.769  71.172  25.304  1.00 68.99           C  
ATOM   3210  O   GLY   195      57.122  72.184  25.579  1.00 73.07           O  
ATOM   3211  H   GLY   195      59.245  73.373  24.607  1.00  0.00           H  
ATOM   3212  HA2 GLY   195      59.184  71.106  23.699  1.00  0.00           H  
ATOM   3213  HA3 GLY   195      59.809  70.476  25.209  1.00  0.00           H  
ATOM   3214  N   ALA   196      57.261  69.936  25.400  1.00 65.76           N  
ATOM   3215  CA  ALA   196      55.882  69.640  25.781  1.00 66.37           C  
ATOM   3216  C   ALA   196      55.646  69.894  27.272  1.00 62.49           C  
ATOM   3217  O   ALA   196      56.601  69.925  28.053  1.00 63.24           O  
ATOM   3218  CB  ALA   196      55.595  68.163  25.478  1.00 63.29           C  
ATOM   3219  H   ALA   196      57.852  69.153  25.159  1.00  0.00           H  
ATOM   3220  HA  ALA   196      55.206  70.267  25.196  1.00  0.00           H  
ATOM   3221  HB1 ALA   196      54.564  67.898  25.719  1.00  0.00           H  
ATOM   3222  HB2 ALA   196      55.743  67.947  24.419  1.00  0.00           H  
ATOM   3223  HB3 ALA   196      56.250  67.499  26.045  1.00  0.00           H  
ATOM   3224  N   LYS   197      54.364  70.062  27.648  1.00 68.62           N  
ATOM   3225  CA  LYS   197      53.952  70.422  28.998  1.00 68.39           C  
ATOM   3226  C   LYS   197      52.880  69.504  29.582  1.00 68.68           C  
ATOM   3227  O   LYS   197      51.984  69.063  28.870  1.00 71.28           O  
ATOM   3228  CB  LYS   197      53.641  71.930  29.118  1.00 70.24           C  
ATOM   3229  CG  LYS   197      53.619  72.475  30.562  1.00 76.63           C  
ATOM   3230  CD  LYS   197      53.273  73.962  30.644  1.00 77.14           C  
ATOM   3231  CE  LYS   197      53.276  74.479  32.089  1.00 86.04           C  
ATOM   3232  NZ  LYS   197      52.976  75.919  32.131  1.00 88.05           N1+
ATOM   3233  H   LYS   197      53.639  69.988  26.950  1.00  0.00           H  
ATOM   3234  HA  LYS   197      54.816  70.213  29.578  1.00  0.00           H  
ATOM   3235  HB2 LYS   197      54.391  72.491  28.559  1.00  0.00           H  
ATOM   3236  HB3 LYS   197      52.688  72.140  28.630  1.00  0.00           H  
ATOM   3237  HG2 LYS   197      52.922  71.912  31.181  1.00  0.00           H  
ATOM   3238  HG3 LYS   197      54.606  72.377  31.000  1.00  0.00           H  
ATOM   3239  HD2 LYS   197      53.988  74.531  30.048  1.00  0.00           H  
ATOM   3240  HD3 LYS   197      52.292  74.130  30.197  1.00  0.00           H  
ATOM   3241  HE2 LYS   197      52.540  73.945  32.690  1.00  0.00           H  
ATOM   3242  HE3 LYS   197      54.251  74.313  32.549  1.00  0.00           H  
ATOM   3243  HZ1 LYS   197      53.666  76.424  31.592  1.00  0.00           H  
ATOM   3244  HZ2 LYS   197      52.059  76.086  31.743  1.00  0.00           H  
ATOM   3245  HZ3 LYS   197      52.998  76.242  33.088  1.00  0.00           H  
ATOM   3246  N   GLU   198      52.991  69.235  30.893  1.00  0.00           N  
ATOM   3247  CA  GLU   198      52.064  68.492  31.737  1.00  0.00           C  
ATOM   3248  C   GLU   198      52.500  68.636  33.202  1.00  0.00           C  
ATOM   3249  O   GLU   198      53.631  69.016  33.490  1.00  0.00           O  
ATOM   3250  CB  GLU   198      51.943  67.016  31.299  1.00  0.00           C  
ATOM   3251  CG  GLU   198      50.684  66.319  31.829  1.00  0.00           C  
ATOM   3252  CD  GLU   198      50.565  64.881  31.340  1.00  0.00           C  
ATOM   3253  OE1 GLU   198      51.494  64.402  30.649  1.00  0.00           O  
ATOM   3254  OE2 GLU   198      49.553  64.256  31.719  1.00  0.00           O1-
ATOM   3255  H   GLU   198      53.784  69.628  31.379  1.00  0.00           H  
ATOM   3256  HA  GLU   198      51.091  68.976  31.631  1.00  0.00           H  
ATOM   3257  HB2 GLU   198      51.932  66.942  30.212  1.00  0.00           H  
ATOM   3258  HB3 GLU   198      52.798  66.431  31.621  1.00  0.00           H  
ATOM   3259  HG2 GLU   198      50.655  66.297  32.915  1.00  0.00           H  
ATOM   3260  HG3 GLU   198      49.796  66.864  31.505  1.00  0.00           H  
ATOM   3261  N   VAL   199      51.603  68.330  34.140  1.00  0.00           N  
ATOM   3262  CA  VAL   199      51.872  68.354  35.570  1.00  0.00           C  
ATOM   3263  C   VAL   199      51.656  66.958  36.133  1.00  0.00           C  
ATOM   3264  O   VAL   199      50.769  66.218  35.710  1.00  0.00           O  
ATOM   3265  CB  VAL   199      50.964  69.394  36.267  1.00  0.00           C  
ATOM   3266  CG1 VAL   199      51.058  69.351  37.811  1.00  0.00           C  
ATOM   3267  CG2 VAL   199      51.238  70.814  35.744  1.00  0.00           C  
ATOM   3268  H   VAL   199      50.691  68.006  33.850  1.00  0.00           H  
ATOM   3269  HA  VAL   199      52.909  68.627  35.772  1.00  0.00           H  
ATOM   3270  HB  VAL   199      49.928  69.163  36.014  1.00  0.00           H  
ATOM   3271 HG11 VAL   199      50.562  70.213  38.257  1.00  0.00           H  
ATOM   3272 HG12 VAL   199      50.556  68.470  38.213  1.00  0.00           H  
ATOM   3273 HG13 VAL   199      52.078  69.328  38.180  1.00  0.00           H  
ATOM   3274 HG21 VAL   199      50.589  71.542  36.233  1.00  0.00           H  
ATOM   3275 HG22 VAL   199      52.269  71.114  35.931  1.00  0.00           H  
ATOM   3276 HG23 VAL   199      51.056  70.897  34.674  1.00  0.00           H  
ATOM   3277  N   GLY   200      52.458  66.641  37.147  1.00  0.00           N  
ATOM   3278  CA  GLY   200      52.205  65.537  38.028  1.00  0.00           C  
ATOM   3279  C   GLY   200      53.057  65.633  39.264  1.00  0.00           C  
ATOM   3280  O   GLY   200      53.709  66.641  39.493  1.00  0.00           O  
ATOM   3281  H   GLY   200      53.173  67.295  37.434  1.00  0.00           H  
ATOM   3282  HA2 GLY   200      51.196  65.713  38.381  1.00  0.00           H  
ATOM   3283  HA3 GLY   200      52.264  64.563  37.555  1.00  0.00           H  
ATOM   3284  N   GLN   201      52.983  64.625  40.127  1.00  0.00           N  
ATOM   3285  CA  GLN   201      53.627  64.661  41.427  1.00  0.00           C  
ATOM   3286  C   GLN   201      54.181  63.288  41.756  1.00  0.00           C  
ATOM   3287  O   GLN   201      53.593  62.260  41.430  1.00  0.00           O  
ATOM   3288  CB  GLN   201      52.789  65.311  42.544  1.00  0.00           C  
ATOM   3289  CG  GLN   201      52.047  66.599  42.147  1.00  0.00           C  
ATOM   3290  CD  GLN   201      51.223  67.140  43.301  1.00  0.00           C  
ATOM   3291  NE2 GLN   201      49.936  66.798  43.320  1.00  0.00           N  
ATOM   3292  OE1 GLN   201      51.724  67.871  44.152  1.00  0.00           O  
ATOM   3293  H   GLN   201      52.421  63.817  39.905  1.00  0.00           H  
ATOM   3294  HA  GLN   201      54.459  65.327  41.313  1.00  0.00           H  
ATOM   3295  HB2 GLN   201      52.105  64.599  42.998  1.00  0.00           H  
ATOM   3296  HB3 GLN   201      53.484  65.586  43.332  1.00  0.00           H  
ATOM   3297  HG2 GLN   201      52.749  67.369  41.826  1.00  0.00           H  
ATOM   3298  HG3 GLN   201      51.370  66.417  41.311  1.00  0.00           H  
ATOM   3299 HE21 GLN   201      49.558  66.209  42.593  1.00  0.00           H  
ATOM   3300 HE22 GLN   201      49.343  67.143  44.059  1.00  0.00           H  
ATOM   3301  N   GLU   202      55.346  63.256  42.387  1.00  0.00           N  
ATOM   3302  CA  GLU   202      56.024  62.034  42.719  1.00  0.00           C  
ATOM   3303  C   GLU   202      57.097  62.247  43.742  1.00  0.00           C  
ATOM   3304  O   GLU   202      57.797  63.245  43.699  1.00  0.00           O  
ATOM   3305  CB  GLU   202      56.600  61.300  41.528  1.00  0.00           C  
ATOM   3306  CG  GLU   202      55.746  60.577  40.540  1.00  0.00           C  
ATOM   3307  CD  GLU   202      56.619  59.786  39.569  1.00  0.00           C  
ATOM   3308  OE1 GLU   202      57.373  58.875  39.883  1.00  0.00           O  
ATOM   3309  OE2 GLU   202      56.478  60.224  38.301  1.00  0.00           O1-
ATOM   3310  H   GLU   202      55.794  64.121  42.654  1.00  0.00           H  
ATOM   3311  HA  GLU   202      55.283  61.451  43.173  1.00  0.00           H  
ATOM   3312  HB2 GLU   202      56.916  61.998  40.849  1.00  0.00           H  
ATOM   3313  HB3 GLU   202      57.534  60.826  41.761  1.00  0.00           H  
ATOM   3314  HG2 GLU   202      55.016  59.939  41.034  1.00  0.00           H  
ATOM   3315  HG3 GLU   202      55.226  61.341  39.965  1.00  0.00           H  
ATOM   3316  HE2 GLU   202      57.018  59.728  37.701  1.00  0.00           H  
ATOM   3317  N   GLU   203      57.269  61.272  44.621  1.00  0.00           N  
ATOM   3318  CA  GLU   203      58.390  61.169  45.519  1.00  0.00           C  
ATOM   3319  C   GLU   203      58.278  59.783  46.152  1.00  0.00           C  
ATOM   3320  O   GLU   203      57.170  59.277  46.312  1.00  0.00           O  
ATOM   3321  CB  GLU   203      58.341  62.232  46.625  1.00  0.00           C  
ATOM   3322  CG  GLU   203      57.717  63.627  46.487  1.00  0.00           C  
ATOM   3323  CD  GLU   203      57.658  64.418  47.781  1.00  0.00           C  
ATOM   3324  OE1 GLU   203      58.393  64.254  48.740  1.00  0.00           O  
ATOM   3325  OE2 GLU   203      56.816  65.467  47.711  1.00  0.00           O1-
ATOM   3326  H   GLU   203      56.635  60.485  44.607  1.00  0.00           H  
ATOM   3327  HA  GLU   203      59.319  61.245  44.950  1.00  0.00           H  
ATOM   3328  HB2 GLU   203      57.729  61.792  47.354  1.00  0.00           H  
ATOM   3329  HB3 GLU   203      59.332  62.323  47.019  1.00  0.00           H  
ATOM   3330  HG2 GLU   203      58.136  64.317  45.784  1.00  0.00           H  
ATOM   3331  HG3 GLU   203      56.768  63.492  46.049  1.00  0.00           H  
ATOM   3332  HE2 GLU   203      56.845  66.002  48.489  1.00  0.00           H  
ATOM   3333  N   GLY   204      59.367  59.162  46.594  1.00  0.00           N  
ATOM   3334  CA  GLY   204      59.186  57.982  47.417  1.00  0.00           C  
ATOM   3335  C   GLY   204      60.471  57.486  48.002  1.00  0.00           C  
ATOM   3336  O   GLY   204      61.545  57.980  47.661  1.00  0.00           O  
ATOM   3337  H   GLY   204      60.289  59.565  46.498  1.00  0.00           H  
ATOM   3338  HA2 GLY   204      58.554  58.229  48.263  1.00  0.00           H  
ATOM   3339  HA3 GLY   204      58.638  57.214  46.904  1.00  0.00           H  
ATOM   3340  N   ILE   205      60.316  56.546  48.954  1.00  0.00           N  
ATOM   3341  CA  ILE   205      61.299  56.316  49.969  1.00  0.00           C  
ATOM   3342  C   ILE   205      61.735  54.849  50.350  1.00  0.00           C  
ATOM   3343  O   ILE   205      61.755  54.612  51.532  1.00  0.00           O  
ATOM   3344  CB  ILE   205      60.987  57.282  51.152  1.00  0.00           C  
ATOM   3345  CG1 ILE   205      60.914  58.785  50.839  1.00  0.00           C  
ATOM   3346  CG2 ILE   205      62.014  57.314  52.254  1.00  0.00           C  
ATOM   3347  CD1 ILE   205      60.434  59.644  52.042  1.00  0.00           C  
ATOM   3348  H   ILE   205      59.394  56.172  49.121  1.00  0.00           H  
ATOM   3349  HA  ILE   205      62.147  56.785  49.530  1.00  0.00           H  
ATOM   3350  HB  ILE   205      60.012  56.987  51.517  1.00  0.00           H  
ATOM   3351 HG12 ILE   205      61.877  59.164  50.489  1.00  0.00           H  
ATOM   3352 HG13 ILE   205      60.280  58.945  49.998  1.00  0.00           H  
ATOM   3353 HG21 ILE   205      61.561  57.694  53.144  1.00  0.00           H  
ATOM   3354 HG22 ILE   205      62.441  56.409  52.623  1.00  0.00           H  
ATOM   3355 HG23 ILE   205      62.823  57.967  51.946  1.00  0.00           H  
ATOM   3356 HD11 ILE   205      60.543  60.707  51.854  1.00  0.00           H  
ATOM   3357 HD12 ILE   205      59.401  59.437  52.303  1.00  0.00           H  
ATOM   3358 HD13 ILE   205      60.996  59.553  52.953  1.00  0.00           H  
ATOM   3359  N   ARG   206      62.253  53.877  49.550  1.00  0.00           N  
ATOM   3360  CA  ARG   206      63.047  52.747  50.160  1.00  0.00           C  
ATOM   3361  C   ARG   206      64.499  52.448  49.772  1.00  0.00           C  
ATOM   3362  O   ARG   206      65.375  53.004  50.419  1.00  0.00           O  
ATOM   3363  CB  ARG   206      62.318  51.603  50.865  1.00  0.00           C  
ATOM   3364  CG  ARG   206      63.265  50.630  51.561  1.00  0.00           C  
ATOM   3365  CD  ARG   206      62.652  49.509  52.369  1.00  0.00           C  
ATOM   3366  NE  ARG   206      63.654  48.747  53.099  1.00  0.00           N  
ATOM   3367  CZ  ARG   206      64.033  47.487  52.853  1.00  0.00           C  
ATOM   3368  NH1 ARG   206      63.536  46.787  51.826  1.00  0.00           N1+
ATOM   3369  NH2 ARG   206      64.918  46.917  53.675  1.00  0.00           N1+
ATOM   3370  H   ARG   206      62.307  54.022  48.551  1.00  0.00           H  
ATOM   3371  HA  ARG   206      63.379  53.195  51.095  1.00  0.00           H  
ATOM   3372  HB2 ARG   206      61.789  52.025  51.704  1.00  0.00           H  
ATOM   3373  HB3 ARG   206      61.630  51.105  50.192  1.00  0.00           H  
ATOM   3374  HG2 ARG   206      63.802  50.160  50.777  1.00  0.00           H  
ATOM   3375  HG3 ARG   206      63.986  51.183  52.156  1.00  0.00           H  
ATOM   3376  HD2 ARG   206      61.990  49.913  53.132  1.00  0.00           H  
ATOM   3377  HD3 ARG   206      62.105  48.853  51.696  1.00  0.00           H  
ATOM   3378  HE  ARG   206      64.066  49.225  53.889  1.00  0.00           H  
ATOM   3379 HH11 ARG   206      62.846  47.203  51.217  1.00  0.00           H  
ATOM   3380 HH12 ARG   206      63.818  45.830  51.670  1.00  0.00           H  
ATOM   3381 HH21 ARG   206      65.286  47.426  54.467  1.00  0.00           H  
ATOM   3382 HH22 ARG   206      65.196  45.955  53.539  1.00  0.00           H  
ATOM   3383  N   ARG   207      64.828  51.506  48.884  1.00  0.00           N  
ATOM   3384  CA  ARG   207      66.183  50.951  48.865  1.00  0.00           C  
ATOM   3385  C   ARG   207      67.000  51.322  47.650  1.00  0.00           C  
ATOM   3386  O   ARG   207      67.774  52.268  47.731  1.00  0.00           O  
ATOM   3387  CB  ARG   207      66.389  49.473  49.258  1.00  0.00           C  
ATOM   3388  CG  ARG   207      66.189  48.982  50.705  1.00  0.00           C  
ATOM   3389  CD  ARG   207      66.738  47.576  50.883  1.00  0.00           C  
ATOM   3390  NE  ARG   207      68.190  47.619  50.859  1.00  0.00           N  
ATOM   3391  CZ  ARG   207      68.936  47.391  49.771  1.00  0.00           C  
ATOM   3392  NH1 ARG   207      68.398  47.001  48.603  1.00  0.00           N1+
ATOM   3393  NH2 ARG   207      70.256  47.567  49.861  1.00  0.00           N1+
ATOM   3394  H   ARG   207      64.108  51.047  48.347  1.00  0.00           H  
ATOM   3395  HA  ARG   207      66.755  51.444  49.612  1.00  0.00           H  
ATOM   3396  HB2 ARG   207      65.923  48.781  48.588  1.00  0.00           H  
ATOM   3397  HB3 ARG   207      67.449  49.316  49.069  1.00  0.00           H  
ATOM   3398  HG2 ARG   207      66.635  49.635  51.441  1.00  0.00           H  
ATOM   3399  HG3 ARG   207      65.175  48.871  51.007  1.00  0.00           H  
ATOM   3400  HD2 ARG   207      66.489  47.187  51.859  1.00  0.00           H  
ATOM   3401  HD3 ARG   207      66.336  46.871  50.157  1.00  0.00           H  
ATOM   3402  HE  ARG   207      68.647  47.905  51.714  1.00  0.00           H  
ATOM   3403 HH11 ARG   207      67.404  46.850  48.528  1.00  0.00           H  
ATOM   3404 HH12 ARG   207      68.985  46.834  47.798  1.00  0.00           H  
ATOM   3405 HH21 ARG   207      70.677  47.864  50.729  1.00  0.00           H  
ATOM   3406 HH22 ARG   207      70.851  47.402  49.061  1.00  0.00           H  
ATOM   3407  N   VAL   208      66.958  50.517  46.586  1.00  0.00           N  
ATOM   3408  CA  VAL   208      67.920  50.584  45.499  1.00  0.00           C  
ATOM   3409  C   VAL   208      67.440  51.435  44.324  1.00  0.00           C  
ATOM   3410  O   VAL   208      68.265  52.179  43.803  1.00  0.00           O  
ATOM   3411  CB  VAL   208      68.255  49.160  45.018  1.00  0.00           C  
ATOM   3412  CG1 VAL   208      67.072  48.405  44.427  1.00  0.00           C  
ATOM   3413  CG2 VAL   208      69.428  49.147  44.025  1.00  0.00           C  
ATOM   3414  H   VAL   208      66.314  49.740  46.589  1.00  0.00           H  
ATOM   3415  HA  VAL   208      68.851  51.024  45.866  1.00  0.00           H  
ATOM   3416  HB  VAL   208      68.581  48.602  45.897  1.00  0.00           H  
ATOM   3417 HG11 VAL   208      67.303  47.345  44.348  1.00  0.00           H  
ATOM   3418 HG12 VAL   208      66.196  48.518  45.031  1.00  0.00           H  
ATOM   3419 HG13 VAL   208      66.813  48.779  43.446  1.00  0.00           H  
ATOM   3420 HG21 VAL   208      69.714  48.123  43.783  1.00  0.00           H  
ATOM   3421 HG22 VAL   208      69.200  49.645  43.085  1.00  0.00           H  
ATOM   3422 HG23 VAL   208      70.305  49.634  44.450  1.00  0.00           H  
ATOM   3423  N   THR   209      66.163  51.371  43.907  1.00  0.00           N  
ATOM   3424  CA  THR   209      65.644  52.058  42.712  1.00  0.00           C  
ATOM   3425  C   THR   209      64.192  52.589  42.917  1.00  0.00           C  
ATOM   3426  O   THR   209      63.417  51.862  43.541  1.00  0.00           O  
ATOM   3427  CB  THR   209      65.845  51.107  41.538  1.00  0.00           C  
ATOM   3428  CG2 THR   209      67.262  50.619  41.213  1.00  0.00           C  
ATOM   3429  OG1 THR   209      65.097  49.950  41.776  1.00  0.00           O  
ATOM   3430  H   THR   209      65.524  50.759  44.391  1.00  0.00           H  
ATOM   3431  HA  THR   209      66.261  52.910  42.441  1.00  0.00           H  
ATOM   3432  HB  THR   209      65.506  51.643  40.669  1.00  0.00           H  
ATOM   3433  HG1 THR   209      64.197  50.193  41.935  1.00  0.00           H  
ATOM   3434 HG21 THR   209      67.412  50.549  40.137  1.00  0.00           H  
ATOM   3435 HG22 THR   209      68.036  51.250  41.614  1.00  0.00           H  
ATOM   3436 HG23 THR   209      67.462  49.621  41.596  1.00  0.00           H  
ATOM   3437  N   VAL   210      63.833  53.824  42.458  1.00  0.00           N  
ATOM   3438  CA  VAL   210      62.484  54.456  42.341  1.00  0.00           C  
ATOM   3439  C   VAL   210      62.421  55.836  41.621  1.00  0.00           C  
ATOM   3440  O   VAL   210      63.190  56.715  41.952  1.00  0.00           O  
ATOM   3441  CB  VAL   210      61.711  54.486  43.648  1.00  0.00           C  
ATOM   3442  CG1 VAL   210      62.309  55.545  44.593  1.00  0.00           C  
ATOM   3443  CG2 VAL   210      60.207  54.568  43.290  1.00  0.00           C  
ATOM   3444  H   VAL   210      64.591  54.401  42.116  1.00  0.00           H  
ATOM   3445  HA  VAL   210      61.886  53.830  41.737  1.00  0.00           H  
ATOM   3446  HB  VAL   210      61.815  53.531  44.151  1.00  0.00           H  
ATOM   3447 HG11 VAL   210      62.361  55.229  45.626  1.00  0.00           H  
ATOM   3448 HG12 VAL   210      63.349  55.717  44.334  1.00  0.00           H  
ATOM   3449 HG13 VAL   210      61.797  56.494  44.574  1.00  0.00           H  
ATOM   3450 HG21 VAL   210      59.539  54.591  44.135  1.00  0.00           H  
ATOM   3451 HG22 VAL   210      59.959  55.412  42.655  1.00  0.00           H  
ATOM   3452 HG23 VAL   210      59.896  53.679  42.744  1.00  0.00           H  
ATOM   3453  N   GLY   211      61.518  56.082  40.655  1.00  0.00           N  
ATOM   3454  CA  GLY   211      61.376  57.358  39.934  1.00  0.00           C  
ATOM   3455  C   GLY   211      61.234  57.173  38.423  1.00  0.00           C  
ATOM   3456  O   GLY   211      61.699  56.173  37.890  1.00  0.00           O  
ATOM   3457  H   GLY   211      60.896  55.336  40.382  1.00  0.00           H  
ATOM   3458  HA2 GLY   211      60.487  57.863  40.314  1.00  0.00           H  
ATOM   3459  HA3 GLY   211      62.217  58.028  40.112  1.00  0.00           H  
ATOM   3460  N   THR   212      60.574  58.122  37.737  1.00  0.00           N  
ATOM   3461  CA  THR   212      60.217  58.059  36.310  1.00  0.00           C  
ATOM   3462  C   THR   212      60.303  59.411  35.622  1.00  0.00           C  
ATOM   3463  O   THR   212      60.421  60.424  36.302  1.00  0.00           O  
ATOM   3464  CB  THR   212      58.847  57.391  36.074  1.00  0.00           C  
ATOM   3465  CG2 THR   212      58.744  55.960  36.583  1.00  0.00           C  
ATOM   3466  OG1 THR   212      57.802  58.153  36.638  1.00  0.00           O  
ATOM   3467  H   THR   212      60.234  58.928  38.243  1.00  0.00           H  
ATOM   3468  HA  THR   212      60.958  57.448  35.809  1.00  0.00           H  
ATOM   3469  HB  THR   212      58.657  57.352  35.001  1.00  0.00           H  
ATOM   3470  HG1 THR   212      56.977  57.759  36.396  1.00  0.00           H  
ATOM   3471 HG21 THR   212      57.807  55.498  36.273  1.00  0.00           H  
ATOM   3472 HG22 THR   212      59.553  55.366  36.178  1.00  0.00           H  
ATOM   3473 HG23 THR   212      58.779  55.922  37.670  1.00  0.00           H  
ATOM   3474  N   LEU   213      60.241  59.382  34.275  1.00 66.31           N  
ATOM   3475  CA  LEU   213      60.193  60.496  33.334  1.00 67.14           C  
ATOM   3476  C   LEU   213      59.410  60.100  32.062  1.00 66.08           C  
ATOM   3477  O   LEU   213      58.495  59.292  32.165  1.00 66.16           O  
ATOM   3478  CB  LEU   213      61.588  61.082  33.047  1.00 65.00           C  
ATOM   3479  CG  LEU   213      62.429  61.515  34.263  1.00 68.77           C  
ATOM   3480  CD1 LEU   213      63.248  60.326  34.796  1.00 69.39           C  
ATOM   3481  CD2 LEU   213      63.334  62.727  34.059  1.00 69.77           C  
ATOM   3482  H   LEU   213      60.160  58.470  33.847  1.00  0.00           H  
ATOM   3483  HA  LEU   213      59.582  61.214  33.844  1.00  0.00           H  
ATOM   3484  HB2 LEU   213      62.108  60.308  32.488  1.00  0.00           H  
ATOM   3485  HB3 LEU   213      61.500  61.914  32.371  1.00  0.00           H  
ATOM   3486  HG  LEU   213      61.747  61.857  35.029  1.00  0.00           H  
ATOM   3487 HD11 LEU   213      63.366  60.399  35.872  1.00  0.00           H  
ATOM   3488 HD12 LEU   213      62.783  59.367  34.597  1.00  0.00           H  
ATOM   3489 HD13 LEU   213      64.239  60.257  34.346  1.00  0.00           H  
ATOM   3490 HD21 LEU   213      64.353  62.433  34.255  1.00  0.00           H  
ATOM   3491 HD22 LEU   213      63.336  63.150  33.069  1.00  0.00           H  
ATOM   3492 HD23 LEU   213      63.071  63.528  34.749  1.00  0.00           H  
ATOM   3493  N   GLY   214      59.732  60.665  30.879  1.00 66.76           N  
ATOM   3494  CA  GLY   214      59.085  60.459  29.569  1.00 66.33           C  
ATOM   3495  C   GLY   214      58.253  61.655  29.058  1.00 66.21           C  
ATOM   3496  O   GLY   214      58.667  62.805  29.151  1.00 67.25           O  
ATOM   3497  H   GLY   214      60.507  61.313  30.882  1.00  0.00           H  
ATOM   3498  HA2 GLY   214      59.869  60.261  28.838  1.00  0.00           H  
ATOM   3499  HA3 GLY   214      58.461  59.565  29.593  1.00  0.00           H  
ATOM   3500  N   ARG   215      57.035  61.415  28.542  1.00 63.62           N  
ATOM   3501  CA  ARG   215      55.991  62.458  28.472  1.00 65.11           C  
ATOM   3502  C   ARG   215      55.561  62.781  29.900  1.00 65.91           C  
ATOM   3503  O   ARG   215      55.403  63.931  30.298  1.00 65.41           O  
ATOM   3504  CB  ARG   215      54.756  61.929  27.725  1.00 63.47           C  
ATOM   3505  CG  ARG   215      53.597  62.945  27.656  1.00 66.69           C  
ATOM   3506  CD  ARG   215      52.314  62.307  27.142  1.00  0.00           C  
ATOM   3507  NE  ARG   215      51.255  63.310  27.009  1.00  0.00           N  
ATOM   3508  CZ  ARG   215      50.050  63.064  26.472  1.00  0.00           C  
ATOM   3509  NH1 ARG   215      49.729  61.836  26.040  1.00  0.00           N1+
ATOM   3510  NH2 ARG   215      49.158  64.057  26.366  1.00  0.00           N1+
ATOM   3511  H   ARG   215      56.747  60.458  28.399  1.00  0.00           H  
ATOM   3512  HA  ARG   215      56.373  63.357  27.981  1.00  0.00           H  
ATOM   3513  HB2 ARG   215      55.041  61.647  26.711  1.00  0.00           H  
ATOM   3514  HB3 ARG   215      54.402  61.011  28.198  1.00  0.00           H  
ATOM   3515  HG2 ARG   215      53.364  63.375  28.629  1.00  0.00           H  
ATOM   3516  HG3 ARG   215      53.886  63.782  27.019  1.00  0.00           H  
ATOM   3517  HD2 ARG   215      52.493  61.845  26.170  1.00  0.00           H  
ATOM   3518  HD3 ARG   215      51.979  61.523  27.823  1.00  0.00           H  
ATOM   3519  HE  ARG   215      51.451  64.227  27.384  1.00  0.00           H  
ATOM   3520 HH11 ARG   215      50.399  61.086  26.111  1.00  0.00           H  
ATOM   3521 HH12 ARG   215      48.820  61.652  25.641  1.00  0.00           H  
ATOM   3522 HH21 ARG   215      49.387  64.984  26.696  1.00  0.00           H  
ATOM   3523 HH22 ARG   215      48.244  63.887  25.974  1.00  0.00           H  
ATOM   3524  N   ALA   216      55.499  61.701  30.676  1.00 68.75           N  
ATOM   3525  CA  ALA   216      55.618  61.654  32.095  1.00 71.90           C  
ATOM   3526  C   ALA   216      56.734  62.497  32.678  1.00 69.09           C  
ATOM   3527  O   ALA   216      56.544  62.967  33.780  1.00 72.39           O  
ATOM   3528  CB  ALA   216      55.674  60.191  32.477  1.00 74.97           C  
ATOM   3529  H   ALA   216      55.611  60.814  30.209  1.00  0.00           H  
ATOM   3530  HA  ALA   216      54.732  62.103  32.498  1.00  0.00           H  
ATOM   3531  HB1 ALA   216      56.185  60.032  33.427  1.00  0.00           H  
ATOM   3532  HB2 ALA   216      54.656  59.807  32.505  1.00  0.00           H  
ATOM   3533  HB3 ALA   216      56.176  59.591  31.720  1.00  0.00           H  
ATOM   3534  N   ARG   217      57.829  62.769  31.948  1.00 68.14           N  
ATOM   3535  CA  ARG   217      58.969  63.567  32.383  1.00 68.69           C  
ATOM   3536  C   ARG   217      58.551  64.894  32.906  1.00 69.97           C  
ATOM   3537  O   ARG   217      59.020  65.274  33.962  1.00 71.10           O  
ATOM   3538  CB  ARG   217      60.065  63.825  31.346  1.00 71.25           C  
ATOM   3539  CG  ARG   217      61.330  64.424  31.958  1.00 82.60           C  
ATOM   3540  CD  ARG   217      61.490  65.878  31.632  1.00 84.41           C  
ATOM   3541  NE  ARG   217      61.966  66.034  30.254  1.00  0.00           N  
ATOM   3542  CZ  ARG   217      61.437  66.829  29.310  1.00  0.00           C  
ATOM   3543  NH1 ARG   217      60.372  67.608  29.543  1.00  0.00           N1+
ATOM   3544  NH2 ARG   217      61.989  66.840  28.093  1.00  0.00           N1+
ATOM   3545  H   ARG   217      57.877  62.393  31.012  1.00  0.00           H  
ATOM   3546  HA  ARG   217      59.454  63.055  33.182  1.00  0.00           H  
ATOM   3547  HB2 ARG   217      60.389  62.939  30.829  1.00  0.00           H  
ATOM   3548  HB3 ARG   217      59.695  64.487  30.561  1.00  0.00           H  
ATOM   3549  HG2 ARG   217      61.377  64.270  33.035  1.00  0.00           H  
ATOM   3550  HG3 ARG   217      62.181  63.918  31.513  1.00  0.00           H  
ATOM   3551  HD2 ARG   217      60.549  66.393  31.798  1.00  0.00           H  
ATOM   3552  HD3 ARG   217      62.238  66.281  32.312  1.00  0.00           H  
ATOM   3553  HE  ARG   217      62.791  65.503  30.018  1.00  0.00           H  
ATOM   3554 HH11 ARG   217      59.932  67.602  30.451  1.00  0.00           H  
ATOM   3555 HH12 ARG   217      60.005  68.211  28.821  1.00  0.00           H  
ATOM   3556 HH21 ARG   217      62.778  66.247  27.881  1.00  0.00           H  
ATOM   3557 HH22 ARG   217      61.615  67.437  27.369  1.00  0.00           H  
ATOM   3558  N   ILE   218      57.698  65.612  32.177  1.00 70.32           N  
ATOM   3559  CA  ILE   218      57.303  66.890  32.700  1.00 68.22           C  
ATOM   3560  C   ILE   218      56.414  66.713  33.939  1.00 66.82           C  
ATOM   3561  O   ILE   218      56.631  67.440  34.899  1.00 65.02           O  
ATOM   3562  CB  ILE   218      56.674  67.789  31.643  1.00 71.92           C  
ATOM   3563  CG1 ILE   218      56.576  69.161  32.320  1.00  0.00           C  
ATOM   3564  CG2 ILE   218      55.348  67.249  31.137  1.00  0.00           C  
ATOM   3565  CD1 ILE   218      56.251  70.373  31.506  1.00  0.00           C  
ATOM   3566  H   ILE   218      57.308  65.264  31.310  1.00  0.00           H  
ATOM   3567  HA  ILE   218      58.225  67.384  33.014  1.00  0.00           H  
ATOM   3568  HB  ILE   218      57.362  67.865  30.800  1.00  0.00           H  
ATOM   3569 HG12 ILE   218      55.905  69.157  33.165  1.00  0.00           H  
ATOM   3570 HG13 ILE   218      57.526  69.345  32.776  1.00  0.00           H  
ATOM   3571 HG21 ILE   218      55.018  67.808  30.266  1.00  0.00           H  
ATOM   3572 HG22 ILE   218      55.430  66.220  30.821  1.00  0.00           H  
ATOM   3573 HG23 ILE   218      54.614  67.306  31.924  1.00  0.00           H  
ATOM   3574 HD11 ILE   218      56.590  71.282  32.001  1.00  0.00           H  
ATOM   3575 HD12 ILE   218      56.700  70.347  30.517  1.00  0.00           H  
ATOM   3576 HD13 ILE   218      55.174  70.442  31.508  1.00  0.00           H  
ATOM   3577  N   LYS   219      55.520  65.710  33.971  1.00 64.48           N  
ATOM   3578  CA  LYS   219      54.753  65.370  35.164  1.00 67.98           C  
ATOM   3579  C   LYS   219      55.680  65.083  36.350  1.00 68.82           C  
ATOM   3580  O   LYS   219      55.510  65.621  37.437  1.00 66.36           O  
ATOM   3581  CB  LYS   219      53.853  64.135  34.944  1.00 66.79           C  
ATOM   3582  CG  LYS   219      52.859  64.203  33.785  1.00 73.23           C  
ATOM   3583  CD  LYS   219      52.190  62.843  33.486  1.00 71.51           C  
ATOM   3584  CE  LYS   219      51.569  62.102  34.661  1.00 75.87           C  
ATOM   3585  NZ  LYS   219      51.151  60.763  34.214  1.00 77.55           N1+
ATOM   3586  H   LYS   219      55.423  65.115  33.160  1.00  0.00           H  
ATOM   3587  HA  LYS   219      54.157  66.249  35.377  1.00  0.00           H  
ATOM   3588  HB2 LYS   219      54.446  63.233  34.832  1.00  0.00           H  
ATOM   3589  HB3 LYS   219      53.295  63.956  35.855  1.00  0.00           H  
ATOM   3590  HG2 LYS   219      52.100  64.946  34.003  1.00  0.00           H  
ATOM   3591  HG3 LYS   219      53.364  64.534  32.878  1.00  0.00           H  
ATOM   3592  HD2 LYS   219      51.409  62.943  32.750  1.00  0.00           H  
ATOM   3593  HD3 LYS   219      52.871  62.159  33.014  1.00  0.00           H  
ATOM   3594  HE2 LYS   219      52.280  61.972  35.476  1.00  0.00           H  
ATOM   3595  HE3 LYS   219      50.715  62.650  35.057  1.00  0.00           H  
ATOM   3596  HZ1 LYS   219      50.730  60.265  34.985  1.00  0.00           H  
ATOM   3597  HZ2 LYS   219      50.473  60.860  33.471  1.00  0.00           H  
ATOM   3598  HZ3 LYS   219      51.950  60.249  33.874  1.00  0.00           H  
ATOM   3599  N   THR   220      56.722  64.294  36.080  1.00 69.99           N  
ATOM   3600  CA  THR   220      57.746  63.871  37.002  1.00 71.38           C  
ATOM   3601  C   THR   220      58.724  65.014  37.357  1.00 71.12           C  
ATOM   3602  O   THR   220      59.400  64.965  38.374  1.00 73.66           O  
ATOM   3603  CB  THR   220      58.528  62.699  36.432  1.00 64.88           C  
ATOM   3604  CG2 THR   220      57.665  61.510  35.993  1.00  0.00           C  
ATOM   3605  OG1 THR   220      59.516  63.054  35.513  1.00  0.00           O  
ATOM   3606  H   THR   220      56.785  63.912  35.142  1.00  0.00           H  
ATOM   3607  HA  THR   220      57.207  63.428  37.831  1.00  0.00           H  
ATOM   3608  HB  THR   220      59.162  62.335  37.220  1.00  0.00           H  
ATOM   3609  HG1 THR   220      60.129  62.335  35.468  1.00  0.00           H  
ATOM   3610 HG21 THR   220      57.973  60.630  36.535  1.00  0.00           H  
ATOM   3611 HG22 THR   220      56.602  61.659  36.182  1.00  0.00           H  
ATOM   3612 HG23 THR   220      57.782  61.247  34.950  1.00  0.00           H  
ATOM   3613  N   VAL   221      58.811  66.077  36.565  1.00 72.07           N  
ATOM   3614  CA  VAL   221      59.586  67.255  36.917  1.00 74.58           C  
ATOM   3615  C   VAL   221      58.820  68.008  38.013  1.00 75.85           C  
ATOM   3616  O   VAL   221      59.432  68.447  38.982  1.00 81.93           O  
ATOM   3617  CB  VAL   221      59.815  68.090  35.640  1.00 73.91           C  
ATOM   3618  CG1 VAL   221      60.223  69.552  35.838  1.00  0.00           C  
ATOM   3619  CG2 VAL   221      60.854  67.417  34.736  1.00  0.00           C  
ATOM   3620  H   VAL   221      58.292  66.084  35.698  1.00  0.00           H  
ATOM   3621  HA  VAL   221      60.557  66.958  37.317  1.00  0.00           H  
ATOM   3622  HB  VAL   221      58.882  68.129  35.095  1.00  0.00           H  
ATOM   3623 HG11 VAL   221      59.999  70.133  34.945  1.00  0.00           H  
ATOM   3624 HG12 VAL   221      59.713  70.030  36.665  1.00  0.00           H  
ATOM   3625 HG13 VAL   221      61.293  69.668  35.986  1.00  0.00           H  
ATOM   3626 HG21 VAL   221      60.589  67.579  33.699  1.00  0.00           H  
ATOM   3627 HG22 VAL   221      61.857  67.813  34.891  1.00  0.00           H  
ATOM   3628 HG23 VAL   221      60.945  66.347  34.909  1.00  0.00           H  
ATOM   3629  N   LYS   222      57.483  68.088  37.911  1.00 76.42           N  
ATOM   3630  CA  LYS   222      56.641  68.701  38.938  1.00 77.14           C  
ATOM   3631  C   LYS   222      56.662  67.862  40.219  1.00 77.91           C  
ATOM   3632  O   LYS   222      56.693  68.417  41.305  1.00 76.67           O  
ATOM   3633  CB  LYS   222      55.197  68.864  38.433  1.00 78.11           C  
ATOM   3634  CG  LYS   222      54.917  70.136  37.635  1.00 80.19           C  
ATOM   3635  CD  LYS   222      55.453  70.132  36.209  1.00 79.05           C  
ATOM   3636  CE  LYS   222      56.841  70.770  36.129  1.00 82.30           C  
ATOM   3637  NZ  LYS   222      57.384  70.725  34.775  1.00 84.12           N1+
ATOM   3638  H   LYS   222      57.026  67.665  37.114  1.00  0.00           H  
ATOM   3639  HA  LYS   222      57.041  69.685  39.183  1.00  0.00           H  
ATOM   3640  HB2 LYS   222      54.889  68.007  37.840  1.00  0.00           H  
ATOM   3641  HB3 LYS   222      54.531  68.925  39.294  1.00  0.00           H  
ATOM   3642  HG2 LYS   222      53.843  70.270  37.565  1.00  0.00           H  
ATOM   3643  HG3 LYS   222      55.266  71.013  38.181  1.00  0.00           H  
ATOM   3644  HD2 LYS   222      55.389  69.134  35.802  1.00  0.00           H  
ATOM   3645  HD3 LYS   222      54.781  70.727  35.588  1.00  0.00           H  
ATOM   3646  HE2 LYS   222      56.777  71.817  36.426  1.00  0.00           H  
ATOM   3647  HE3 LYS   222      57.545  70.316  36.811  1.00  0.00           H  
ATOM   3648  HZ1 LYS   222      57.477  69.759  34.492  1.00  0.00           H  
ATOM   3649  HZ2 LYS   222      56.756  71.201  34.144  1.00  0.00           H  
ATOM   3650  HZ3 LYS   222      58.288  71.175  34.756  1.00  0.00           H  
ATOM   3651  N   MET   223      56.749  66.538  40.084  1.00 80.30           N  
ATOM   3652  CA  MET   223      57.109  65.548  41.094  1.00 78.23           C  
ATOM   3653  C   MET   223      58.255  65.943  41.964  1.00 76.51           C  
ATOM   3654  O   MET   223      58.091  66.048  43.175  1.00 75.03           O  
ATOM   3655  CB  MET   223      57.373  64.230  40.374  1.00 81.00           C  
ATOM   3656  CG  MET   223      58.701  63.395  40.664  1.00  0.00           C  
ATOM   3657  SD  MET   223      59.163  61.943  39.689  1.00  0.00           S  
ATOM   3658  CE  MET   223      60.600  61.367  40.614  1.00  0.00           C  
ATOM   3659  H   MET   223      56.661  66.187  39.139  1.00  0.00           H  
ATOM   3660  HA  MET   223      56.321  65.470  41.821  1.00  0.00           H  
ATOM   3661  HB2 MET   223      56.430  63.724  40.232  1.00  0.00           H  
ATOM   3662  HB3 MET   223      57.426  64.549  39.383  1.00  0.00           H  
ATOM   3663  HG2 MET   223      59.594  63.970  40.541  1.00  0.00           H  
ATOM   3664  HG3 MET   223      58.772  63.071  41.683  1.00  0.00           H  
ATOM   3665  HE1 MET   223      60.906  60.388  40.247  1.00  0.00           H  
ATOM   3666  HE2 MET   223      61.441  62.043  40.486  1.00  0.00           H  
ATOM   3667  HE3 MET   223      60.373  61.277  41.677  1.00  0.00           H  
ATOM   3668  N   THR   224      59.403  66.151  41.314  1.00 73.92           N  
ATOM   3669  CA  THR   224      60.645  66.389  41.996  1.00 74.39           C  
ATOM   3670  C   THR   224      60.588  67.783  42.590  1.00 75.45           C  
ATOM   3671  O   THR   224      61.051  67.943  43.710  1.00 76.13           O  
ATOM   3672  CB  THR   224      61.871  66.190  41.095  1.00 75.70           C  
ATOM   3673  CG2 THR   224      62.082  64.788  40.524  1.00  0.00           C  
ATOM   3674  OG1 THR   224      61.855  67.096  40.039  1.00  0.00           O  
ATOM   3675  H   THR   224      59.422  66.032  40.310  1.00  0.00           H  
ATOM   3676  HA  THR   224      60.708  65.684  42.802  1.00  0.00           H  
ATOM   3677  HB  THR   224      62.756  66.423  41.691  1.00  0.00           H  
ATOM   3678  HG1 THR   224      61.049  66.992  39.556  1.00  0.00           H  
ATOM   3679 HG21 THR   224      63.097  64.688  40.139  1.00  0.00           H  
ATOM   3680 HG22 THR   224      61.955  64.035  41.300  1.00  0.00           H  
ATOM   3681 HG23 THR   224      61.428  64.563  39.689  1.00  0.00           H  
ATOM   3682  N   LEU   225      59.911  68.731  41.910  1.00 78.78           N  
ATOM   3683  CA  LEU   225      59.548  70.029  42.454  1.00 73.44           C  
ATOM   3684  C   LEU   225      58.778  69.937  43.769  1.00 73.61           C  
ATOM   3685  O   LEU   225      59.020  70.723  44.681  1.00 74.08           O  
ATOM   3686  CB  LEU   225      58.841  70.947  41.447  1.00  0.00           C  
ATOM   3687  CG  LEU   225      58.652  72.408  41.941  1.00  0.00           C  
ATOM   3688  CD1 LEU   225      59.941  73.244  41.941  1.00  0.00           C  
ATOM   3689  CD2 LEU   225      57.562  73.111  41.134  1.00  0.00           C  
ATOM   3690  H   LEU   225      59.560  68.501  40.990  1.00  0.00           H  
ATOM   3691  HA  LEU   225      60.477  70.490  42.645  1.00  0.00           H  
ATOM   3692  HB2 LEU   225      59.370  70.945  40.496  1.00  0.00           H  
ATOM   3693  HB3 LEU   225      57.859  70.540  41.229  1.00  0.00           H  
ATOM   3694  HG  LEU   225      58.262  72.418  42.957  1.00  0.00           H  
ATOM   3695 HD11 LEU   225      59.778  74.239  41.529  1.00  0.00           H  
ATOM   3696 HD12 LEU   225      60.283  73.415  42.961  1.00  0.00           H  
ATOM   3697 HD13 LEU   225      60.728  72.780  41.353  1.00  0.00           H  
ATOM   3698 HD21 LEU   225      57.393  74.126  41.492  1.00  0.00           H  
ATOM   3699 HD22 LEU   225      57.828  73.170  40.077  1.00  0.00           H  
ATOM   3700 HD23 LEU   225      56.613  72.579  41.206  1.00  0.00           H  
ATOM   3701  N   VAL   226      57.876  68.962  43.886  1.00 73.26           N  
ATOM   3702  CA  VAL   226      57.127  68.745  45.107  1.00 76.95           C  
ATOM   3703  C   VAL   226      58.039  68.101  46.158  1.00 75.85           C  
ATOM   3704  O   VAL   226      57.959  68.534  47.301  1.00 77.29           O  
ATOM   3705  CB  VAL   226      55.870  67.889  44.856  1.00 74.67           C  
ATOM   3706  CG1 VAL   226      55.011  67.776  46.129  1.00 76.85           C  
ATOM   3707  CG2 VAL   226      54.991  68.474  43.733  1.00 72.00           C  
ATOM   3708  H   VAL   226      57.697  68.351  43.099  1.00  0.00           H  
ATOM   3709  HA  VAL   226      56.790  69.712  45.484  1.00  0.00           H  
ATOM   3710  HB  VAL   226      56.172  66.886  44.559  1.00  0.00           H  
ATOM   3711 HG11 VAL   226      54.118  67.177  45.950  1.00  0.00           H  
ATOM   3712 HG12 VAL   226      55.531  67.336  46.970  1.00  0.00           H  
ATOM   3713 HG13 VAL   226      54.674  68.760  46.456  1.00  0.00           H  
ATOM   3714 HG21 VAL   226      54.776  67.720  42.977  1.00  0.00           H  
ATOM   3715 HG22 VAL   226      54.039  68.837  44.113  1.00  0.00           H  
ATOM   3716 HG23 VAL   226      55.436  69.337  43.241  1.00  0.00           H  
ATOM   3717  N   ILE   227      58.941  67.156  45.804  1.00 79.83           N  
ATOM   3718  CA  ILE   227      59.894  66.558  46.758  1.00 77.27           C  
ATOM   3719  C   ILE   227      60.720  67.604  47.460  1.00 79.77           C  
ATOM   3720  O   ILE   227      60.822  67.634  48.687  1.00 80.80           O  
ATOM   3721  CB  ILE   227      60.914  65.532  46.176  1.00 77.96           C  
ATOM   3722  CG1 ILE   227      60.430  64.524  45.142  1.00 79.43           C  
ATOM   3723  CG2 ILE   227      61.579  64.784  47.349  1.00 78.57           C  
ATOM   3724  CD1 ILE   227      61.523  63.869  44.341  1.00 83.47           C  
ATOM   3725  H   ILE   227      58.968  66.847  44.841  1.00  0.00           H  
ATOM   3726  HA  ILE   227      59.348  66.148  47.580  1.00  0.00           H  
ATOM   3727  HB  ILE   227      61.697  66.073  45.653  1.00  0.00           H  
ATOM   3728 HG12 ILE   227      60.039  63.670  45.646  1.00  0.00           H  
ATOM   3729 HG13 ILE   227      59.681  64.935  44.487  1.00  0.00           H  
ATOM   3730 HG21 ILE   227      62.265  64.019  47.009  1.00  0.00           H  
ATOM   3731 HG22 ILE   227      62.156  65.438  48.001  1.00  0.00           H  
ATOM   3732 HG23 ILE   227      60.830  64.302  47.968  1.00  0.00           H  
ATOM   3733 HD11 ILE   227      61.116  63.147  43.631  1.00  0.00           H  
ATOM   3734 HD12 ILE   227      62.156  64.577  43.809  1.00  0.00           H  
ATOM   3735 HD13 ILE   227      62.179  63.366  45.034  1.00  0.00           H  
ATOM   3736  N   ILE   228      61.331  68.419  46.615  1.00 79.21           N  
ATOM   3737  CA  ILE   228      62.374  69.327  46.978  1.00 77.35           C  
ATOM   3738  C   ILE   228      61.756  70.444  47.808  1.00 75.85           C  
ATOM   3739  O   ILE   228      62.272  70.693  48.885  1.00 73.53           O  
ATOM   3740  CB  ILE   228      63.071  69.793  45.689  1.00 76.42           C  
ATOM   3741  CG1 ILE   228      62.195  70.788  44.873  1.00  0.00           C  
ATOM   3742  CG2 ILE   228      63.615  68.555  44.920  1.00  0.00           C  
ATOM   3743  CD1 ILE   228      62.526  71.308  43.469  1.00  0.00           C  
ATOM   3744  H   ILE   228      61.152  68.298  45.626  1.00  0.00           H  
ATOM   3745  HA  ILE   228      63.096  68.791  47.593  1.00  0.00           H  
ATOM   3746  HB  ILE   228      63.925  70.337  46.074  1.00  0.00           H  
ATOM   3747 HG12 ILE   228      61.255  70.284  44.783  1.00  0.00           H  
ATOM   3748 HG13 ILE   228      62.035  71.697  45.450  1.00  0.00           H  
ATOM   3749 HG21 ILE   228      63.597  68.678  43.841  1.00  0.00           H  
ATOM   3750 HG22 ILE   228      64.642  68.355  45.221  1.00  0.00           H  
ATOM   3751 HG23 ILE   228      63.097  67.623  45.114  1.00  0.00           H  
ATOM   3752 HD11 ILE   228      61.723  71.955  43.179  1.00  0.00           H  
ATOM   3753 HD12 ILE   228      63.335  72.007  43.334  1.00  0.00           H  
ATOM   3754 HD13 ILE   228      62.605  70.512  42.728  1.00  0.00           H  
ATOM   3755  N   SER   229      60.614  71.017  47.377  1.00 78.82           N  
ATOM   3756  CA  SER   229      59.904  72.072  48.083  1.00 76.24           C  
ATOM   3757  C   SER   229      59.377  71.572  49.427  1.00 79.31           C  
ATOM   3758  O   SER   229      59.546  72.257  50.423  1.00 80.01           O  
ATOM   3759  CB  SER   229      58.769  72.659  47.219  1.00  0.00           C  
ATOM   3760  OG  SER   229      57.659  71.793  47.091  1.00  0.00           O  
ATOM   3761  H   SER   229      60.228  70.711  46.494  1.00  0.00           H  
ATOM   3762  HA  SER   229      60.621  72.872  48.267  1.00  0.00           H  
ATOM   3763  HB2 SER   229      58.412  73.582  47.676  1.00  0.00           H  
ATOM   3764  HB3 SER   229      59.138  72.930  46.229  1.00  0.00           H  
ATOM   3765  HG  SER   229      57.918  71.056  46.557  1.00  0.00           H  
ATOM   3766  N   VAL   230      58.815  70.357  49.516  1.00 80.59           N  
ATOM   3767  CA  VAL   230      58.358  69.826  50.800  1.00 78.83           C  
ATOM   3768  C   VAL   230      59.542  69.673  51.762  1.00 77.28           C  
ATOM   3769  O   VAL   230      59.437  70.129  52.897  1.00 76.07           O  
ATOM   3770  CB  VAL   230      57.588  68.502  50.629  1.00 81.71           C  
ATOM   3771  CG1 VAL   230      57.160  67.911  51.987  1.00  0.00           C  
ATOM   3772  CG2 VAL   230      56.314  68.695  49.789  1.00 82.36           C  
ATOM   3773  H   VAL   230      58.692  69.792  48.686  1.00  0.00           H  
ATOM   3774  HA  VAL   230      57.671  70.554  51.237  1.00  0.00           H  
ATOM   3775  HB  VAL   230      58.233  67.785  50.120  1.00  0.00           H  
ATOM   3776 HG11 VAL   230      56.602  66.985  51.850  1.00  0.00           H  
ATOM   3777 HG12 VAL   230      58.000  67.678  52.628  1.00  0.00           H  
ATOM   3778 HG13 VAL   230      56.521  68.602  52.537  1.00  0.00           H  
ATOM   3779 HG21 VAL   230      55.943  67.742  49.412  1.00  0.00           H  
ATOM   3780 HG22 VAL   230      55.519  69.138  50.389  1.00  0.00           H  
ATOM   3781 HG23 VAL   230      56.442  69.368  48.945  1.00  0.00           H  
ATOM   3782  N   PHE   231      60.677  69.134  51.281  1.00 79.67           N  
ATOM   3783  CA  PHE   231      61.915  69.025  52.038  1.00 77.00           C  
ATOM   3784  C   PHE   231      62.414  70.385  52.538  1.00 76.25           C  
ATOM   3785  O   PHE   231      62.744  70.484  53.720  1.00 73.80           O  
ATOM   3786  CB  PHE   231      63.006  68.318  51.211  1.00 77.95           C  
ATOM   3787  CG  PHE   231      64.310  68.168  51.971  1.00 76.73           C  
ATOM   3788  CD1 PHE   231      64.519  67.046  52.791  1.00 75.49           C  
ATOM   3789  CD2 PHE   231      65.304  69.165  51.893  1.00 76.37           C  
ATOM   3790  CE1 PHE   231      65.670  66.947  53.590  1.00 76.36           C  
ATOM   3791  CE2 PHE   231      66.475  69.049  52.663  1.00 84.43           C  
ATOM   3792  CZ  PHE   231      66.644  67.958  53.535  1.00 76.69           C  
ATOM   3793  H   PHE   231      60.684  68.805  50.324  1.00  0.00           H  
ATOM   3794  HA  PHE   231      61.702  68.410  52.913  1.00  0.00           H  
ATOM   3795  HB2 PHE   231      62.656  67.328  50.916  1.00  0.00           H  
ATOM   3796  HB3 PHE   231      63.205  68.849  50.283  1.00  0.00           H  
ATOM   3797  HD1 PHE   231      63.807  66.244  52.795  1.00  0.00           H  
ATOM   3798  HD2 PHE   231      65.169  70.022  51.249  1.00  0.00           H  
ATOM   3799  HE1 PHE   231      65.813  66.091  54.231  1.00  0.00           H  
ATOM   3800  HE2 PHE   231      67.245  69.799  52.576  1.00  0.00           H  
ATOM   3801  HZ  PHE   231      67.535  67.876  54.139  1.00  0.00           H  
ATOM   3802  N   ILE   232      62.470  71.409  51.660  1.00 77.11           N  
ATOM   3803  CA  ILE   232      62.947  72.746  52.017  1.00 76.40           C  
ATOM   3804  C   ILE   232      62.098  73.325  53.146  1.00 76.62           C  
ATOM   3805  O   ILE   232      62.657  73.701  54.164  1.00 76.69           O  
ATOM   3806  CB  ILE   232      63.093  73.746  50.827  1.00 76.06           C  
ATOM   3807  CG1 ILE   232      61.848  74.598  50.483  1.00  0.00           C  
ATOM   3808  CG2 ILE   232      63.708  73.142  49.560  1.00 75.59           C  
ATOM   3809  CD1 ILE   232      61.983  75.525  49.278  1.00  0.00           C  
ATOM   3810  H   ILE   232      62.195  71.246  50.699  1.00  0.00           H  
ATOM   3811  HA  ILE   232      63.952  72.586  52.405  1.00  0.00           H  
ATOM   3812  HB  ILE   232      63.830  74.470  51.179  1.00  0.00           H  
ATOM   3813 HG12 ILE   232      60.995  73.979  50.299  1.00  0.00           H  
ATOM   3814 HG13 ILE   232      61.594  75.238  51.327  1.00  0.00           H  
ATOM   3815 HG21 ILE   232      64.269  73.889  48.998  1.00  0.00           H  
ATOM   3816 HG22 ILE   232      64.346  72.279  49.751  1.00  0.00           H  
ATOM   3817 HG23 ILE   232      62.929  72.876  48.860  1.00  0.00           H  
ATOM   3818 HD11 ILE   232      61.121  76.186  49.198  1.00  0.00           H  
ATOM   3819 HD12 ILE   232      62.869  76.155  49.366  1.00  0.00           H  
ATOM   3820 HD13 ILE   232      62.052  74.974  48.341  1.00  0.00           H  
ATOM   3821  N   PHE   233      60.764  73.341  53.007  1.00 78.59           N  
ATOM   3822  CA  PHE   233      59.873  73.941  53.994  1.00 77.27           C  
ATOM   3823  C   PHE   233      59.851  73.168  55.308  1.00 77.57           C  
ATOM   3824  O   PHE   233      59.741  73.797  56.357  1.00 76.25           O  
ATOM   3825  CB  PHE   233      58.451  74.066  53.425  1.00 80.83           C  
ATOM   3826  CG  PHE   233      58.346  75.291  52.545  1.00 89.13           C  
ATOM   3827  CD1 PHE   233      58.506  75.191  51.151  1.00 93.20           C  
ATOM   3828  CD2 PHE   233      58.150  76.558  53.126  1.00 91.45           C  
ATOM   3829  CE1 PHE   233      58.539  76.337  50.345  1.00  0.00           C  
ATOM   3830  CE2 PHE   233      58.149  77.708  52.317  1.00  0.00           C  
ATOM   3831  CZ  PHE   233      58.363  77.601  50.929  1.00  0.00           C  
ATOM   3832  H   PHE   233      60.354  72.977  52.156  1.00  0.00           H  
ATOM   3833  HA  PHE   233      60.248  74.940  54.231  1.00  0.00           H  
ATOM   3834  HB2 PHE   233      58.168  73.168  52.871  1.00  0.00           H  
ATOM   3835  HB3 PHE   233      57.717  74.173  54.226  1.00  0.00           H  
ATOM   3836  HD1 PHE   233      58.579  74.244  50.670  1.00  0.00           H  
ATOM   3837  HD2 PHE   233      58.025  76.653  54.194  1.00  0.00           H  
ATOM   3838  HE1 PHE   233      58.673  76.245  49.277  1.00  0.00           H  
ATOM   3839  HE2 PHE   233      58.006  78.681  52.764  1.00  0.00           H  
ATOM   3840  HZ  PHE   233      58.372  78.487  50.314  1.00  0.00           H  
ATOM   3841  N   CYS   234      60.016  71.837  55.259  1.00 77.86           N  
ATOM   3842  CA  CYS   234      60.115  70.994  56.441  1.00 76.99           C  
ATOM   3843  C   CYS   234      61.343  71.330  57.293  1.00 75.92           C  
ATOM   3844  O   CYS   234      61.238  71.486  58.509  1.00 75.32           O  
ATOM   3845  CB  CYS   234      60.118  69.509  56.058  1.00 76.74           C  
ATOM   3846  SG  CYS   234      58.449  68.978  55.580  1.00 86.35           S  
ATOM   3847  H   CYS   234      60.098  71.389  54.355  1.00  0.00           H  
ATOM   3848  HA  CYS   234      59.240  71.164  57.039  1.00  0.00           H  
ATOM   3849  HB2 CYS   234      60.823  69.293  55.254  1.00  0.00           H  
ATOM   3850  HB3 CYS   234      60.409  68.905  56.912  1.00  0.00           H  
ATOM   3851  HG  CYS   234      58.383  69.728  54.475  1.00  0.00           H  
ATOM   3852  N   TRP   235      62.513  71.480  56.650  1.00 76.29           N  
ATOM   3853  CA  TRP   235      63.796  71.624  57.336  1.00 75.01           C  
ATOM   3854  C   TRP   235      64.284  73.071  57.470  1.00 75.15           C  
ATOM   3855  O   TRP   235      65.031  73.344  58.411  1.00 75.31           O  
ATOM   3856  CB  TRP   235      64.858  70.751  56.622  1.00 72.75           C  
ATOM   3857  CG  TRP   235      64.786  69.330  57.087  1.00 70.37           C  
ATOM   3858  CD1 TRP   235      64.036  68.359  56.520  1.00 69.67           C  
ATOM   3859  CD2 TRP   235      65.294  68.774  58.339  1.00 67.81           C  
ATOM   3860  CE2 TRP   235      64.699  67.492  58.527  1.00 67.36           C  
ATOM   3861  CE3 TRP   235      66.089  69.271  59.400  1.00 69.38           C  
ATOM   3862  NE1 TRP   235      63.982  67.274  57.371  1.00 76.08           N  
ATOM   3863  CZ2 TRP   235      64.817  66.778  59.734  1.00 73.52           C  
ATOM   3864  CZ3 TRP   235      66.235  68.553  60.606  1.00 71.27           C  
ATOM   3865  CH2 TRP   235      65.585  67.317  60.779  1.00 72.45           C  
ATOM   3866  H   TRP   235      62.511  71.383  55.640  1.00  0.00           H  
ATOM   3867  HA  TRP   235      63.708  71.264  58.364  1.00  0.00           H  
ATOM   3868  HB2 TRP   235      64.737  70.796  55.540  1.00  0.00           H  
ATOM   3869  HB3 TRP   235      65.868  71.104  56.830  1.00  0.00           H  
ATOM   3870  HD1 TRP   235      63.455  68.498  55.618  1.00  0.00           H  
ATOM   3871  HE1 TRP   235      63.230  66.592  57.341  1.00  0.00           H  
ATOM   3872  HE3 TRP   235      66.543  70.245  59.312  1.00  0.00           H  
ATOM   3873  HZ2 TRP   235      64.313  65.832  59.871  1.00  0.00           H  
ATOM   3874  HZ3 TRP   235      66.815  68.966  61.419  1.00  0.00           H  
ATOM   3875  HH2 TRP   235      65.662  66.787  61.715  1.00  0.00           H  
ATOM   3876  N   THR   236      63.909  73.998  56.579  1.00 71.19           N  
ATOM   3877  CA  THR   236      64.385  75.385  56.583  1.00 72.17           C  
ATOM   3878  C   THR   236      64.182  76.110  57.923  1.00 70.61           C  
ATOM   3879  O   THR   236      65.179  76.585  58.454  1.00 73.46           O  
ATOM   3880  CB  THR   236      63.877  76.198  55.366  1.00 74.35           C  
ATOM   3881  CG2 THR   236      64.208  77.689  55.444  1.00  0.00           C  
ATOM   3882  OG1 THR   236      64.521  75.765  54.195  1.00  0.00           O  
ATOM   3883  H   THR   236      63.381  73.703  55.764  1.00  0.00           H  
ATOM   3884  HA  THR   236      65.469  75.307  56.464  1.00  0.00           H  
ATOM   3885  HB  THR   236      62.811  76.070  55.199  1.00  0.00           H  
ATOM   3886  HG1 THR   236      64.311  74.851  54.059  1.00  0.00           H  
ATOM   3887 HG21 THR   236      64.054  78.184  54.484  1.00  0.00           H  
ATOM   3888 HG22 THR   236      63.525  78.166  56.141  1.00  0.00           H  
ATOM   3889 HG23 THR   236      65.239  77.867  55.750  1.00  0.00           H  
ATOM   3890  N   PRO   237      62.961  76.183  58.499  1.00 69.58           N  
ATOM   3891  CA  PRO   237      62.720  76.765  59.822  1.00 68.99           C  
ATOM   3892  C   PRO   237      63.635  76.241  60.936  1.00 68.90           C  
ATOM   3893  O   PRO   237      64.162  77.065  61.675  1.00 67.39           O  
ATOM   3894  CB  PRO   237      61.254  76.473  60.139  1.00 68.33           C  
ATOM   3895  CG  PRO   237      60.597  76.371  58.779  1.00 66.28           C  
ATOM   3896  CD  PRO   237      61.692  75.834  57.862  1.00 70.69           C  
ATOM   3897  HA  PRO   237      62.856  77.844  59.732  1.00  0.00           H  
ATOM   3898  HB2 PRO   237      61.151  75.514  60.649  1.00  0.00           H  
ATOM   3899  HB3 PRO   237      60.800  77.237  60.772  1.00  0.00           H  
ATOM   3900  HG2 PRO   237      59.705  75.743  58.783  1.00  0.00           H  
ATOM   3901  HG3 PRO   237      60.302  77.367  58.448  1.00  0.00           H  
ATOM   3902  HD2 PRO   237      61.622  74.750  57.793  1.00  0.00           H  
ATOM   3903  HD3 PRO   237      61.566  76.263  56.873  1.00  0.00           H  
ATOM   3904  N   TYR   238      63.870  74.921  61.027  1.00 67.58           N  
ATOM   3905  CA  TYR   238      64.794  74.318  61.995  1.00 67.91           C  
ATOM   3906  C   TYR   238      66.219  74.886  61.850  1.00 69.22           C  
ATOM   3907  O   TYR   238      66.834  75.284  62.842  1.00 68.30           O  
ATOM   3908  CB  TYR   238      64.799  72.773  61.852  1.00 69.82           C  
ATOM   3909  CG  TYR   238      65.942  72.111  62.603  1.00 67.38           C  
ATOM   3910  CD1 TYR   238      65.896  72.011  64.008  1.00 64.32           C  
ATOM   3911  CD2 TYR   238      67.116  71.735  61.911  1.00 71.12           C  
ATOM   3912  CE1 TYR   238      67.040  71.593  64.714  1.00 70.14           C  
ATOM   3913  CE2 TYR   238      68.244  71.284  62.617  1.00 76.34           C  
ATOM   3914  CZ  TYR   238      68.206  71.223  64.019  1.00 75.79           C  
ATOM   3915  OH  TYR   238      69.289  70.775  64.706  1.00  0.00           O  
ATOM   3916  H   TYR   238      63.433  74.313  60.352  1.00  0.00           H  
ATOM   3917  HA  TYR   238      64.454  74.571  63.001  1.00  0.00           H  
ATOM   3918  HB2 TYR   238      63.859  72.349  62.203  1.00  0.00           H  
ATOM   3919  HB3 TYR   238      64.875  72.486  60.803  1.00  0.00           H  
ATOM   3920  HD1 TYR   238      65.005  72.292  64.552  1.00  0.00           H  
ATOM   3921  HD2 TYR   238      67.180  71.846  60.841  1.00  0.00           H  
ATOM   3922  HE1 TYR   238      67.013  71.514  65.790  1.00  0.00           H  
ATOM   3923  HE2 TYR   238      69.148  71.017  62.087  1.00  0.00           H  
ATOM   3924  HH  TYR   238      69.425  71.234  65.526  1.00  0.00           H  
ATOM   3925  N   ASN   239      66.720  74.907  60.606  1.00 69.03           N  
ATOM   3926  CA  ASN   239      68.079  75.326  60.271  1.00 70.29           C  
ATOM   3927  C   ASN   239      68.263  76.833  60.486  1.00 70.41           C  
ATOM   3928  O   ASN   239      69.289  77.284  60.985  1.00 72.74           O  
ATOM   3929  CB  ASN   239      68.417  74.946  58.809  1.00 73.06           C  
ATOM   3930  CG  ASN   239      68.672  73.447  58.649  1.00 73.80           C  
ATOM   3931  ND2 ASN   239      67.669  72.654  58.306  1.00  0.00           N  
ATOM   3932  OD1 ASN   239      69.780  72.968  58.824  1.00  0.00           O  
ATOM   3933  H   ASN   239      66.107  74.630  59.852  1.00  0.00           H  
ATOM   3934  HA  ASN   239      68.756  74.808  60.952  1.00  0.00           H  
ATOM   3935  HB2 ASN   239      67.640  75.280  58.121  1.00  0.00           H  
ATOM   3936  HB3 ASN   239      69.333  75.456  58.503  1.00  0.00           H  
ATOM   3937 HD21 ASN   239      66.720  73.015  58.221  1.00  0.00           H  
ATOM   3938 HD22 ASN   239      67.879  71.678  58.185  1.00  0.00           H  
ATOM   3939  N   ILE   240      67.232  77.632  60.203  1.00 69.93           N  
ATOM   3940  CA  ILE   240      67.242  79.061  60.476  1.00 71.11           C  
ATOM   3941  C   ILE   240      67.333  79.328  61.979  1.00 72.55           C  
ATOM   3942  O   ILE   240      68.003  80.283  62.356  1.00 76.20           O  
ATOM   3943  CB  ILE   240      65.989  79.752  59.886  1.00 71.52           C  
ATOM   3944  CG1 ILE   240      65.970  79.674  58.348  1.00 73.15           C  
ATOM   3945  CG2 ILE   240      65.896  81.239  60.318  1.00 65.02           C  
ATOM   3946  CD1 ILE   240      64.588  79.977  57.762  1.00 72.16           C  
ATOM   3947  H   ILE   240      66.389  77.235  59.808  1.00  0.00           H  
ATOM   3948  HA  ILE   240      68.126  79.494  60.007  1.00  0.00           H  
ATOM   3949  HB  ILE   240      65.105  79.234  60.263  1.00  0.00           H  
ATOM   3950 HG12 ILE   240      66.695  80.383  57.945  1.00  0.00           H  
ATOM   3951 HG13 ILE   240      66.305  78.705  57.986  1.00  0.00           H  
ATOM   3952 HG21 ILE   240      65.071  81.765  59.842  1.00  0.00           H  
ATOM   3953 HG22 ILE   240      65.719  81.353  61.387  1.00  0.00           H  
ATOM   3954 HG23 ILE   240      66.810  81.779  60.070  1.00  0.00           H  
ATOM   3955 HD11 ILE   240      64.639  80.014  56.675  1.00  0.00           H  
ATOM   3956 HD12 ILE   240      63.855  79.232  58.067  1.00  0.00           H  
ATOM   3957 HD13 ILE   240      64.206  80.950  58.066  1.00  0.00           H  
ATOM   3958  N   MET   241      66.708  78.531  62.867  1.00 74.02           N  
ATOM   3959  CA  MET   241      66.762  78.799  64.317  1.00 74.95           C  
ATOM   3960  C   MET   241      68.166  78.578  64.891  1.00 73.29           C  
ATOM   3961  O   MET   241      68.605  79.350  65.736  1.00 74.16           O  
ATOM   3962  CB  MET   241      65.775  77.941  65.136  1.00 74.89           C  
ATOM   3963  CG  MET   241      64.292  78.208  64.861  1.00  0.00           C  
ATOM   3964  SD  MET   241      63.777  79.935  64.670  1.00  0.00           S  
ATOM   3965  CE  MET   241      62.094  79.684  64.057  1.00  0.00           C  
ATOM   3966  H   MET   241      66.135  77.770  62.526  1.00  0.00           H  
ATOM   3967  HA  MET   241      66.529  79.852  64.480  1.00  0.00           H  
ATOM   3968  HB2 MET   241      65.984  76.881  64.996  1.00  0.00           H  
ATOM   3969  HB3 MET   241      65.947  78.135  66.198  1.00  0.00           H  
ATOM   3970  HG2 MET   241      64.007  77.684  63.960  1.00  0.00           H  
ATOM   3971  HG3 MET   241      63.704  77.778  65.670  1.00  0.00           H  
ATOM   3972  HE1 MET   241      61.621  80.647  63.862  1.00  0.00           H  
ATOM   3973  HE2 MET   241      62.105  79.108  63.131  1.00  0.00           H  
ATOM   3974  HE3 MET   241      61.497  79.153  64.796  1.00  0.00           H  
ATOM   3975  N   SER   242      68.912  77.588  64.391  1.00 73.79           N  
ATOM   3976  CA  SER   242      70.308  77.383  64.774  1.00 72.79           C  
ATOM   3977  C   SER   242      71.223  78.521  64.268  1.00 71.66           C  
ATOM   3978  O   SER   242      72.215  78.836  64.926  1.00 72.11           O  
ATOM   3979  CB  SER   242      70.769  76.001  64.282  1.00 72.08           C  
ATOM   3980  OG  SER   242      70.543  74.998  65.265  1.00  0.00           O  
ATOM   3981  H   SER   242      68.515  76.997  63.673  1.00  0.00           H  
ATOM   3982  HA  SER   242      70.366  77.400  65.862  1.00  0.00           H  
ATOM   3983  HB2 SER   242      70.204  75.736  63.392  1.00  0.00           H  
ATOM   3984  HB3 SER   242      71.828  75.994  64.016  1.00  0.00           H  
ATOM   3985  HG  SER   242      71.283  74.985  65.863  1.00  0.00           H  
ATOM   3986  N   ILE   243      70.853  79.204  63.171  1.00 70.24           N  
ATOM   3987  CA  ILE   243      71.474  80.462  62.759  1.00 71.74           C  
ATOM   3988  C   ILE   243      71.085  81.605  63.702  1.00 71.03           C  
ATOM   3989  O   ILE   243      71.945  82.382  64.114  1.00 69.26           O  
ATOM   3990  CB  ILE   243      71.112  80.818  61.293  1.00 71.93           C  
ATOM   3991  CG1 ILE   243      71.676  79.760  60.321  1.00 71.27           C  
ATOM   3992  CG2 ILE   243      71.536  82.241  60.850  1.00 72.08           C  
ATOM   3993  CD1 ILE   243      71.134  79.879  58.893  1.00 79.13           C  
ATOM   3994  H   ILE   243      70.107  78.847  62.590  1.00  0.00           H  
ATOM   3995  HA  ILE   243      72.536  80.289  62.799  1.00  0.00           H  
ATOM   3996  HB  ILE   243      70.032  80.793  61.195  1.00  0.00           H  
ATOM   3997 HG12 ILE   243      72.765  79.819  60.302  1.00  0.00           H  
ATOM   3998 HG13 ILE   243      71.444  78.758  60.677  1.00  0.00           H  
ATOM   3999 HG21 ILE   243      71.071  82.490  59.896  1.00  0.00           H  
ATOM   4000 HG22 ILE   243      71.224  83.035  61.527  1.00  0.00           H  
ATOM   4001 HG23 ILE   243      72.606  82.327  60.691  1.00  0.00           H  
ATOM   4002 HD11 ILE   243      71.491  79.050  58.283  1.00  0.00           H  
ATOM   4003 HD12 ILE   243      70.045  79.855  58.871  1.00  0.00           H  
ATOM   4004 HD13 ILE   243      71.463  80.797  58.406  1.00  0.00           H  
ATOM   4005  N   TRP   244      69.792  81.709  64.044  1.00 71.55           N  
ATOM   4006  CA  TRP   244      69.249  82.741  64.920  1.00 70.36           C  
ATOM   4007  C   TRP   244      69.874  82.684  66.310  1.00 69.42           C  
ATOM   4008  O   TRP   244      70.125  83.733  66.899  1.00 66.44           O  
ATOM   4009  CB  TRP   244      67.731  82.588  65.069  1.00 70.22           C  
ATOM   4010  CG  TRP   244      67.061  83.801  65.633  1.00  0.00           C  
ATOM   4011  CD1 TRP   244      66.963  84.151  66.937  1.00  0.00           C  
ATOM   4012  CD2 TRP   244      66.389  84.844  64.885  1.00  0.00           C  
ATOM   4013  CE2 TRP   244      65.888  85.811  65.804  1.00  0.00           C  
ATOM   4014  CE3 TRP   244      66.141  85.052  63.510  1.00  0.00           C  
ATOM   4015  NE1 TRP   244      66.282  85.344  67.042  1.00  0.00           N  
ATOM   4016  CZ2 TRP   244      65.162  86.934  65.378  1.00  0.00           C  
ATOM   4017  CZ3 TRP   244      65.409  86.170  63.073  1.00  0.00           C  
ATOM   4018  CH2 TRP   244      64.918  87.107  64.002  1.00  0.00           C  
ATOM   4019  H   TRP   244      69.138  81.042  63.653  1.00  0.00           H  
ATOM   4020  HA  TRP   244      69.470  83.709  64.465  1.00  0.00           H  
ATOM   4021  HB2 TRP   244      67.277  82.376  64.100  1.00  0.00           H  
ATOM   4022  HB3 TRP   244      67.479  81.738  65.703  1.00  0.00           H  
ATOM   4023  HD1 TRP   244      67.367  83.580  67.761  1.00  0.00           H  
ATOM   4024  HE1 TRP   244      66.082  85.770  67.938  1.00  0.00           H  
ATOM   4025  HE3 TRP   244      66.507  84.338  62.788  1.00  0.00           H  
ATOM   4026  HZ2 TRP   244      64.798  87.654  66.094  1.00  0.00           H  
ATOM   4027  HZ3 TRP   244      65.219  86.309  62.018  1.00  0.00           H  
ATOM   4028  HH2 TRP   244      64.356  87.963  63.661  1.00  0.00           H  
ATOM   4029  N   PHE   245      70.116  81.473  66.801  1.00 69.19           N  
ATOM   4030  CA  PHE   245      70.824  81.207  68.030  1.00 71.67           C  
ATOM   4031  C   PHE   245      72.241  81.814  68.041  1.00 72.30           C  
ATOM   4032  O   PHE   245      72.597  82.396  69.053  1.00 72.47           O  
ATOM   4033  CB  PHE   245      70.813  79.692  68.282  1.00 72.70           C  
ATOM   4034  CG  PHE   245      69.689  79.151  69.152  1.00 77.53           C  
ATOM   4035  CD1 PHE   245      69.476  79.702  70.431  1.00  0.00           C  
ATOM   4036  CD2 PHE   245      68.909  78.050  68.737  1.00 85.05           C  
ATOM   4037  CE1 PHE   245      68.497  79.169  71.287  1.00 78.27           C  
ATOM   4038  CE2 PHE   245      67.928  77.516  69.596  1.00  0.00           C  
ATOM   4039  CZ  PHE   245      67.721  78.073  70.870  1.00  0.00           C  
ATOM   4040  H   PHE   245      69.743  80.676  66.293  1.00  0.00           H  
ATOM   4041  HA  PHE   245      70.272  81.703  68.828  1.00  0.00           H  
ATOM   4042  HB2 PHE   245      70.813  79.171  67.330  1.00  0.00           H  
ATOM   4043  HB3 PHE   245      71.734  79.414  68.776  1.00  0.00           H  
ATOM   4044  HD1 PHE   245      70.102  80.507  70.786  1.00  0.00           H  
ATOM   4045  HD2 PHE   245      69.056  77.601  67.767  1.00  0.00           H  
ATOM   4046  HE1 PHE   245      68.379  79.584  72.276  1.00  0.00           H  
ATOM   4047  HE2 PHE   245      67.319  76.683  69.277  1.00  0.00           H  
ATOM   4048  HZ  PHE   245      66.969  77.658  71.524  1.00  0.00           H  
ATOM   4049  N   TRP   246      73.033  81.744  66.948  1.00 73.43           N  
ATOM   4050  CA  TRP   246      74.335  82.393  66.882  1.00 73.61           C  
ATOM   4051  C   TRP   246      74.230  83.921  66.791  1.00 72.62           C  
ATOM   4052  O   TRP   246      75.102  84.596  67.330  1.00 73.05           O  
ATOM   4053  CB  TRP   246      75.242  81.815  65.779  1.00 73.85           C  
ATOM   4054  CG  TRP   246      75.026  82.153  64.344  1.00  0.00           C  
ATOM   4055  CD1 TRP   246      74.688  81.276  63.382  1.00  0.00           C  
ATOM   4056  CD2 TRP   246      75.257  83.422  63.666  1.00  0.00           C  
ATOM   4057  CE2 TRP   246      74.895  83.271  62.297  1.00  0.00           C  
ATOM   4058  CE3 TRP   246      75.774  84.678  64.058  1.00  0.00           C  
ATOM   4059  NE1 TRP   246      74.574  81.937  62.179  1.00  0.00           N  
ATOM   4060  CZ2 TRP   246      74.959  84.336  61.386  1.00  0.00           C  
ATOM   4061  CZ3 TRP   246      75.845  85.753  63.158  1.00  0.00           C  
ATOM   4062  CH2 TRP   246      75.428  85.587  61.825  1.00  0.00           C  
ATOM   4063  H   TRP   246      72.724  81.177  66.171  1.00  0.00           H  
ATOM   4064  HA  TRP   246      74.836  82.170  67.822  1.00  0.00           H  
ATOM   4065  HB2 TRP   246      76.238  82.204  65.946  1.00  0.00           H  
ATOM   4066  HB3 TRP   246      75.312  80.732  65.889  1.00  0.00           H  
ATOM   4067  HD1 TRP   246      74.528  80.223  63.559  1.00  0.00           H  
ATOM   4068  HE1 TRP   246      74.309  81.470  61.323  1.00  0.00           H  
ATOM   4069  HE3 TRP   246      76.138  84.825  65.062  1.00  0.00           H  
ATOM   4070  HZ2 TRP   246      74.672  84.193  60.354  1.00  0.00           H  
ATOM   4071  HZ3 TRP   246      76.230  86.706  63.488  1.00  0.00           H  
ATOM   4072  HH2 TRP   246      75.490  86.413  61.134  1.00  0.00           H  
ATOM   4073  N   CYS   247      73.175  84.470  66.158  1.00 72.35           N  
ATOM   4074  CA  CYS   247      72.968  85.916  66.017  1.00 73.03           C  
ATOM   4075  C   CYS   247      72.764  86.574  67.388  1.00 73.53           C  
ATOM   4076  O   CYS   247      72.271  85.932  68.316  1.00 74.08           O  
ATOM   4077  CB  CYS   247      71.731  86.216  65.143  1.00 73.65           C  
ATOM   4078  SG  CYS   247      71.947  85.645  63.437  1.00  0.00           S  
ATOM   4079  H   CYS   247      72.479  83.853  65.761  1.00  0.00           H  
ATOM   4080  HA  CYS   247      73.853  86.351  65.550  1.00  0.00           H  
ATOM   4081  HB2 CYS   247      70.832  85.761  65.554  1.00  0.00           H  
ATOM   4082  HB3 CYS   247      71.543  87.289  65.103  1.00  0.00           H  
ATOM   4083  HG  CYS   247      72.142  84.357  63.739  1.00  0.00           H  
ATOM   4084  N   ASP   248      73.102  87.873  67.493  1.00 73.48           N  
ATOM   4085  CA  ASP   248      72.897  88.708  68.689  1.00 74.55           C  
ATOM   4086  C   ASP   248      71.459  88.718  69.197  1.00 75.17           C  
ATOM   4087  O   ASP   248      71.226  88.830  70.399  1.00 77.55           O  
ATOM   4088  CB  ASP   248      73.316  90.175  68.451  1.00 75.38           C  
ATOM   4089  CG  ASP   248      74.809  90.414  68.256  1.00 76.95           C  
ATOM   4090  OD1 ASP   248      75.567  89.423  68.187  1.00  0.00           O  
ATOM   4091  OD2 ASP   248      75.174  91.608  68.214  1.00  0.00           O1-
ATOM   4092  H   ASP   248      73.543  88.319  66.700  1.00  0.00           H  
ATOM   4093  HA  ASP   248      73.505  88.265  69.471  1.00  0.00           H  
ATOM   4094  HB2 ASP   248      72.794  90.574  67.579  1.00  0.00           H  
ATOM   4095  HB3 ASP   248      73.013  90.792  69.298  1.00  0.00           H  
ATOM   4096  N   ARG   249      70.522  88.547  68.252  1.00  0.00           N  
ATOM   4097  CA  ARG   249      69.082  88.386  68.381  1.00  0.00           C  
ATOM   4098  C   ARG   249      68.662  87.397  69.468  1.00  0.00           C  
ATOM   4099  O   ARG   249      67.650  87.638  70.119  1.00  0.00           O  
ATOM   4100  CB  ARG   249      68.518  87.956  67.017  1.00  0.00           C  
ATOM   4101  CG  ARG   249      68.829  88.953  65.896  1.00  0.00           C  
ATOM   4102  CD  ARG   249      68.432  88.451  64.512  1.00  0.00           C  
ATOM   4103  NE  ARG   249      68.766  89.466  63.509  1.00  0.00           N  
ATOM   4104  CZ  ARG   249      68.640  89.326  62.182  1.00  0.00           C  
ATOM   4105  NH1 ARG   249      68.189  88.182  61.646  1.00  0.00           N1+
ATOM   4106  NH2 ARG   249      68.971  90.348  61.384  1.00  0.00           N1+
ATOM   4107  H   ARG   249      70.880  88.462  67.312  1.00  0.00           H  
ATOM   4108  HA  ARG   249      68.670  89.362  68.642  1.00  0.00           H  
ATOM   4109  HB2 ARG   249      68.909  86.972  66.751  1.00  0.00           H  
ATOM   4110  HB3 ARG   249      67.437  87.850  67.094  1.00  0.00           H  
ATOM   4111  HG2 ARG   249      68.324  89.897  66.107  1.00  0.00           H  
ATOM   4112  HG3 ARG   249      69.895  89.181  65.869  1.00  0.00           H  
ATOM   4113  HD2 ARG   249      68.947  87.519  64.278  1.00  0.00           H  
ATOM   4114  HD3 ARG   249      67.363  88.261  64.469  1.00  0.00           H  
ATOM   4115  HE  ARG   249      69.101  90.348  63.869  1.00  0.00           H  
ATOM   4116 HH11 ARG   249      67.937  87.411  62.249  1.00  0.00           H  
ATOM   4117 HH12 ARG   249      68.103  88.078  60.646  1.00  0.00           H  
ATOM   4118 HH21 ARG   249      69.314  91.213  61.775  1.00  0.00           H  
ATOM   4119 HH22 ARG   249      68.882  90.265  60.381  1.00  0.00           H  
ATOM   4120  N   ASP   250      69.448  86.328  69.701  1.00 75.16           N  
ATOM   4121  CA  ASP   250      69.261  85.296  70.733  1.00 76.26           C  
ATOM   4122  C   ASP   250      69.038  85.852  72.155  1.00 76.70           C  
ATOM   4123  O   ASP   250      68.230  85.306  72.903  1.00 75.98           O  
ATOM   4124  CB  ASP   250      70.429  84.277  70.669  1.00 76.84           C  
ATOM   4125  CG  ASP   250      70.497  83.266  71.825  1.00 78.37           C  
ATOM   4126  OD1 ASP   250      69.470  82.589  72.057  1.00 83.02           O  
ATOM   4127  OD2 ASP   250      71.566  83.188  72.471  1.00 80.03           O1-
ATOM   4128  H   ASP   250      70.291  86.220  69.146  1.00  0.00           H  
ATOM   4129  HA  ASP   250      68.348  84.757  70.476  1.00  0.00           H  
ATOM   4130  HB2 ASP   250      70.374  83.732  69.730  1.00  0.00           H  
ATOM   4131  HB3 ASP   250      71.380  84.813  70.644  1.00  0.00           H  
ATOM   4132  N   SER   251      69.726  86.948  72.512  1.00  0.00           N  
ATOM   4133  CA  SER   251      69.591  87.640  73.788  1.00  0.00           C  
ATOM   4134  C   SER   251      68.144  88.048  74.112  1.00  0.00           C  
ATOM   4135  O   SER   251      67.665  87.768  75.209  1.00  0.00           O  
ATOM   4136  CB  SER   251      70.506  88.876  73.770  1.00  0.00           C  
ATOM   4137  OG  SER   251      71.861  88.492  73.655  1.00  0.00           O  
ATOM   4138  H   SER   251      70.440  87.304  71.892  1.00  0.00           H  
ATOM   4139  HA  SER   251      69.928  86.959  74.572  1.00  0.00           H  
ATOM   4140  HB2 SER   251      70.254  89.545  72.946  1.00  0.00           H  
ATOM   4141  HB3 SER   251      70.393  89.448  74.693  1.00  0.00           H  
ATOM   4142  HG  SER   251      72.400  89.265  73.730  1.00  0.00           H  
ATOM   4143  N   ALA   252      67.451  88.681  73.151  1.00  0.00           N  
ATOM   4144  CA  ALA   252      66.074  89.140  73.306  1.00  0.00           C  
ATOM   4145  C   ALA   252      65.092  88.045  72.875  1.00  0.00           C  
ATOM   4146  O   ALA   252      64.296  87.593  73.697  1.00  0.00           O  
ATOM   4147  CB  ALA   252      65.857  90.381  72.429  1.00  0.00           C  
ATOM   4148  H   ALA   252      67.897  88.830  72.256  1.00  0.00           H  
ATOM   4149  HA  ALA   252      65.874  89.410  74.345  1.00  0.00           H  
ATOM   4150  HB1 ALA   252      64.822  90.725  72.474  1.00  0.00           H  
ATOM   4151  HB2 ALA   252      66.484  91.207  72.767  1.00  0.00           H  
ATOM   4152  HB3 ALA   252      66.103  90.196  71.382  1.00  0.00           H  
ATOM   4153  N   LEU   253      65.153  87.610  71.605  1.00 76.86           N  
ATOM   4154  CA  LEU   253      64.344  86.521  71.070  1.00 76.17           C  
ATOM   4155  C   LEU   253      65.196  85.255  71.130  1.00 75.65           C  
ATOM   4156  O   LEU   253      65.741  84.824  70.110  1.00 76.59           O  
ATOM   4157  CB  LEU   253      63.983  86.756  69.578  1.00 75.63           C  
ATOM   4158  CG  LEU   253      62.935  87.841  69.280  1.00 74.71           C  
ATOM   4159  CD1 LEU   253      63.594  89.211  69.058  1.00  0.00           C  
ATOM   4160  CD2 LEU   253      62.090  87.448  68.055  1.00  0.00           C  
ATOM   4161  H   LEU   253      65.868  87.991  70.999  1.00  0.00           H  
ATOM   4162  HA  LEU   253      63.429  86.366  71.646  1.00  0.00           H  
ATOM   4163  HB2 LEU   253      64.879  86.957  68.988  1.00  0.00           H  
ATOM   4164  HB3 LEU   253      63.583  85.818  69.188  1.00  0.00           H  
ATOM   4165  HG  LEU   253      62.256  87.916  70.131  1.00  0.00           H  
ATOM   4166 HD11 LEU   253      62.845  89.976  68.847  1.00  0.00           H  
ATOM   4167 HD12 LEU   253      64.146  89.535  69.939  1.00  0.00           H  
ATOM   4168 HD13 LEU   253      64.291  89.189  68.219  1.00  0.00           H  
ATOM   4169 HD21 LEU   253      61.343  88.211  67.831  1.00  0.00           H  
ATOM   4170 HD22 LEU   253      62.709  87.320  67.166  1.00  0.00           H  
ATOM   4171 HD23 LEU   253      61.556  86.512  68.224  1.00  0.00           H  
ATOM   4172  N   GLN   254      65.243  84.547  72.265  1.00 76.35           N  
ATOM   4173  CA  GLN   254      65.747  83.167  72.282  1.00 78.80           C  
ATOM   4174  C   GLN   254      64.720  82.274  71.557  1.00 79.26           C  
ATOM   4175  O   GLN   254      63.574  82.148  71.988  1.00 80.59           O  
ATOM   4176  CB  GLN   254      65.984  82.682  73.731  1.00 79.16           C  
ATOM   4177  CG  GLN   254      66.314  81.168  73.867  1.00 79.37           C  
ATOM   4178  CD  GLN   254      67.458  80.848  74.831  1.00  0.00           C  
ATOM   4179  NE2 GLN   254      68.610  81.500  74.670  1.00  0.00           N  
ATOM   4180  OE1 GLN   254      67.312  80.006  75.717  1.00  0.00           O  
ATOM   4181  H   GLN   254      64.817  84.924  73.099  1.00  0.00           H  
ATOM   4182  HA  GLN   254      66.704  83.126  71.757  1.00  0.00           H  
ATOM   4183  HB2 GLN   254      66.771  83.299  74.169  1.00  0.00           H  
ATOM   4184  HB3 GLN   254      65.095  82.884  74.331  1.00  0.00           H  
ATOM   4185  HG2 GLN   254      65.422  80.618  74.173  1.00  0.00           H  
ATOM   4186  HG3 GLN   254      66.602  80.752  72.903  1.00  0.00           H  
ATOM   4187 HE21 GLN   254      68.757  82.122  73.877  1.00  0.00           H  
ATOM   4188 HE22 GLN   254      69.370  81.315  75.304  1.00  0.00           H  
ATOM   4189  N   VAL   255      65.129  81.655  70.447  1.00 79.64           N  
ATOM   4190  CA  VAL   255      64.317  80.765  69.621  1.00 80.47           C  
ATOM   4191  C   VAL   255      64.315  79.349  70.229  1.00 80.12           C  
ATOM   4192  O   VAL   255      64.784  78.390  69.621  1.00 80.56           O  
ATOM   4193  CB  VAL   255      64.867  80.787  68.174  1.00 79.71           C  
ATOM   4194  CG1 VAL   255      64.429  82.073  67.457  1.00 80.55           C  
ATOM   4195  CG2 VAL   255      66.392  80.599  68.086  1.00 78.77           C  
ATOM   4196  H   VAL   255      66.077  81.818  70.142  1.00  0.00           H  
ATOM   4197  HA  VAL   255      63.280  81.110  69.608  1.00  0.00           H  
ATOM   4198  HB  VAL   255      64.409  79.960  67.630  1.00  0.00           H  
ATOM   4199 HG11 VAL   255      64.836  82.123  66.447  1.00  0.00           H  
ATOM   4200 HG12 VAL   255      63.345  82.126  67.373  1.00  0.00           H  
ATOM   4201 HG13 VAL   255      64.756  82.962  67.997  1.00  0.00           H  
ATOM   4202 HG21 VAL   255      66.675  80.335  67.074  1.00  0.00           H  
ATOM   4203 HG22 VAL   255      66.948  81.486  68.381  1.00  0.00           H  
ATOM   4204 HG23 VAL   255      66.735  79.785  68.718  1.00  0.00           H  
ATOM   4205  N   ASP   256      63.744  79.266  71.436  1.00 81.10           N  
ATOM   4206  CA  ASP   256      63.681  78.178  72.409  1.00 83.66           C  
ATOM   4207  C   ASP   256      63.992  76.735  71.976  1.00 82.48           C  
ATOM   4208  O   ASP   256      63.548  76.237  70.939  1.00 83.57           O  
ATOM   4209  CB  ASP   256      62.319  78.169  73.147  1.00 84.33           C  
ATOM   4210  CG  ASP   256      61.880  79.427  73.883  1.00 91.17           C  
ATOM   4211  OD1 ASP   256      62.750  80.181  74.362  1.00  0.00           O  
ATOM   4212  OD2 ASP   256      60.657  79.508  74.124  1.00  0.00           O1-
ATOM   4213  H   ASP   256      63.450  80.170  71.800  1.00  0.00           H  
ATOM   4214  HA  ASP   256      64.455  78.452  73.127  1.00  0.00           H  
ATOM   4215  HB2 ASP   256      61.531  77.921  72.435  1.00  0.00           H  
ATOM   4216  HB3 ASP   256      62.310  77.387  73.902  1.00  0.00           H  
ATOM   4217  N   GLN   257      64.468  75.968  72.961  1.00 80.96           N  
ATOM   4218  CA  GLN   257      64.458  74.501  73.010  1.00 82.83           C  
ATOM   4219  C   GLN   257      63.023  73.946  72.837  1.00 82.19           C  
ATOM   4220  O   GLN   257      62.801  72.822  72.387  1.00 83.88           O  
ATOM   4221  CB  GLN   257      64.958  74.079  74.407  1.00 82.92           C  
ATOM   4222  CG  GLN   257      66.272  74.714  74.895  1.00 86.35           C  
ATOM   4223  CD  GLN   257      67.522  74.118  74.292  1.00 87.13           C  
ATOM   4224  NE2 GLN   257      68.638  74.303  74.980  1.00  0.00           N  
ATOM   4225  OE1 GLN   257      67.481  73.491  73.240  1.00  0.00           O  
ATOM   4226  H   GLN   257      64.724  76.462  73.813  1.00  0.00           H  
ATOM   4227  HA  GLN   257      65.104  74.109  72.223  1.00  0.00           H  
ATOM   4228  HB2 GLN   257      64.198  74.341  75.140  1.00  0.00           H  
ATOM   4229  HB3 GLN   257      65.051  72.994  74.456  1.00  0.00           H  
ATOM   4230  HG2 GLN   257      66.314  75.789  74.732  1.00  0.00           H  
ATOM   4231  HG3 GLN   257      66.328  74.556  75.970  1.00  0.00           H  
ATOM   4232 HE21 GLN   257      68.636  74.956  75.767  1.00  0.00           H  
ATOM   4233 HE22 GLN   257      69.525  73.955  74.644  1.00  0.00           H  
ATOM   4234  N   ARG   258      62.040  74.759  73.240  1.00 79.77           N  
ATOM   4235  CA  ARG   258      60.607  74.527  73.171  1.00 78.91           C  
ATOM   4236  C   ARG   258      60.077  74.610  71.729  1.00 75.42           C  
ATOM   4237  O   ARG   258      59.167  73.852  71.401  1.00 73.51           O  
ATOM   4238  CB  ARG   258      59.897  75.563  74.066  1.00 80.27           C  
ATOM   4239  CG  ARG   258      60.324  75.477  75.549  1.00 88.15           C  
ATOM   4240  CD  ARG   258      59.689  76.559  76.437  1.00 92.42           C  
ATOM   4241  NE  ARG   258      60.467  77.806  76.387  1.00  0.00           N  
ATOM   4242  CZ  ARG   258      61.060  78.457  77.399  1.00  0.00           C  
ATOM   4243  NH1 ARG   258      60.994  78.010  78.659  1.00  0.00           N1+
ATOM   4244  NH2 ARG   258      61.735  79.577  77.128  1.00  0.00           N1+
ATOM   4245  H   ARG   258      62.353  75.669  73.547  1.00  0.00           H  
ATOM   4246  HA  ARG   258      60.373  73.533  73.542  1.00  0.00           H  
ATOM   4247  HB2 ARG   258      60.065  76.572  73.688  1.00  0.00           H  
ATOM   4248  HB3 ARG   258      58.818  75.407  74.001  1.00  0.00           H  
ATOM   4249  HG2 ARG   258      60.059  74.494  75.942  1.00  0.00           H  
ATOM   4250  HG3 ARG   258      61.409  75.546  75.640  1.00  0.00           H  
ATOM   4251  HD2 ARG   258      58.661  76.762  76.135  1.00  0.00           H  
ATOM   4252  HD3 ARG   258      59.635  76.198  77.463  1.00  0.00           H  
ATOM   4253  HE  ARG   258      60.490  78.282  75.482  1.00  0.00           H  
ATOM   4254 HH11 ARG   258      60.562  77.122  78.864  1.00  0.00           H  
ATOM   4255 HH12 ARG   258      61.424  78.525  79.414  1.00  0.00           H  
ATOM   4256 HH21 ARG   258      61.846  79.878  76.157  1.00  0.00           H  
ATOM   4257 HH22 ARG   258      62.201  80.111  77.846  1.00  0.00           H  
ATOM   4258  N   ILE   259      60.654  75.460  70.862  1.00 74.31           N  
ATOM   4259  CA  ILE   259      60.286  75.499  69.447  1.00 73.09           C  
ATOM   4260  C   ILE   259      61.194  74.542  68.659  1.00 72.26           C  
ATOM   4261  O   ILE   259      60.670  73.755  67.873  1.00 74.87           O  
ATOM   4262  CB  ILE   259      60.298  76.950  68.865  1.00 71.64           C  
ATOM   4263  CG1 ILE   259      59.945  76.980  67.360  1.00 63.03           C  
ATOM   4264  CG2 ILE   259      61.581  77.753  69.123  1.00 68.24           C  
ATOM   4265  CD1 ILE   259      59.503  78.352  66.834  1.00  0.00           C  
ATOM   4266  H   ILE   259      61.478  75.979  71.140  1.00  0.00           H  
ATOM   4267  HA  ILE   259      59.263  75.136  69.323  1.00  0.00           H  
ATOM   4268  HB  ILE   259      59.497  77.479  69.385  1.00  0.00           H  
ATOM   4269 HG12 ILE   259      60.805  76.643  66.787  1.00  0.00           H  
ATOM   4270 HG13 ILE   259      59.143  76.268  67.160  1.00  0.00           H  
ATOM   4271 HG21 ILE   259      61.512  78.771  68.744  1.00  0.00           H  
ATOM   4272 HG22 ILE   259      61.759  77.852  70.188  1.00  0.00           H  
ATOM   4273 HG23 ILE   259      62.460  77.299  68.664  1.00  0.00           H  
ATOM   4274 HD11 ILE   259      59.213  78.285  65.785  1.00  0.00           H  
ATOM   4275 HD12 ILE   259      58.643  78.730  67.388  1.00  0.00           H  
ATOM   4276 HD13 ILE   259      60.296  79.095  66.903  1.00  0.00           H  
ATOM   4277  N   GLN   260      62.524  74.567  68.849  1.00 71.72           N  
ATOM   4278  CA  GLN   260      63.446  73.878  67.941  1.00 72.58           C  
ATOM   4279  C   GLN   260      63.355  72.330  68.016  1.00 72.20           C  
ATOM   4280  O   GLN   260      63.566  71.671  66.995  1.00 72.72           O  
ATOM   4281  CB  GLN   260      64.890  74.409  68.091  1.00 75.16           C  
ATOM   4282  CG  GLN   260      65.717  74.104  66.816  1.00 75.61           C  
ATOM   4283  CD  GLN   260      67.175  74.559  66.842  1.00  0.00           C  
ATOM   4284  NE2 GLN   260      67.766  74.777  65.672  1.00  0.00           N  
ATOM   4285  OE1 GLN   260      67.787  74.672  67.896  1.00  0.00           O  
ATOM   4286  H   GLN   260      62.918  75.230  69.517  1.00  0.00           H  
ATOM   4287  HA  GLN   260      63.118  74.153  66.940  1.00  0.00           H  
ATOM   4288  HB2 GLN   260      64.879  75.492  68.244  1.00  0.00           H  
ATOM   4289  HB3 GLN   260      65.372  73.982  68.976  1.00  0.00           H  
ATOM   4290  HG2 GLN   260      65.746  73.021  66.689  1.00  0.00           H  
ATOM   4291  HG3 GLN   260      65.223  74.521  65.931  1.00  0.00           H  
ATOM   4292 HE21 GLN   260      67.282  74.704  64.785  1.00  0.00           H  
ATOM   4293 HE22 GLN   260      68.774  74.958  65.664  1.00  0.00           H  
ATOM   4294  N   LYS   261      62.907  71.746  69.145  1.00 70.18           N  
ATOM   4295  CA  LYS   261      62.535  70.321  69.225  1.00 71.74           C  
ATOM   4296  C   LYS   261      61.317  70.036  68.333  1.00 72.46           C  
ATOM   4297  O   LYS   261      61.300  69.059  67.585  1.00 73.87           O  
ATOM   4298  CB  LYS   261      62.171  69.922  70.677  1.00 70.27           C  
ATOM   4299  CG  LYS   261      61.866  68.414  70.867  1.00  0.00           C  
ATOM   4300  CD  LYS   261      61.543  68.033  72.323  1.00  0.00           C  
ATOM   4301  CE  LYS   261      60.100  68.351  72.760  1.00  0.00           C  
ATOM   4302  NZ  LYS   261      59.128  67.401  72.198  1.00  0.00           N1+
ATOM   4303  H   LYS   261      62.773  72.336  69.957  1.00  0.00           H  
ATOM   4304  HA  LYS   261      63.379  69.721  68.880  1.00  0.00           H  
ATOM   4305  HB2 LYS   261      62.994  70.184  71.332  1.00  0.00           H  
ATOM   4306  HB3 LYS   261      61.324  70.518  71.019  1.00  0.00           H  
ATOM   4307  HG2 LYS   261      61.051  68.086  70.223  1.00  0.00           H  
ATOM   4308  HG3 LYS   261      62.735  67.841  70.544  1.00  0.00           H  
ATOM   4309  HD2 LYS   261      61.751  66.977  72.493  1.00  0.00           H  
ATOM   4310  HD3 LYS   261      62.235  68.559  72.973  1.00  0.00           H  
ATOM   4311  HE2 LYS   261      60.025  68.311  73.847  1.00  0.00           H  
ATOM   4312  HE3 LYS   261      59.808  69.354  72.454  1.00  0.00           H  
ATOM   4313  HZ1 LYS   261      59.220  67.371  71.193  1.00  0.00           H  
ATOM   4314  HZ2 LYS   261      59.299  66.484  72.591  1.00  0.00           H  
ATOM   4315  HZ3 LYS   261      58.194  67.695  72.448  1.00  0.00           H  
ATOM   4316  N   GLY   262      60.310  70.914  68.405  1.00 74.30           N  
ATOM   4317  CA  GLY   262      59.094  70.868  67.608  1.00 73.71           C  
ATOM   4318  C   GLY   262      59.406  70.993  66.120  1.00 75.46           C  
ATOM   4319  O   GLY   262      58.909  70.191  65.334  1.00 76.09           O  
ATOM   4320  H   GLY   262      60.465  71.757  68.943  1.00  0.00           H  
ATOM   4321  HA2 GLY   262      58.560  69.935  67.798  1.00  0.00           H  
ATOM   4322  HA3 GLY   262      58.437  71.686  67.903  1.00  0.00           H  
ATOM   4323  N   LEU   263      60.307  71.918  65.759  1.00 74.63           N  
ATOM   4324  CA  LEU   263      60.825  72.092  64.406  1.00 73.90           C  
ATOM   4325  C   LEU   263      61.580  70.855  63.903  1.00 73.58           C  
ATOM   4326  O   LEU   263      61.370  70.481  62.759  1.00 75.24           O  
ATOM   4327  CB  LEU   263      61.725  73.334  64.286  1.00 71.95           C  
ATOM   4328  CG  LEU   263      61.022  74.679  64.544  1.00 74.42           C  
ATOM   4329  CD1 LEU   263      62.039  75.815  64.455  1.00 78.05           C  
ATOM   4330  CD2 LEU   263      59.847  74.942  63.588  1.00 79.68           C  
ATOM   4331  H   LEU   263      60.631  72.554  66.484  1.00  0.00           H  
ATOM   4332  HA  LEU   263      59.973  72.234  63.745  1.00  0.00           H  
ATOM   4333  HB2 LEU   263      62.584  73.223  64.946  1.00  0.00           H  
ATOM   4334  HB3 LEU   263      62.133  73.366  63.276  1.00  0.00           H  
ATOM   4335  HG  LEU   263      60.619  74.675  65.554  1.00  0.00           H  
ATOM   4336 HD11 LEU   263      61.577  76.779  64.664  1.00  0.00           H  
ATOM   4337 HD12 LEU   263      62.854  75.673  65.163  1.00  0.00           H  
ATOM   4338 HD13 LEU   263      62.469  75.877  63.458  1.00  0.00           H  
ATOM   4339 HD21 LEU   263      59.462  75.955  63.706  1.00  0.00           H  
ATOM   4340 HD22 LEU   263      60.139  74.816  62.546  1.00  0.00           H  
ATOM   4341 HD23 LEU   263      59.013  74.268  63.780  1.00  0.00           H  
ATOM   4342  N   PHE   264      62.403  70.185  64.726  1.00 73.28           N  
ATOM   4343  CA  PHE   264      63.100  68.959  64.313  1.00 74.59           C  
ATOM   4344  C   PHE   264      62.099  67.809  64.077  1.00 74.96           C  
ATOM   4345  O   PHE   264      62.229  67.078  63.100  1.00 76.71           O  
ATOM   4346  CB  PHE   264      64.164  68.544  65.357  1.00 73.89           C  
ATOM   4347  CG  PHE   264      65.265  67.629  64.818  1.00 75.40           C  
ATOM   4348  CD1 PHE   264      66.535  68.158  64.518  1.00  0.00           C  
ATOM   4349  CD2 PHE   264      65.044  66.253  64.605  1.00  0.00           C  
ATOM   4350  CE1 PHE   264      67.562  67.357  63.988  1.00  0.00           C  
ATOM   4351  CE2 PHE   264      66.075  65.438  64.091  1.00  0.00           C  
ATOM   4352  CZ  PHE   264      67.328  65.988  63.767  1.00  0.00           C  
ATOM   4353  H   PHE   264      62.573  70.553  65.657  1.00  0.00           H  
ATOM   4354  HA  PHE   264      63.612  69.170  63.372  1.00  0.00           H  
ATOM   4355  HB2 PHE   264      64.645  69.441  65.753  1.00  0.00           H  
ATOM   4356  HB3 PHE   264      63.693  68.067  66.218  1.00  0.00           H  
ATOM   4357  HD1 PHE   264      66.728  69.195  64.695  1.00  0.00           H  
ATOM   4358  HD2 PHE   264      64.080  65.818  64.822  1.00  0.00           H  
ATOM   4359  HE1 PHE   264      68.523  67.799  63.758  1.00  0.00           H  
ATOM   4360  HE2 PHE   264      65.898  64.386  63.933  1.00  0.00           H  
ATOM   4361  HZ  PHE   264      68.104  65.365  63.350  1.00  0.00           H  
ATOM   4362  N   LEU   265      61.062  67.665  64.918  1.00 75.65           N  
ATOM   4363  CA  LEU   265      60.022  66.644  64.754  1.00 73.90           C  
ATOM   4364  C   LEU   265      59.090  66.952  63.556  1.00 74.02           C  
ATOM   4365  O   LEU   265      58.772  66.045  62.781  1.00 74.92           O  
ATOM   4366  CB  LEU   265      59.229  66.488  66.074  1.00 75.64           C  
ATOM   4367  CG  LEU   265      59.785  65.382  67.013  1.00 77.34           C  
ATOM   4368  CD1 LEU   265      61.221  65.642  67.501  1.00 77.95           C  
ATOM   4369  CD2 LEU   265      58.856  65.155  68.216  1.00 77.66           C  
ATOM   4370  H   LEU   265      61.008  68.287  65.719  1.00  0.00           H  
ATOM   4371  HA  LEU   265      60.504  65.692  64.536  1.00  0.00           H  
ATOM   4372  HB2 LEU   265      59.167  67.442  66.599  1.00  0.00           H  
ATOM   4373  HB3 LEU   265      58.196  66.225  65.839  1.00  0.00           H  
ATOM   4374  HG  LEU   265      59.803  64.450  66.446  1.00  0.00           H  
ATOM   4375 HD11 LEU   265      61.571  64.828  68.136  1.00  0.00           H  
ATOM   4376 HD12 LEU   265      61.926  65.719  66.673  1.00  0.00           H  
ATOM   4377 HD13 LEU   265      61.287  66.558  68.085  1.00  0.00           H  
ATOM   4378 HD21 LEU   265      59.220  64.343  68.847  1.00  0.00           H  
ATOM   4379 HD22 LEU   265      58.786  66.050  68.835  1.00  0.00           H  
ATOM   4380 HD23 LEU   265      57.848  64.891  67.895  1.00  0.00           H  
ATOM   4381  N   PHE   266      58.738  68.232  63.349  1.00 71.91           N  
ATOM   4382  CA  PHE   266      58.078  68.796  62.158  1.00 71.31           C  
ATOM   4383  C   PHE   266      58.899  68.550  60.883  1.00 71.78           C  
ATOM   4384  O   PHE   266      58.352  68.305  59.809  1.00 72.42           O  
ATOM   4385  CB  PHE   266      57.857  70.313  62.389  1.00 69.93           C  
ATOM   4386  CG  PHE   266      57.662  71.208  61.173  1.00  0.00           C  
ATOM   4387  CD1 PHE   266      56.420  71.256  60.507  1.00 70.69           C  
ATOM   4388  CD2 PHE   266      58.743  71.980  60.689  1.00  0.00           C  
ATOM   4389  CE1 PHE   266      56.264  72.065  59.363  1.00  0.00           C  
ATOM   4390  CE2 PHE   266      58.583  72.791  59.552  1.00  0.00           C  
ATOM   4391  CZ  PHE   266      57.345  72.832  58.884  1.00  0.00           C  
ATOM   4392  H   PHE   266      59.006  68.904  64.066  1.00  0.00           H  
ATOM   4393  HA  PHE   266      57.110  68.312  62.024  1.00  0.00           H  
ATOM   4394  HB2 PHE   266      57.019  70.462  63.070  1.00  0.00           H  
ATOM   4395  HB3 PHE   266      58.721  70.708  62.905  1.00  0.00           H  
ATOM   4396  HD1 PHE   266      55.588  70.664  60.860  1.00  0.00           H  
ATOM   4397  HD2 PHE   266      59.711  71.935  61.168  1.00  0.00           H  
ATOM   4398  HE1 PHE   266      55.315  72.093  58.848  1.00  0.00           H  
ATOM   4399  HE2 PHE   266      59.418  73.360  59.170  1.00  0.00           H  
ATOM   4400  HZ  PHE   266      57.233  73.444  58.002  1.00  0.00           H  
ATOM   4401  N   ALA   267      60.223  68.581  61.003  1.00 71.45           N  
ATOM   4402  CA  ALA   267      61.113  68.352  59.891  1.00 73.83           C  
ATOM   4403  C   ALA   267      61.330  66.840  59.664  1.00 73.35           C  
ATOM   4404  O   ALA   267      61.512  66.410  58.527  1.00 71.64           O  
ATOM   4405  CB  ALA   267      62.419  69.069  60.211  1.00  0.00           C  
ATOM   4406  H   ALA   267      60.623  68.931  61.866  1.00  0.00           H  
ATOM   4407  HA  ALA   267      60.688  68.800  58.999  1.00  0.00           H  
ATOM   4408  HB1 ALA   267      62.986  69.178  59.300  1.00  0.00           H  
ATOM   4409  HB2 ALA   267      62.247  70.094  60.534  1.00  0.00           H  
ATOM   4410  HB3 ALA   267      63.019  68.565  60.968  1.00  0.00           H  
ATOM   4411  N   CYS   268      61.273  66.005  60.709  1.00 74.36           N  
ATOM   4412  CA  CYS   268      61.481  64.557  60.629  1.00 74.23           C  
ATOM   4413  C   CYS   268      60.288  63.798  60.030  1.00 75.48           C  
ATOM   4414  O   CYS   268      60.525  62.900  59.227  1.00 76.19           O  
ATOM   4415  CB  CYS   268      61.809  63.983  62.019  1.00 74.65           C  
ATOM   4416  SG  CYS   268      63.610  63.946  62.192  1.00  0.00           S  
ATOM   4417  H   CYS   268      61.263  66.436  61.631  1.00  0.00           H  
ATOM   4418  HA  CYS   268      62.318  64.366  59.954  1.00  0.00           H  
ATOM   4419  HB2 CYS   268      61.359  64.565  62.818  1.00  0.00           H  
ATOM   4420  HB3 CYS   268      61.453  62.957  62.133  1.00  0.00           H  
ATOM   4421  HG  CYS   268      63.618  63.776  63.520  1.00  0.00           H  
ATOM   4422  N   THR   269      59.031  64.208  60.292  1.00 74.20           N  
ATOM   4423  CA  THR   269      57.830  63.732  59.622  1.00 72.51           C  
ATOM   4424  C   THR   269      57.925  63.879  58.102  1.00 72.64           C  
ATOM   4425  O   THR   269      57.219  63.145  57.425  1.00 72.17           O  
ATOM   4426  CB  THR   269      56.550  64.398  60.181  1.00 72.14           C  
ATOM   4427  CG2 THR   269      56.384  65.888  59.845  1.00 69.59           C  
ATOM   4428  OG1 THR   269      55.409  63.700  59.717  1.00  0.00           O  
ATOM   4429  H   THR   269      58.938  64.986  60.934  1.00  0.00           H  
ATOM   4430  HA  THR   269      57.764  62.662  59.837  1.00  0.00           H  
ATOM   4431  HB  THR   269      56.546  64.291  61.267  1.00  0.00           H  
ATOM   4432  HG1 THR   269      55.391  63.743  58.773  1.00  0.00           H  
ATOM   4433 HG21 THR   269      55.392  66.250  60.118  1.00  0.00           H  
ATOM   4434 HG22 THR   269      57.092  66.452  60.434  1.00  0.00           H  
ATOM   4435 HG23 THR   269      56.569  66.156  58.811  1.00  0.00           H  
ATOM   4436  N   ASN   270      58.818  64.744  57.569  1.00 74.61           N  
ATOM   4437  CA  ASN   270      59.146  64.860  56.143  1.00 75.44           C  
ATOM   4438  C   ASN   270      59.422  63.497  55.479  1.00 75.25           C  
ATOM   4439  O   ASN   270      59.045  63.286  54.328  1.00 72.63           O  
ATOM   4440  CB  ASN   270      60.326  65.802  55.896  1.00 74.36           C  
ATOM   4441  CG  ASN   270      60.569  65.993  54.395  1.00 79.05           C  
ATOM   4442  ND2 ASN   270      61.779  65.680  53.950  1.00 83.57           N  
ATOM   4443  OD1 ASN   270      59.658  66.291  53.630  1.00 80.80           O  
ATOM   4444  H   ASN   270      59.364  65.306  58.207  1.00  0.00           H  
ATOM   4445  HA  ASN   270      58.311  65.366  55.676  1.00  0.00           H  
ATOM   4446  HB2 ASN   270      60.158  66.761  56.375  1.00  0.00           H  
ATOM   4447  HB3 ASN   270      61.227  65.379  56.333  1.00  0.00           H  
ATOM   4448 HD21 ASN   270      62.498  65.391  54.596  1.00  0.00           H  
ATOM   4449 HD22 ASN   270      61.967  65.726  52.960  1.00  0.00           H  
ATOM   4450  N   SER   271      60.057  62.580  56.226  1.00 75.32           N  
ATOM   4451  CA  SER   271      60.360  61.218  55.809  1.00 76.04           C  
ATOM   4452  C   SER   271      59.127  60.380  55.429  1.00 76.24           C  
ATOM   4453  O   SER   271      59.274  59.369  54.751  1.00 77.32           O  
ATOM   4454  CB  SER   271      61.183  60.539  56.925  1.00 74.82           C  
ATOM   4455  OG  SER   271      60.396  60.154  58.027  1.00 77.99           O  
ATOM   4456  H   SER   271      60.303  62.827  57.175  1.00  0.00           H  
ATOM   4457  HA  SER   271      60.964  61.312  54.911  1.00  0.00           H  
ATOM   4458  HB2 SER   271      61.646  59.621  56.587  1.00  0.00           H  
ATOM   4459  HB3 SER   271      61.989  61.187  57.269  1.00  0.00           H  
ATOM   4460  HG  SER   271      59.740  59.530  57.753  1.00  0.00           H  
ATOM   4461  N   CYS   272      57.923  60.788  55.857  1.00 75.25           N  
ATOM   4462  CA  CYS   272      56.645  60.167  55.527  1.00 74.43           C  
ATOM   4463  C   CYS   272      56.128  60.634  54.159  1.00 76.72           C  
ATOM   4464  O   CYS   272      55.435  59.867  53.490  1.00 78.81           O  
ATOM   4465  CB  CYS   272      55.617  60.629  56.589  1.00  0.00           C  
ATOM   4466  SG  CYS   272      53.920  60.094  56.253  1.00  0.00           S  
ATOM   4467  H   CYS   272      57.889  61.618  56.436  1.00  0.00           H  
ATOM   4468  HA  CYS   272      56.731  59.080  55.536  1.00  0.00           H  
ATOM   4469  HB2 CYS   272      55.908  60.294  57.584  1.00  0.00           H  
ATOM   4470  HB3 CYS   272      55.545  61.712  56.613  1.00  0.00           H  
ATOM   4471  HG  CYS   272      53.817  60.671  55.052  1.00  0.00           H  
ATOM   4472  N   PHE   273      56.389  61.896  53.782  1.00 75.79           N  
ATOM   4473  CA  PHE   273      55.626  62.601  52.751  1.00 77.01           C  
ATOM   4474  C   PHE   273      55.877  62.106  51.361  1.00 77.35           C  
ATOM   4475  O   PHE   273      54.939  62.104  50.570  1.00 75.78           O  
ATOM   4476  CB  PHE   273      55.986  64.088  52.715  1.00 78.53           C  
ATOM   4477  CG  PHE   273      55.315  64.787  53.850  1.00 78.83           C  
ATOM   4478  CD1 PHE   273      54.053  65.382  53.690  1.00 81.40           C  
ATOM   4479  CD2 PHE   273      55.910  64.738  55.108  1.00 82.01           C  
ATOM   4480  CE1 PHE   273      53.417  65.960  54.804  1.00 83.47           C  
ATOM   4481  CE2 PHE   273      55.301  65.347  56.208  1.00 81.76           C  
ATOM   4482  CZ  PHE   273      54.051  65.963  56.060  1.00 85.30           C  
ATOM   4483  H   PHE   273      57.012  62.449  54.353  1.00  0.00           H  
ATOM   4484  HA  PHE   273      54.560  62.484  52.959  1.00  0.00           H  
ATOM   4485  HB2 PHE   273      57.065  64.248  52.762  1.00  0.00           H  
ATOM   4486  HB3 PHE   273      55.649  64.571  51.794  1.00  0.00           H  
ATOM   4487  HD1 PHE   273      53.566  65.386  52.726  1.00  0.00           H  
ATOM   4488  HD2 PHE   273      56.794  64.150  55.222  1.00  0.00           H  
ATOM   4489  HE1 PHE   273      52.445  66.418  54.689  1.00  0.00           H  
ATOM   4490  HE2 PHE   273      55.749  65.284  57.176  1.00  0.00           H  
ATOM   4491  HZ  PHE   273      53.562  66.410  56.912  1.00  0.00           H  
ATOM   4492  N   ASN   274      57.128  61.740  51.056  1.00 77.86           N  
ATOM   4493  CA  ASN   274      57.481  61.375  49.708  1.00 78.02           C  
ATOM   4494  C   ASN   274      56.584  60.282  49.121  1.00 78.43           C  
ATOM   4495  O   ASN   274      55.901  60.608  48.159  1.00 77.20           O  
ATOM   4496  CB  ASN   274      58.945  60.998  49.536  1.00 79.19           C  
ATOM   4497  CG  ASN   274      60.103  61.981  49.472  1.00 81.79           C  
ATOM   4498  ND2 ASN   274      60.217  62.893  50.433  1.00 85.04           N  
ATOM   4499  OD1 ASN   274      60.945  61.851  48.588  1.00 74.61           O  
ATOM   4500  H   ASN   274      57.841  61.758  51.771  1.00  0.00           H  
ATOM   4501  HA  ASN   274      57.229  62.281  49.192  1.00  0.00           H  
ATOM   4502  HB2 ASN   274      59.059  60.497  50.446  1.00  0.00           H  
ATOM   4503  HB3 ASN   274      59.087  60.287  48.745  1.00  0.00           H  
ATOM   4504 HD21 ASN   274      59.518  62.968  51.156  1.00  0.00           H  
ATOM   4505 HD22 ASN   274      60.998  63.532  50.418  1.00  0.00           H  
ATOM   4506  N   PRO   275      56.505  59.052  49.674  1.00 78.55           N  
ATOM   4507  CA  PRO   275      55.684  57.959  49.146  1.00 79.23           C  
ATOM   4508  C   PRO   275      54.240  58.323  48.783  1.00 80.55           C  
ATOM   4509  O   PRO   275      53.716  57.786  47.809  1.00 83.61           O  
ATOM   4510  CB  PRO   275      55.696  56.889  50.233  1.00 80.04           C  
ATOM   4511  CG  PRO   275      56.974  57.126  51.007  1.00 79.60           C  
ATOM   4512  CD  PRO   275      57.281  58.588  50.817  1.00 78.83           C  
ATOM   4513  HA  PRO   275      56.182  57.576  48.255  1.00  0.00           H  
ATOM   4514  HB2 PRO   275      54.852  57.011  50.915  1.00  0.00           H  
ATOM   4515  HB3 PRO   275      55.626  55.889  49.808  1.00  0.00           H  
ATOM   4516  HG2 PRO   275      56.881  56.882  52.065  1.00  0.00           H  
ATOM   4517  HG3 PRO   275      57.780  56.523  50.590  1.00  0.00           H  
ATOM   4518  HD2 PRO   275      57.083  59.165  51.717  1.00  0.00           H  
ATOM   4519  HD3 PRO   275      58.327  58.610  50.588  1.00  0.00           H  
ATOM   4520  N   MET   276      53.640  59.275  49.520  1.00 80.72           N  
ATOM   4521  CA  MET   276      52.317  59.825  49.241  1.00 81.22           C  
ATOM   4522  C   MET   276      52.317  60.589  47.922  1.00 78.60           C  
ATOM   4523  O   MET   276      51.428  60.396  47.096  1.00 77.91           O  
ATOM   4524  CB  MET   276      51.894  60.816  50.338  1.00 83.48           C  
ATOM   4525  CG  MET   276      51.830  60.214  51.743  1.00 90.04           C  
ATOM   4526  SD  MET   276      51.553  61.442  53.044  1.00  0.00           S  
ATOM   4527  CE  MET   276      49.944  62.102  52.528  1.00  0.00           C  
ATOM   4528  H   MET   276      54.155  59.682  50.287  1.00  0.00           H  
ATOM   4529  HA  MET   276      51.596  59.009  49.187  1.00  0.00           H  
ATOM   4530  HB2 MET   276      52.545  61.687  50.354  1.00  0.00           H  
ATOM   4531  HB3 MET   276      50.907  61.202  50.082  1.00  0.00           H  
ATOM   4532  HG2 MET   276      51.046  59.457  51.793  1.00  0.00           H  
ATOM   4533  HG3 MET   276      52.767  59.712  51.985  1.00  0.00           H  
ATOM   4534  HE1 MET   276      49.561  62.776  53.293  1.00  0.00           H  
ATOM   4535  HE2 MET   276      50.030  62.666  51.600  1.00  0.00           H  
ATOM   4536  HE3 MET   276      49.224  61.297  52.389  1.00  0.00           H  
ATOM   4537  N   VAL   277      53.318  61.448  47.726  1.00 77.22           N  
ATOM   4538  CA  VAL   277      53.443  62.252  46.538  1.00 76.61           C  
ATOM   4539  C   VAL   277      53.775  61.405  45.295  1.00 75.96           C  
ATOM   4540  O   VAL   277      53.270  61.812  44.254  1.00 76.16           O  
ATOM   4541  CB  VAL   277      54.400  63.415  46.807  1.00 76.87           C  
ATOM   4542  CG1 VAL   277      54.594  64.286  45.554  1.00 77.05           C  
ATOM   4543  CG2 VAL   277      53.885  64.326  47.930  1.00 73.66           C  
ATOM   4544  H   VAL   277      54.039  61.532  48.432  1.00  0.00           H  
ATOM   4545  HA  VAL   277      52.463  62.695  46.349  1.00  0.00           H  
ATOM   4546  HB  VAL   277      55.298  62.960  47.201  1.00  0.00           H  
ATOM   4547 HG11 VAL   277      55.250  65.128  45.739  1.00  0.00           H  
ATOM   4548 HG12 VAL   277      55.019  63.736  44.735  1.00  0.00           H  
ATOM   4549 HG13 VAL   277      53.631  64.682  45.244  1.00  0.00           H  
ATOM   4550 HG21 VAL   277      54.470  65.231  48.065  1.00  0.00           H  
ATOM   4551 HG22 VAL   277      52.868  64.657  47.719  1.00  0.00           H  
ATOM   4552 HG23 VAL   277      53.861  63.813  48.891  1.00  0.00           H  
ATOM   4553  N   TYR   278      54.441  60.214  45.366  1.00 76.28           N  
ATOM   4554  CA  TYR   278      54.471  59.206  44.261  1.00 76.44           C  
ATOM   4555  C   TYR   278      53.119  58.887  43.677  1.00 73.86           C  
ATOM   4556  O   TYR   278      53.019  58.636  42.477  1.00 77.86           O  
ATOM   4557  CB  TYR   278      55.248  57.887  44.509  1.00 77.72           C  
ATOM   4558  CG  TYR   278      56.680  57.817  43.988  1.00 77.26           C  
ATOM   4559  CD1 TYR   278      57.154  58.610  42.939  1.00 81.33           C  
ATOM   4560  CD2 TYR   278      57.601  56.982  44.616  1.00 77.44           C  
ATOM   4561  CE1 TYR   278      58.518  58.741  42.638  1.00 83.58           C  
ATOM   4562  CE2 TYR   278      58.969  57.124  44.330  1.00 78.66           C  
ATOM   4563  CZ  TYR   278      59.432  58.018  43.374  1.00 80.70           C  
ATOM   4564  OH  TYR   278      60.748  58.138  43.108  1.00 81.84           O  
ATOM   4565  H   TYR   278      54.828  59.938  46.259  1.00  0.00           H  
ATOM   4566  HA  TYR   278      54.904  59.630  43.393  1.00  0.00           H  
ATOM   4567  HB2 TYR   278      55.245  57.670  45.577  1.00  0.00           H  
ATOM   4568  HB3 TYR   278      54.735  57.038  44.064  1.00  0.00           H  
ATOM   4569  HD1 TYR   278      56.437  59.073  42.321  1.00  0.00           H  
ATOM   4570  HD2 TYR   278      57.257  56.325  45.387  1.00  0.00           H  
ATOM   4571  HE1 TYR   278      58.891  59.341  41.825  1.00  0.00           H  
ATOM   4572  HE2 TYR   278      59.716  56.585  44.847  1.00  0.00           H  
ATOM   4573  HH  TYR   278      61.303  57.592  43.642  1.00  0.00           H  
ATOM   4574  N   GLY   279      52.097  58.956  44.531  1.00 72.88           N  
ATOM   4575  CA  GLY   279      50.714  58.736  44.206  1.00 76.25           C  
ATOM   4576  C   GLY   279      50.184  59.589  43.059  1.00 78.27           C  
ATOM   4577  O   GLY   279      49.251  59.142  42.403  1.00 79.91           O  
ATOM   4578  H   GLY   279      52.300  59.210  45.489  1.00  0.00           H  
ATOM   4579  HA2 GLY   279      50.585  57.679  43.981  1.00  0.00           H  
ATOM   4580  HA3 GLY   279      50.114  58.941  45.094  1.00  0.00           H  
ATOM   4581  N   TYR   280      50.740  60.771  42.741  1.00 79.14           N  
ATOM   4582  CA  TYR   280      50.223  61.460  41.563  1.00 79.59           C  
ATOM   4583  C   TYR   280      50.669  60.767  40.268  1.00 79.99           C  
ATOM   4584  O   TYR   280      49.896  60.779  39.310  1.00 79.93           O  
ATOM   4585  CB  TYR   280      50.537  62.946  41.562  1.00 77.25           C  
ATOM   4586  CG  TYR   280      49.764  63.701  40.514  1.00 76.09           C  
ATOM   4587  CD1 TYR   280      50.078  63.603  39.142  1.00  0.00           C  
ATOM   4588  CD2 TYR   280      48.635  64.420  40.926  1.00  0.00           C  
ATOM   4589  CE1 TYR   280      49.226  64.164  38.178  1.00  0.00           C  
ATOM   4590  CE2 TYR   280      47.804  65.014  39.967  1.00  0.00           C  
ATOM   4591  CZ  TYR   280      48.092  64.878  38.597  1.00 81.23           C  
ATOM   4592  OH  TYR   280      47.263  65.442  37.676  1.00  0.00           O  
ATOM   4593  H   TYR   280      51.529  61.145  43.252  1.00  0.00           H  
ATOM   4594  HA  TYR   280      49.131  61.415  41.592  1.00  0.00           H  
ATOM   4595  HB2 TYR   280      50.311  63.360  42.545  1.00  0.00           H  
ATOM   4596  HB3 TYR   280      51.556  63.126  41.383  1.00  0.00           H  
ATOM   4597  HD1 TYR   280      50.950  63.059  38.812  1.00  0.00           H  
ATOM   4598  HD2 TYR   280      48.375  64.489  41.972  1.00  0.00           H  
ATOM   4599  HE1 TYR   280      49.456  64.063  37.127  1.00  0.00           H  
ATOM   4600  HE2 TYR   280      46.926  65.560  40.282  1.00  0.00           H  
ATOM   4601  HH  TYR   280      47.560  65.325  36.786  1.00  0.00           H  
ATOM   4602  N   PHE   281      51.827  60.096  40.215  1.00 82.57           N  
ATOM   4603  CA  PHE   281      52.150  59.374  38.998  1.00 84.20           C  
ATOM   4604  C   PHE   281      51.389  58.073  38.889  1.00 84.79           C  
ATOM   4605  O   PHE   281      51.227  57.340  39.861  1.00 88.37           O  
ATOM   4606  CB  PHE   281      53.611  59.071  38.904  1.00 84.66           C  
ATOM   4607  CG  PHE   281      54.045  58.797  37.499  1.00  0.00           C  
ATOM   4608  CD1 PHE   281      54.027  59.874  36.595  1.00  0.00           C  
ATOM   4609  CD2 PHE   281      54.425  57.517  37.084  1.00  0.00           C  
ATOM   4610  CE1 PHE   281      54.301  59.652  35.248  1.00  0.00           C  
ATOM   4611  CE2 PHE   281      54.731  57.309  35.732  1.00  0.00           C  
ATOM   4612  CZ  PHE   281      54.635  58.356  34.811  1.00  0.00           C  
ATOM   4613  H   PHE   281      52.434  60.031  41.022  1.00  0.00           H  
ATOM   4614  HA  PHE   281      51.891  60.015  38.151  1.00  0.00           H  
ATOM   4615  HB2 PHE   281      53.996  60.051  39.072  1.00  0.00           H  
ATOM   4616  HB3 PHE   281      53.984  58.364  39.644  1.00  0.00           H  
ATOM   4617  HD1 PHE   281      53.759  60.866  36.926  1.00  0.00           H  
ATOM   4618  HD2 PHE   281      54.479  56.714  37.801  1.00  0.00           H  
ATOM   4619  HE1 PHE   281      54.233  60.486  34.570  1.00  0.00           H  
ATOM   4620  HE2 PHE   281      55.076  56.359  35.380  1.00  0.00           H  
ATOM   4621  HZ  PHE   281      54.849  58.130  33.781  1.00  0.00           H  
ATOM   4622  N   SER   282      50.941  57.824  37.656  1.00 86.62           N  
ATOM   4623  CA  SER   282      50.123  56.695  37.274  1.00 85.84           C  
ATOM   4624  C   SER   282      50.856  55.364  37.435  1.00 86.45           C  
ATOM   4625  O   SER   282      50.240  54.417  37.914  1.00 85.67           O  
ATOM   4626  CB  SER   282      49.653  56.887  35.822  1.00 85.22           C  
ATOM   4627  OG  SER   282      50.712  56.777  34.887  1.00  0.00           O  
ATOM   4628  H   SER   282      51.157  58.491  36.930  1.00  0.00           H  
ATOM   4629  HA  SER   282      49.242  56.694  37.917  1.00  0.00           H  
ATOM   4630  HB2 SER   282      48.905  56.132  35.576  1.00  0.00           H  
ATOM   4631  HB3 SER   282      49.167  57.856  35.699  1.00  0.00           H  
ATOM   4632  HG  SER   282      50.343  56.768  34.016  1.00  0.00           H  
ATOM   4633  N   ARG   283      52.153  55.284  37.071  1.00 87.75           N  
ATOM   4634  CA  ARG   283      52.908  54.042  37.202  1.00 88.35           C  
ATOM   4635  C   ARG   283      53.094  53.678  38.661  1.00 88.54           C  
ATOM   4636  O   ARG   283      52.871  52.528  39.007  1.00 87.13           O  
ATOM   4637  CB  ARG   283      54.265  54.031  36.500  1.00 91.75           C  
ATOM   4638  CG  ARG   283      54.093  54.027  34.980  1.00 99.65           C  
ATOM   4639  CD  ARG   283      55.415  53.850  34.236  1.00  0.00           C  
ATOM   4640  NE  ARG   283      55.168  53.910  32.791  1.00  0.00           N  
ATOM   4641  CZ  ARG   283      55.808  54.684  31.899  1.00  0.00           C  
ATOM   4642  NH1 ARG   283      56.793  55.517  32.268  1.00  0.00           N1+
ATOM   4643  NH2 ARG   283      55.451  54.620  30.611  1.00  0.00           N1+
ATOM   4644  H   ARG   283      52.602  56.092  36.666  1.00  0.00           H  
ATOM   4645  HA  ARG   283      52.343  53.265  36.706  1.00  0.00           H  
ATOM   4646  HB2 ARG   283      54.928  54.813  36.856  1.00  0.00           H  
ATOM   4647  HB3 ARG   283      54.770  53.103  36.760  1.00  0.00           H  
ATOM   4648  HG2 ARG   283      53.434  53.205  34.698  1.00  0.00           H  
ATOM   4649  HG3 ARG   283      53.583  54.931  34.645  1.00  0.00           H  
ATOM   4650  HD2 ARG   283      56.138  54.600  34.549  1.00  0.00           H  
ATOM   4651  HD3 ARG   283      55.856  52.880  34.471  1.00  0.00           H  
ATOM   4652  HE  ARG   283      54.453  53.286  32.446  1.00  0.00           H  
ATOM   4653 HH11 ARG   283      57.083  55.560  33.234  1.00  0.00           H  
ATOM   4654 HH12 ARG   283      57.263  56.094  31.586  1.00  0.00           H  
ATOM   4655 HH21 ARG   283      54.708  54.002  30.314  1.00  0.00           H  
ATOM   4656 HH22 ARG   283      55.928  55.179  29.919  1.00  0.00           H  
ATOM   4657  N   ARG   284      53.415  54.648  39.525  1.00 87.91           N  
ATOM   4658  CA  ARG   284      53.636  54.369  40.929  1.00 85.83           C  
ATOM   4659  C   ARG   284      52.375  53.900  41.645  1.00 84.97           C  
ATOM   4660  O   ARG   284      52.457  52.943  42.407  1.00 85.85           O  
ATOM   4661  CB  ARG   284      54.210  55.591  41.646  1.00 83.02           C  
ATOM   4662  CG  ARG   284      55.506  56.125  41.022  1.00 81.58           C  
ATOM   4663  CD  ARG   284      56.671  55.126  41.009  1.00  0.00           C  
ATOM   4664  NE  ARG   284      57.117  54.774  42.361  1.00  0.00           N  
ATOM   4665  CZ  ARG   284      56.717  53.712  43.078  1.00 84.78           C  
ATOM   4666  NH1 ARG   284      55.830  52.836  42.614  1.00  0.00           N1+
ATOM   4667  NH2 ARG   284      57.193  53.527  44.304  1.00  0.00           N1+
ATOM   4668  H   ARG   284      53.518  55.597  39.198  1.00  0.00           H  
ATOM   4669  HA  ARG   284      54.331  53.544  40.929  1.00  0.00           H  
ATOM   4670  HB2 ARG   284      53.464  56.381  41.630  1.00  0.00           H  
ATOM   4671  HB3 ARG   284      54.380  55.347  42.694  1.00  0.00           H  
ATOM   4672  HG2 ARG   284      55.320  56.444  39.998  1.00  0.00           H  
ATOM   4673  HG3 ARG   284      55.790  57.031  41.537  1.00  0.00           H  
ATOM   4674  HD2 ARG   284      56.413  54.234  40.442  1.00  0.00           H  
ATOM   4675  HD3 ARG   284      57.517  55.585  40.495  1.00  0.00           H  
ATOM   4676  HE  ARG   284      57.744  55.438  42.795  1.00  0.00           H  
ATOM   4677 HH11 ARG   284      55.473  52.928  41.675  1.00  0.00           H  
ATOM   4678 HH12 ARG   284      55.497  52.086  43.204  1.00  0.00           H  
ATOM   4679 HH21 ARG   284      57.878  54.161  44.688  1.00  0.00           H  
ATOM   4680 HH22 ARG   284      56.877  52.746  44.864  1.00  0.00           H  
ATOM   4681  N   THR   285      51.216  54.505  41.345  1.00 85.64           N  
ATOM   4682  CA  THR   285      49.926  54.070  41.877  1.00 86.23           C  
ATOM   4683  C   THR   285      49.555  52.661  41.440  1.00 85.68           C  
ATOM   4684  O   THR   285      49.118  51.883  42.288  1.00 85.47           O  
ATOM   4685  CB  THR   285      48.787  55.019  41.481  1.00 86.76           C  
ATOM   4686  CG2 THR   285      48.950  56.384  42.099  1.00  0.00           C  
ATOM   4687  OG1 THR   285      48.620  55.144  40.085  1.00  0.00           O  
ATOM   4688  H   THR   285      51.224  55.289  40.707  1.00  0.00           H  
ATOM   4689  HA  THR   285      50.003  54.068  42.967  1.00  0.00           H  
ATOM   4690  HB  THR   285      47.847  54.613  41.858  1.00  0.00           H  
ATOM   4691  HG1 THR   285      49.387  55.562  39.724  1.00  0.00           H  
ATOM   4692 HG21 THR   285      48.147  57.039  41.761  1.00  0.00           H  
ATOM   4693 HG22 THR   285      48.892  56.324  43.185  1.00  0.00           H  
ATOM   4694 HG23 THR   285      49.909  56.822  41.840  1.00  0.00           H  
ATOM   4695  N   VAL   286      49.744  52.318  40.153  1.00 84.51           N  
ATOM   4696  CA  VAL   286      49.438  50.973  39.683  1.00 83.97           C  
ATOM   4697  C   VAL   286      50.440  49.962  40.257  1.00 82.02           C  
ATOM   4698  O   VAL   286      50.040  48.851  40.586  1.00 86.53           O  
ATOM   4699  CB  VAL   286      49.350  50.894  38.141  1.00 85.26           C  
ATOM   4700  CG1 VAL   286      50.673  51.037  37.384  1.00 85.90           C  
ATOM   4701  CG2 VAL   286      48.593  49.632  37.700  1.00 82.88           C  
ATOM   4702  H   VAL   286      50.080  53.003  39.490  1.00  0.00           H  
ATOM   4703  HA  VAL   286      48.448  50.722  40.068  1.00  0.00           H  
ATOM   4704  HB  VAL   286      48.720  51.724  37.816  1.00  0.00           H  
ATOM   4705 HG11 VAL   286      50.614  50.625  36.376  1.00  0.00           H  
ATOM   4706 HG12 VAL   286      50.843  52.091  37.269  1.00  0.00           H  
ATOM   4707 HG13 VAL   286      51.531  50.604  37.874  1.00  0.00           H  
ATOM   4708 HG21 VAL   286      48.500  49.579  36.616  1.00  0.00           H  
ATOM   4709 HG22 VAL   286      49.071  48.716  38.042  1.00  0.00           H  
ATOM   4710 HG23 VAL   286      47.581  49.630  38.106  1.00  0.00           H  
ATOM   4711  N   ARG   287      51.713  50.353  40.443  1.00 80.09           N  
ATOM   4712  CA  ARG   287      52.730  49.497  41.032  1.00 79.44           C  
ATOM   4713  C   ARG   287      52.444  49.231  42.502  1.00 78.78           C  
ATOM   4714  O   ARG   287      52.535  48.081  42.924  1.00 78.15           O  
ATOM   4715  CB  ARG   287      54.134  50.120  40.899  1.00 78.92           C  
ATOM   4716  CG  ARG   287      54.758  50.111  39.506  1.00  0.00           C  
ATOM   4717  CD  ARG   287      54.515  48.822  38.730  1.00  0.00           C  
ATOM   4718  NE  ARG   287      53.219  48.789  38.048  1.00  0.00           N  
ATOM   4719  CZ  ARG   287      52.524  47.672  37.779  1.00  0.00           C  
ATOM   4720  NH1 ARG   287      52.995  46.463  38.111  1.00  0.00           N1+
ATOM   4721  NH2 ARG   287      51.339  47.753  37.169  1.00  0.00           N1+
ATOM   4722  H   ARG   287      51.983  51.286  40.158  1.00  0.00           H  
ATOM   4723  HA  ARG   287      52.693  48.519  40.555  1.00  0.00           H  
ATOM   4724  HB2 ARG   287      54.150  51.129  41.306  1.00  0.00           H  
ATOM   4725  HB3 ARG   287      54.822  49.538  41.503  1.00  0.00           H  
ATOM   4726  HG2 ARG   287      54.476  50.950  38.894  1.00  0.00           H  
ATOM   4727  HG3 ARG   287      55.831  50.229  39.654  1.00  0.00           H  
ATOM   4728  HD2 ARG   287      55.231  48.726  37.940  1.00  0.00           H  
ATOM   4729  HD3 ARG   287      54.651  47.969  39.393  1.00  0.00           H  
ATOM   4730  HE  ARG   287      52.845  49.681  37.756  1.00  0.00           H  
ATOM   4731 HH11 ARG   287      53.869  46.379  38.607  1.00  0.00           H  
ATOM   4732 HH12 ARG   287      52.456  45.632  37.915  1.00  0.00           H  
ATOM   4733 HH21 ARG   287      50.945  48.655  36.937  1.00  0.00           H  
ATOM   4734 HH22 ARG   287      50.801  46.922  36.970  1.00  0.00           H  
ATOM   4735  N   ARG   288      52.085  50.268  43.271  1.00 78.39           N  
ATOM   4736  CA  ARG   288      51.754  50.156  44.686  1.00 77.87           C  
ATOM   4737  C   ARG   288      50.513  49.294  44.904  1.00 77.70           C  
ATOM   4738  O   ARG   288      50.542  48.443  45.785  1.00 75.76           O  
ATOM   4739  CB  ARG   288      51.512  51.541  45.295  1.00 77.26           C  
ATOM   4740  CG  ARG   288      52.805  52.330  45.545  1.00 77.36           C  
ATOM   4741  CD  ARG   288      52.544  53.683  46.211  1.00  0.00           C  
ATOM   4742  NE  ARG   288      52.275  53.482  47.642  1.00  0.00           N  
ATOM   4743  CZ  ARG   288      51.060  53.392  48.211  1.00 76.78           C  
ATOM   4744  NH1 ARG   288      49.934  53.577  47.506  1.00  0.00           N1+
ATOM   4745  NH2 ARG   288      50.969  53.093  49.513  1.00  0.00           N1+
ATOM   4746  H   ARG   288      52.036  51.190  42.855  1.00  0.00           H  
ATOM   4747  HA  ARG   288      52.589  49.680  45.205  1.00  0.00           H  
ATOM   4748  HB2 ARG   288      50.836  52.120  44.664  1.00  0.00           H  
ATOM   4749  HB3 ARG   288      51.004  51.421  46.252  1.00  0.00           H  
ATOM   4750  HG2 ARG   288      53.445  51.742  46.203  1.00  0.00           H  
ATOM   4751  HG3 ARG   288      53.375  52.469  44.629  1.00  0.00           H  
ATOM   4752  HD2 ARG   288      53.441  54.299  46.135  1.00  0.00           H  
ATOM   4753  HD3 ARG   288      51.748  54.237  45.714  1.00  0.00           H  
ATOM   4754  HE  ARG   288      53.087  53.315  48.221  1.00  0.00           H  
ATOM   4755 HH11 ARG   288      49.981  53.799  46.522  1.00  0.00           H  
ATOM   4756 HH12 ARG   288      49.032  53.442  47.939  1.00  0.00           H  
ATOM   4757 HH21 ARG   288      51.800  52.934  50.062  1.00  0.00           H  
ATOM   4758 HH22 ARG   288      50.063  52.966  49.944  1.00  0.00           H  
ATOM   4759  N   SER   289      49.462  49.467  44.082  1.00 78.23           N  
ATOM   4760  CA  SER   289      48.247  48.651  44.137  1.00 79.51           C  
ATOM   4761  C   SER   289      48.535  47.169  43.854  1.00 78.03           C  
ATOM   4762  O   SER   289      47.938  46.306  44.492  1.00 78.24           O  
ATOM   4763  CB  SER   289      47.186  49.216  43.170  1.00 80.74           C  
ATOM   4764  OG  SER   289      47.459  48.933  41.812  1.00  0.00           O  
ATOM   4765  H   SER   289      49.503  50.198  43.384  1.00  0.00           H  
ATOM   4766  HA  SER   289      47.855  48.733  45.152  1.00  0.00           H  
ATOM   4767  HB2 SER   289      46.211  48.784  43.399  1.00  0.00           H  
ATOM   4768  HB3 SER   289      47.081  50.293  43.301  1.00  0.00           H  
ATOM   4769  HG  SER   289      48.307  49.285  41.588  1.00  0.00           H  
ATOM   4770  N   HIS   290      49.496  46.882  42.954  1.00 76.38           N  
ATOM   4771  CA  HIS   290      49.961  45.534  42.643  1.00 74.47           C  
ATOM   4772  C   HIS   290      50.636  44.913  43.872  1.00 73.86           C  
ATOM   4773  O   HIS   290      50.316  43.782  44.232  1.00 73.06           O  
ATOM   4774  CB  HIS   290      50.950  45.585  41.457  1.00 75.29           C  
ATOM   4775  CG  HIS   290      51.165  44.269  40.756  1.00 79.56           C  
ATOM   4776  CD2 HIS   290      50.770  43.913  39.484  1.00  0.00           C  
ATOM   4777  ND1 HIS   290      51.848  43.191  41.331  1.00  0.00           N  
ATOM   4778  CE1 HIS   290      51.805  42.231  40.415  1.00  0.00           C  
ATOM   4779  NE2 HIS   290      51.188  42.609  39.295  1.00  0.00           N  
ATOM   4780  H   HIS   290      49.939  47.650  42.470  1.00  0.00           H  
ATOM   4781  HA  HIS   290      49.091  44.935  42.364  1.00  0.00           H  
ATOM   4782  HB2 HIS   290      50.571  46.278  40.705  1.00  0.00           H  
ATOM   4783  HB3 HIS   290      51.924  45.968  41.754  1.00  0.00           H  
ATOM   4784  HD2 HIS   290      50.223  44.459  38.730  1.00  0.00           H  
ATOM   4785  HE1 HIS   290      52.236  41.251  40.557  1.00  0.00           H  
ATOM   4786  HE2 HIS   290      51.034  42.038  38.475  1.00  0.00           H  
ATOM   4787  N   HIS   291      51.523  45.682  44.532  1.00 70.47           N  
ATOM   4788  CA  HIS   291      52.250  45.291  45.735  1.00 71.14           C  
ATOM   4789  C   HIS   291      51.317  45.034  46.914  1.00 72.95           C  
ATOM   4790  O   HIS   291      51.405  43.982  47.546  1.00 74.46           O  
ATOM   4791  CB  HIS   291      53.265  46.383  46.125  1.00 68.65           C  
ATOM   4792  CG  HIS   291      54.065  46.049  47.360  1.00 69.52           C  
ATOM   4793  CD2 HIS   291      55.218  45.316  47.492  1.00 62.62           C  
ATOM   4794  ND1 HIS   291      53.684  46.378  48.653  1.00  0.00           N  
ATOM   4795  CE1 HIS   291      54.598  45.856  49.477  1.00  0.00           C  
ATOM   4796  NE2 HIS   291      55.565  45.209  48.839  1.00  0.00           N  
ATOM   4797  H   HIS   291      51.691  46.613  44.174  1.00  0.00           H  
ATOM   4798  HA  HIS   291      52.792  44.368  45.519  1.00  0.00           H  
ATOM   4799  HB2 HIS   291      53.968  46.522  45.303  1.00  0.00           H  
ATOM   4800  HB3 HIS   291      52.786  47.350  46.276  1.00  0.00           H  
ATOM   4801  HD1 HIS   291      52.853  46.884  48.927  1.00  0.00           H  
ATOM   4802  HD2 HIS   291      55.802  44.841  46.721  1.00  0.00           H  
ATOM   4803  HE1 HIS   291      54.556  45.952  50.553  1.00  0.00           H  
ATOM   4804  N   GLU   292      50.441  46.004  47.212  1.00 74.28           N  
ATOM   4805  CA  GLU   292      49.529  45.946  48.338  1.00 75.08           C  
ATOM   4806  C   GLU   292      48.499  44.836  48.140  1.00 76.80           C  
ATOM   4807  O   GLU   292      48.068  44.254  49.131  1.00 76.39           O  
ATOM   4808  CB  GLU   292      48.798  47.294  48.464  1.00 74.68           C  
ATOM   4809  CG  GLU   292      49.610  48.377  49.187  1.00 73.84           C  
ATOM   4810  CD  GLU   292      48.737  49.590  49.511  1.00  0.00           C  
ATOM   4811  OE1 GLU   292      48.339  50.279  48.546  1.00  0.00           O  
ATOM   4812  OE2 GLU   292      48.487  49.813  50.716  1.00  0.00           O1-
ATOM   4813  H   GLU   292      50.426  46.842  46.643  1.00  0.00           H  
ATOM   4814  HA  GLU   292      50.086  45.736  49.254  1.00  0.00           H  
ATOM   4815  HB2 GLU   292      48.471  47.648  47.484  1.00  0.00           H  
ATOM   4816  HB3 GLU   292      47.891  47.144  49.035  1.00  0.00           H  
ATOM   4817  HG2 GLU   292      50.022  47.981  50.116  1.00  0.00           H  
ATOM   4818  HG3 GLU   292      50.455  48.693  48.576  1.00  0.00           H  
ATOM   4819  N   LEU   293      48.081  44.580  46.884  1.00 79.59           N  
ATOM   4820  CA  LEU   293      46.924  43.754  46.528  1.00 80.75           C  
ATOM   4821  C   LEU   293      45.620  44.480  46.928  1.00 81.21           C  
ATOM   4822  O   LEU   293      44.539  43.899  46.918  1.00 81.97           O  
ATOM   4823  CB  LEU   293      47.070  42.318  47.103  1.00 81.26           C  
ATOM   4824  CG  LEU   293      46.048  41.260  46.644  1.00  0.00           C  
ATOM   4825  CD1 LEU   293      46.190  40.926  45.154  1.00  0.00           C  
ATOM   4826  CD2 LEU   293      46.162  40.007  47.521  1.00  0.00           C  
ATOM   4827  H   LEU   293      48.501  45.107  46.130  1.00  0.00           H  
ATOM   4828  HA  LEU   293      46.930  43.700  45.440  1.00  0.00           H  
ATOM   4829  HB2 LEU   293      48.075  41.951  46.889  1.00  0.00           H  
ATOM   4830  HB3 LEU   293      46.993  42.351  48.187  1.00  0.00           H  
ATOM   4831  HG  LEU   293      45.032  41.606  46.800  1.00  0.00           H  
ATOM   4832 HD11 LEU   293      45.485  40.148  44.860  1.00  0.00           H  
ATOM   4833 HD12 LEU   293      45.988  41.796  44.528  1.00  0.00           H  
ATOM   4834 HD13 LEU   293      47.194  40.570  44.920  1.00  0.00           H  
ATOM   4835 HD21 LEU   293      45.428  39.256  47.228  1.00  0.00           H  
ATOM   4836 HD22 LEU   293      47.150  39.553  47.439  1.00  0.00           H  
ATOM   4837 HD23 LEU   293      45.987  40.239  48.571  1.00  0.00           H  
ATOM   4838  N   HIS   294      45.732  45.762  47.302  1.00 81.84           N  
ATOM   4839  CA  HIS   294      44.660  46.668  47.671  1.00 82.60           C  
ATOM   4840  C   HIS   294      44.477  47.692  46.544  1.00 83.35           C  
ATOM   4841  O   HIS   294      43.427  48.368  46.574  1.00 85.10           O  
ATOM   4842  CB  HIS   294      45.030  47.399  48.981  1.00 82.19           C  
ATOM   4843  CG  HIS   294      45.179  46.511  50.198  1.00 82.55           C  
ATOM   4844  CD2 HIS   294      44.180  45.898  50.924  1.00 83.45           C  
ATOM   4845  ND1 HIS   294      46.408  46.184  50.786  1.00  0.00           N  
ATOM   4846  CE1 HIS   294      46.114  45.393  51.808  1.00  0.00           C  
ATOM   4847  NE2 HIS   294      44.803  45.195  51.940  1.00  0.00           N  
ATOM   4848  OXT HIS   294      45.370  47.795  45.672  1.00  0.00           O1-
ATOM   4849  H   HIS   294      46.653  46.172  47.255  1.00  0.00           H  
ATOM   4850  HA  HIS   294      43.719  46.131  47.808  1.00  0.00           H  
ATOM   4851  HB2 HIS   294      45.922  48.010  48.854  1.00  0.00           H  
ATOM   4852  HB3 HIS   294      44.237  48.108  49.221  1.00  0.00           H  
ATOM   4853  HD2 HIS   294      43.109  45.905  50.796  1.00  0.00           H  
ATOM   4854  HE1 HIS   294      46.856  44.963  52.465  1.00  0.00           H  
ATOM   4855  HE2 HIS   294      44.351  44.635  52.648  1.00  0.00           H  
TER    4856      HIS   294 
HETATM 4857  N   PGL A   1      65.994  77.466  77.032  1.00  0.00      all_ N  
HETATM 4858  CA  PGL A   1      66.310  76.734  78.274  1.00  0.00      all_ C  
HETATM 4859  C   PGL A   1      67.602  75.913  78.133  1.00  0.00      all_ C  
HETATM 4860  O   PGL A   1      68.341  76.065  77.163  1.00  0.00      all_ O  
HETATM 4861  CB  PGL A   1      65.084  75.820  78.488  1.00  0.00      all_ C  
HETATM 4862  CG  PGL A   1      64.004  76.342  77.545  1.00  0.00      all_ C  
HETATM 4863  CD  PGL A   1      64.781  77.196  76.572  1.00  0.00      all_ C  
HETATM 4864  OE  PGL A   1      64.346  77.485  75.464  1.00  0.00      all_ O  
HETATM 4865  HN  PGL A   1      66.686  78.023  76.538  1.00  0.00      all_ H  
ATOM   4866  N   VAL A   2      67.843  74.995  79.072  1.00  0.00      all_ N  
ATOM   4867  CA  VAL A   2      68.922  74.014  79.031  1.00  0.00      all_ C  
ATOM   4868  C   VAL A   2      68.456  72.856  78.124  1.00  0.00      all_ C  
ATOM   4869  O   VAL A   2      67.259  72.568  78.050  1.00  0.00      all_ O  
ATOM   4870  CB  VAL A   2      69.147  73.470  80.478  1.00  0.00      all_ C  
ATOM   4871  CG1 VAL A   2      70.436  72.643  80.611  1.00  0.00      all_ C  
ATOM   4872  CG2 VAL A   2      69.167  74.585  81.544  1.00  0.00      all_ C  
ATOM   4873  H   VAL A   2      67.117  74.801  79.752  1.00  0.00      all_ H  
ATOM   4874  N   ASN A   3      69.382  72.122  77.495  1.00  0.00      all_ N  
ATOM   4875  CA  ASN A   3      69.037  70.923  76.715  1.00  0.00      all_ C  
ATOM   4876  C   ASN A   3      68.711  69.706  77.598  1.00  0.00      all_ C  
ATOM   4877  O   ASN A   3      68.444  68.631  77.069  1.00  0.00      all_ O  
ATOM   4878  CB  ASN A   3      70.165  70.529  75.745  1.00  0.00      all_ C  
ATOM   4879  CG  ASN A   3      70.346  71.560  74.645  1.00  0.00      all_ C  
ATOM   4880  ND2 ASN A   3      69.554  71.491  73.589  1.00  0.00      all_ N  
ATOM   4881  OD1 ASN A   3      71.204  72.429  74.740  1.00  0.00      all_ O  
ATOM   4882  H   ASN A   3      70.356  72.385  77.565  1.00  0.00      all_ H  
ATOM   4883 1HD2 ASN A   3      68.806  70.791  73.586  1.00  0.00      all_ H  
ATOM   4884 2HD2 ASN A   3      69.528  72.229  72.901  1.00  0.00      all_ H  
ATOM   4885  N   PHE A   4      68.677  69.860  78.927  1.00  0.00      all_ N  
ATOM   4886  CA  PHE A   4      68.067  68.889  79.828  1.00  0.00      all_ C  
ATOM   4887  C   PHE A   4      66.623  69.280  80.177  1.00  0.00      all_ C  
ATOM   4888  O   PHE A   4      65.793  68.394  80.364  1.00  0.00      all_ O  
ATOM   4889  CB  PHE A   4      68.895  68.757  81.125  1.00  0.00      all_ C  
ATOM   4890  CG  PHE A   4      69.756  67.507  81.136  1.00  0.00      all_ C  
ATOM   4891  CD1 PHE A   4      71.157  67.595  81.025  1.00  0.00      all_ C  
ATOM   4892  CD2 PHE A   4      69.144  66.240  81.258  1.00  0.00      all_ C  
ATOM   4893  CE1 PHE A   4      71.939  66.425  81.041  1.00  0.00      all_ C  
ATOM   4894  CE2 PHE A   4      69.928  65.070  81.248  1.00  0.00      all_ C  
ATOM   4895  CZ  PHE A   4      71.327  65.161  81.137  1.00  0.00      all_ C  
ATOM   4896  H   PHE A   4      68.907  70.772  79.284  1.00  0.00      all_ H  
ATOM   4897  N   SER A   5      66.299  70.577  80.258  1.00  0.00      all_ N  
ATOM   4898  CA  SER A   5      64.966  71.073  80.583  1.00  0.00      all_ C  
ATOM   4899  C   SER A   5      64.856  72.573  80.250  1.00  0.00      all_ C  
ATOM   4900  O   SER A   5      65.787  73.337  80.503  1.00  0.00      all_ O  
ATOM   4901  CB  SER A   5      64.559  70.724  82.045  1.00  0.00      all_ C  
ATOM   4902  OG  SER A   5      65.352  71.352  83.043  1.00  0.00      all_ O  
ATOM   4903  H   SER A   5      66.971  71.296  80.037  1.00  0.00      all_ H  
ATOM   4904  HG  SER A   5      65.055  71.055  83.894  1.00  0.00      all_ H  
ATOM   4905  N   THR A   6      63.741  73.068  79.703  1.00  0.00      all_ N  
ATOM   4906  CA  THR A   6      62.562  72.374  79.198  1.00  0.00      all_ C  
ATOM   4907  C   THR A   6      62.774  72.031  77.711  1.00  0.00      all_ C  
ATOM   4908  O   THR A   6      63.205  72.899  76.953  1.00  0.00      all_ O  
ATOM   4909  CB  THR A   6      61.346  73.352  79.305  1.00  0.00      all_ C  
ATOM   4910  CG2 THR A   6      61.023  73.758  80.748  1.00  0.00      all_ C  
ATOM   4911  OG1 THR A   6      61.491  74.547  78.546  1.00  0.00      all_ O  
ATOM   4912  H   THR A   6      63.742  74.063  79.542  1.00  0.00      all_ H  
ATOM   4913  HG1 THR A   6      62.057  74.343  77.806  1.00  0.00      all_ H  
ATOM   4914  N   SER A   7      62.366  70.834  77.274  1.00  0.00      all_ N  
ATOM   4915  CA  SER A   7      62.139  70.452  75.889  1.00  0.00      all_ C  
ATOM   4916  C   SER A   7      63.299  69.691  75.229  1.00  0.00      all_ C  
ATOM   4917  O   SER A   7      63.386  68.477  75.406  1.00  0.00      all_ O  
ATOM   4918  CB  SER A   7      61.376  71.521  75.078  1.00  0.00      all_ C  
ATOM   4919  OG  SER A   7      61.074  71.095  73.776  1.00  0.00      all_ O  
ATOM   4920  H   SER A   7      62.124  70.130  77.956  1.00  0.00      all_ H  
ATOM   4921  HG  SER A   7      61.702  71.512  73.183  1.00  0.00      all_ H  
ATOM   4922  N   TRP A   8      64.143  70.351  74.421  1.00  0.00      all_ N  
ATOM   4923  CA  TRP A   8      65.139  69.711  73.547  1.00  0.00      all_ C  
ATOM   4924  C   TRP A   8      66.400  69.339  74.344  1.00  0.00      all_ C  
ATOM   4925  O   TRP A   8      67.518  69.670  73.973  1.00  0.00      all_ O  
ATOM   4926  CB  TRP A   8      65.509  70.671  72.383  1.00  0.00      all_ C  
ATOM   4927  CG  TRP A   8      66.000  70.056  71.098  1.00  0.00      all_ C  
ATOM   4928  CD1 TRP A   8      65.617  68.866  70.578  1.00  0.00      all_ C  
ATOM   4929  CD2 TRP A   8      66.979  70.594  70.158  1.00  0.00      all_ C  
ATOM   4930  CE2 TRP A   8      67.133  69.670  69.075  1.00  0.00      all_ C  
ATOM   4931  CE3 TRP A   8      67.773  71.764  70.121  1.00  0.00      all_ C  
ATOM   4932  NE1 TRP A   8      66.252  68.650  69.374  1.00  0.00      all_ N  
ATOM   4933  CZ2 TRP A   8      68.050  69.884  68.028  1.00  0.00      all_ C  
ATOM   4934  CZ3 TRP A   8      68.717  71.972  69.097  1.00  0.00      all_ C  
ATOM   4935  CH2 TRP A   8      68.866  71.032  68.060  1.00  0.00      all_ C  
ATOM   4936  H   TRP A   8      64.094  71.357  74.394  1.00  0.00      all_ H  
ATOM   4937  HE1 TRP A   8      66.105  67.807  68.839  1.00  0.00      all_ H  
TER    4938      TRP A   8 
HETATM 4939  N   NH2 A   9      66.239  68.660  75.466  1.00  0.00      all_ N  
HETATM 4940  H1  NH2 A   9      67.050  68.465  76.055  1.00  0.00      all_ H
[truncated: 598 more chars]
