# Supplementary material for: Data for the homology modelling of the red pigment-concentrating hormone receptor (Dappu-RPCHR) of the crustacean Daphnia pulex, and docking of its cognate agonist (Dappu-RPCH)
Source: Data Brief. 2017 Oct 24;15:941–7. doi: 10.1016/j.dib.2017.10.045 (PMC5683752; doi:10.1016/j.dib.2017.10.045)
Supplement: Supplementary file 3 — Dappu-RPCHR with loop refinement. [file mmc2.zip › mmc2.pdb]

REMARK   Accelrys Discovery Studio PDB file
REMARK   Created:  2015-09-14T11:19:21Z
SSBOND   1 CYS     72    CYS    150                                     
ATOM      1  N   SER     1     -50.423   7.943  18.124  1.00 85.55           N1+
ATOM      2  CA  SER     1     -50.444   6.946  17.036  1.00 84.86           C  
ATOM      3  CB  SER     1     -51.688   6.053  17.140  1.00 86.69           C  
ATOM      4  OG  SER     1     -51.636   5.286  18.333  1.00  0.00           O  
ATOM      5  C   SER     1     -50.466   7.587  15.693  1.00 85.06           C  
ATOM      6  O   SER     1     -49.713   8.513  15.406  1.00 86.04           O  
ATOM      7  N   ILE     2     -51.351   7.098  14.815  1.00 83.06           N  
ATOM      8  CA  ILE     2     -51.413   7.625  13.489  1.00 82.58           C  
ATOM      9  CB  ILE     2     -52.409   6.917  12.607  1.00  0.00           C  
ATOM     10  CG1 ILE     2     -52.172   7.298  11.135  1.00  0.00           C  
ATOM     11  CG2 ILE     2     -53.830   7.231  13.105  1.00  0.00           C  
ATOM     12  CD1 ILE     2     -52.941   6.429  10.142  1.00  0.00           C  
ATOM     13  C   ILE     2     -51.800   9.068  13.579  1.00 81.74           C  
ATOM     14  O   ILE     2     -51.283   9.904  12.842  1.00 83.08           O  
ATOM     15  N   ALA     3     -52.721   9.409  14.499  1.00 81.34           N  
ATOM     16  CA  ALA     3     -53.200  10.757  14.580  1.00 80.88           C  
ATOM     17  CB  ALA     3     -54.264  10.936  15.680  1.00 81.07           C  
ATOM     18  C   ALA     3     -52.068  11.684  14.900  1.00 80.13           C  
ATOM     19  O   ALA     3     -51.925  12.726  14.264  1.00 81.84           O  
ATOM     20  N   THR     4     -51.214  11.324  15.879  1.00 79.45           N  
ATOM     21  CA  THR     4     -50.158  12.205  16.301  1.00 79.67           C  
ATOM     22  CB  THR     4     -49.393  11.684  17.485  1.00 81.11           C  
ATOM     23  OG1 THR     4     -48.440  12.645  17.910  1.00  0.00           O  
ATOM     24  CG2 THR     4     -48.674  10.384  17.109  1.00 81.49           C  
ATOM     25  C   THR     4     -49.188  12.424  15.183  1.00 79.83           C  
ATOM     26  O   THR     4     -48.735  13.540  14.944  1.00 81.09           O  
ATOM     27  N   TYR     5     -48.829  11.357  14.457  1.00 80.50           N  
ATOM     28  CA  TYR     5     -47.892  11.500  13.384  1.00 80.67           C  
ATOM     29  CB  TYR     5     -47.490  10.148  12.773  1.00 80.79           C  
ATOM     30  CG  TYR     5     -46.599   9.446  13.750  1.00 80.56           C  
ATOM     31  CD1 TYR     5     -47.061   9.030  14.978  1.00  0.00           C  
ATOM     32  CD2 TYR     5     -45.290   9.185  13.424  1.00  0.00           C  
ATOM     33  CE1 TYR     5     -46.233   8.375  15.862  1.00  0.00           C  
ATOM     34  CE2 TYR     5     -44.454   8.531  14.299  1.00  0.00           C  
ATOM     35  CZ  TYR     5     -44.926   8.125  15.522  1.00  0.00           C  
ATOM     36  OH  TYR     5     -44.070   7.453  16.420  1.00  0.00           O  
ATOM     37  C   TYR     5     -48.515  12.365  12.338  1.00 80.62           C  
ATOM     38  O   TYR     5     -47.835  13.177  11.712  1.00 78.80           O  
ATOM     39  N   SER     6     -49.836  12.206  12.126  1.00 79.41           N  
ATOM     40  CA  SER     6     -50.536  12.936  11.109  1.00 79.83           C  
ATOM     41  CB  SER     6     -52.024  12.554  11.023  1.00 79.47           C  
ATOM     42  OG  SER     6     -52.656  13.287   9.985  1.00 82.68           O  
ATOM     43  C   SER     6     -50.448  14.406  11.387  1.00 80.21           C  
ATOM     44  O   SER     6     -50.221  15.196  10.471  1.00 82.42           O  
ATOM     45  N   VAL     7     -50.613  14.819  12.660  1.00 79.85           N  
ATOM     46  CA  VAL     7     -50.576  16.218  12.973  1.00 79.83           C  
ATOM     47  CB  VAL     7     -50.931  16.545  14.401  1.00 80.71           C  
ATOM     48  CG1 VAL     7     -52.370  16.061  14.652  1.00  0.00           C  
ATOM     49  CG2 VAL     7     -49.891  15.968  15.369  1.00  0.00           C  
ATOM     50  C   VAL     7     -49.206  16.738  12.670  1.00 78.29           C  
ATOM     51  O   VAL     7     -49.057  17.875  12.227  1.00 80.15           O  
ATOM     52  N   LEU     8     -48.156  15.926  12.899  1.00 77.38           N  
ATOM     53  CA  LEU     8     -46.841  16.426  12.621  1.00 77.38           C  
ATOM     54  CB  LEU     8     -45.686  15.486  13.007  1.00 78.54           C  
ATOM     55  CG  LEU     8     -45.476  15.354  14.526  1.00  0.00           C  
ATOM     56  CD1 LEU     8     -44.156  14.634  14.841  1.00 77.13           C  
ATOM     57  CD2 LEU     8     -45.590  16.717  15.226  1.00  0.00           C  
ATOM     58  C   LEU     8     -46.729  16.720  11.162  1.00 77.46           C  
ATOM     59  O   LEU     8     -46.144  17.728  10.773  1.00 77.58           O  
ATOM     60  N   LEU     9     -47.308  15.849  10.320  1.00 77.58           N  
ATOM     61  CA  LEU     9     -47.255  15.980   8.891  1.00 76.60           C  
ATOM     62  CB  LEU     9     -48.115  14.891   8.220  1.00 76.85           C  
ATOM     63  CG  LEU     9     -47.880  13.462   8.755  1.00  0.00           C  
ATOM     64  CD1 LEU     9     -48.771  12.439   8.030  1.00  0.00           C  
ATOM     65  CD2 LEU     9     -46.392  13.081   8.742  1.00  0.00           C  
ATOM     66  C   LEU     9     -47.922  17.272   8.527  1.00 78.14           C  
ATOM     67  O   LEU     9     -47.420  18.055   7.722  1.00 76.84           O  
ATOM     68  N   ILE    10     -49.087  17.523   9.149  1.00 78.66           N  
ATOM     69  CA  ILE    10     -49.887  18.667   8.837  1.00 78.89           C  
ATOM     70  CB  ILE    10     -51.161  18.711   9.634  1.00 80.42           C  
ATOM     71  CG1 ILE    10     -51.996  17.444   9.387  1.00  0.00           C  
ATOM     72  CG2 ILE    10     -51.903  20.007   9.268  1.00  0.00           C  
ATOM     73  CD1 ILE    10     -53.158  17.279  10.363  1.00 86.47           C  
ATOM     74  C   ILE    10     -49.126  19.906   9.173  1.00 79.68           C  
ATOM     75  O   ILE    10     -49.075  20.842   8.376  1.00 80.46           O  
ATOM     76  N   ILE    11     -48.495  19.940  10.361  1.00 78.89           N  
ATOM     77  CA  ILE    11     -47.819  21.132  10.780  1.00 76.32           C  
ATOM     78  CB  ILE    11     -47.340  21.121  12.195  1.00 75.15           C  
ATOM     79  CG1 ILE    11     -46.842  22.534  12.535  1.00  0.00           C  
ATOM     80  CG2 ILE    11     -46.280  20.014  12.365  1.00  0.00           C  
ATOM     81  CD1 ILE    11     -47.914  23.616  12.441  1.00  0.00           C  
ATOM     82  C   ILE    11     -46.651  21.447   9.899  1.00 75.76           C  
ATOM     83  O   ILE    11     -46.411  22.613   9.588  1.00 78.99           O  
ATOM     84  N   SER    12     -45.869  20.434   9.489  1.00 72.82           N  
ATOM     85  CA  SER    12     -44.728  20.734   8.675  1.00 72.71           C  
ATOM     86  CB  SER    12     -43.892  19.488   8.328  1.00 73.57           C  
ATOM     87  OG  SER    12     -43.351  18.922   9.513  1.00  0.00           O  
ATOM     88  C   SER    12     -45.200  21.356   7.396  1.00 69.65           C  
ATOM     89  O   SER    12     -44.667  22.375   6.961  1.00 68.44           O  
ATOM     90  N   VAL    13     -46.229  20.763   6.763  1.00 68.32           N  
ATOM     91  CA  VAL    13     -46.714  21.234   5.494  1.00 69.33           C  
ATOM     92  CB  VAL    13     -47.861  20.417   4.972  1.00 69.55           C  
ATOM     93  CG1 VAL    13     -48.375  21.074   3.680  1.00 64.85           C  
ATOM     94  CG2 VAL    13     -47.426  18.950   4.820  1.00 66.28           C  
ATOM     95  C   VAL    13     -47.260  22.625   5.613  1.00 71.00           C  
ATOM     96  O   VAL    13     -46.912  23.507   4.829  1.00 72.48           O  
ATOM     97  N   CYS    14     -48.141  22.857   6.605  1.00 70.84           N  
ATOM     98  CA  CYS    14     -48.817  24.120   6.690  1.00 69.45           C  
ATOM     99  CB  CYS    14     -49.924  24.129   7.761  1.00 70.88           C  
ATOM    100  SG  CYS    14     -50.959  25.624   7.702  1.00  0.00           S  
ATOM    101  C   CYS    14     -47.871  25.249   6.983  1.00 71.34           C  
ATOM    102  O   CYS    14     -47.895  26.275   6.309  1.00 71.00           O  
ATOM    103  N   GLY    15     -46.997  25.097   7.990  1.00 71.43           N  
ATOM    104  CA  GLY    15     -46.138  26.185   8.375  1.00 67.82           C  
ATOM    105  C   GLY    15     -45.197  26.513   7.269  1.00 68.17           C  
ATOM    106  O   GLY    15     -44.887  27.675   7.012  1.00 67.71           O  
ATOM    107  N   ASN    16     -44.697  25.464   6.609  1.00 66.99           N  
ATOM    108  CA  ASN    16     -43.754  25.571   5.551  1.00 67.98           C  
ATOM    109  CB  ASN    16     -43.549  24.147   4.994  1.00 68.88           C  
ATOM    110  CG  ASN    16     -42.449  23.481   5.806  1.00 71.66           C  
ATOM    111  OD1 ASN    16     -41.724  22.633   5.293  1.00 69.08           O  
ATOM    112  ND2 ASN    16     -42.324  23.858   7.108  1.00 68.08           N  
ATOM    113  C   ASN    16     -44.346  26.420   4.496  1.00 71.16           C  
ATOM    114  O   ASN    16     -43.807  27.486   4.216  1.00 69.41           O  
ATOM    115  N   ILE    17     -45.537  26.016   4.004  1.00 67.56           N  
ATOM    116  CA  ILE    17     -46.179  26.628   2.876  1.00 70.68           C  
ATOM    117  CB  ILE    17     -47.490  25.954   2.527  1.00 69.27           C  
ATOM    118  CG1 ILE    17     -47.981  26.338   1.120  1.00 71.90           C  
ATOM    119  CG2 ILE    17     -48.499  26.274   3.640  1.00 67.05           C  
ATOM    120  CD1 ILE    17     -48.375  27.809   1.009  1.00  0.00           C  
ATOM    121  C   ILE    17     -46.398  28.074   3.180  1.00 71.64           C  
ATOM    122  O   ILE    17     -46.208  28.934   2.319  1.00 72.88           O  
ATOM    123  N   THR    18     -46.785  28.383   4.426  1.00 73.15           N  
ATOM    124  CA  THR    18     -47.049  29.743   4.777  1.00 72.57           C  
ATOM    125  CB  THR    18     -47.672  29.904   6.137  1.00 72.34           C  
ATOM    126  OG1 THR    18     -46.849  29.345   7.147  1.00  0.00           O  
ATOM    127  CG2 THR    18     -49.050  29.219   6.118  1.00  0.00           C  
ATOM    128  C   THR    18     -45.809  30.583   4.655  1.00 73.72           C  
ATOM    129  O   THR    18     -45.898  31.753   4.291  1.00 76.55           O  
ATOM    130  N   VAL    19     -44.624  30.035   4.981  1.00 72.68           N  
ATOM    131  CA  VAL    19     -43.385  30.761   4.872  1.00 70.92           C  
ATOM    132  CB  VAL    19     -42.238  29.986   5.429  1.00 73.28           C  
ATOM    133  CG1 VAL    19     -40.922  30.730   5.151  1.00 72.16           C  
ATOM    134  CG2 VAL    19     -42.532  29.788   6.927  1.00 69.63           C  
ATOM    135  C   VAL    19     -43.099  31.104   3.437  1.00 72.46           C  
ATOM    136  O   VAL    19     -42.657  32.216   3.147  1.00 72.67           O  
ATOM    137  N   LEU    20     -43.338  30.169   2.492  1.00 69.98           N  
ATOM    138  CA  LEU    20     -43.101  30.497   1.110  1.00 68.58           C  
ATOM    139  CB  LEU    20     -43.735  29.550   0.082  1.00 68.25           C  
ATOM    140  CG  LEU    20     -43.900  30.226  -1.292  1.00  0.00           C  
ATOM    141  CD1 LEU    20     -42.569  30.758  -1.823  1.00 71.51           C  
ATOM    142  CD2 LEU    20     -44.655  29.332  -2.290  1.00  0.00           C  
ATOM    143  C   LEU    20     -43.904  31.671   0.729  1.00 69.05           C  
ATOM    144  O   LEU    20     -43.386  32.655   0.208  1.00 65.40           O  
ATOM    145  N   VAL    21     -45.215  31.564   0.988  1.00 70.28           N  
ATOM    146  CA  VAL    21     -46.124  32.533   0.474  1.00 69.62           C  
ATOM    147  CB  VAL    21     -47.553  32.253   0.821  1.00 71.36           C  
ATOM    148  CG1 VAL    21     -48.399  33.426   0.295  1.00  0.00           C  
ATOM    149  CG2 VAL    21     -47.950  30.884   0.240  1.00 69.44           C  
ATOM    150  C   VAL    21     -45.786  33.872   1.019  1.00 71.19           C  
ATOM    151  O   VAL    21     -45.796  34.863   0.292  1.00 72.89           O  
ATOM    152  N   ASN    22     -45.452  33.939   2.318  1.00 71.45           N  
ATOM    153  CA  ASN    22     -45.242  35.225   2.900  1.00 70.84           C  
ATOM    154  CB  ASN    22     -44.957  35.176   4.412  1.00 67.19           C  
ATOM    155  CG  ASN    22     -46.287  34.989   5.128  1.00  0.00           C  
ATOM    156  OD1 ASN    22     -46.541  33.959   5.752  1.00  0.00           O  
ATOM    157  ND2 ASN    22     -47.165  36.023   5.045  1.00  0.00           N  
ATOM    158  C   ASN    22     -44.125  35.959   2.237  1.00 71.90           C  
ATOM    159  O   ASN    22     -44.304  37.122   1.879  1.00 70.99           O  
ATOM    160  N   LEU    23     -42.931  35.357   2.067  1.00 71.62           N  
ATOM    161  CA  LEU    23     -41.963  36.222   1.467  1.00 71.02           C  
ATOM    162  CB  LEU    23     -40.524  36.043   1.899  1.00 69.83           C  
ATOM    163  CG  LEU    23     -39.624  37.234   1.539  1.00  0.00           C  
ATOM    164  CD1 LEU    23     -38.415  37.196   2.456  1.00 70.35           C  
ATOM    165  CD2 LEU    23     -39.183  37.260   0.066  1.00  0.00           C  
ATOM    166  C   LEU    23     -42.139  36.383  -0.006  1.00 76.54           C  
ATOM    167  O   LEU    23     -41.831  37.437  -0.555  1.00 79.19           O  
ATOM    168  N   ILE    24     -42.623  35.352  -0.712  1.00 74.84           N  
ATOM    169  CA  ILE    24     -42.793  35.575  -2.117  1.00 75.72           C  
ATOM    170  CB  ILE    24     -43.279  34.369  -2.859  1.00 72.21           C  
ATOM    171  CG1 ILE    24     -43.467  34.717  -4.349  1.00  0.00           C  
ATOM    172  CG2 ILE    24     -44.547  33.865  -2.152  1.00  0.00           C  
ATOM    173  CD1 ILE    24     -42.186  35.150  -5.067  1.00  0.00           C  
ATOM    174  C   ILE    24     -43.793  36.673  -2.317  1.00 76.56           C  
ATOM    175  O   ILE    24     -43.598  37.562  -3.144  1.00 77.62           O  
ATOM    176  N   LYS    25     -44.901  36.632  -1.557  1.00 76.98           N  
ATOM    177  CA  LYS    25     -45.954  37.599  -1.691  1.00 76.24           C  
ATOM    178  CB  LYS    25     -47.165  37.274  -0.808  1.00 75.25           C  
ATOM    179  CG  LYS    25     -48.295  38.285  -0.999  1.00 77.75           C  
ATOM    180  CD  LYS    25     -49.523  38.007  -0.138  1.00 78.52           C  
ATOM    181  CE  LYS    25     -49.264  38.297   1.341  1.00 79.74           C  
ATOM    182  NZ  LYS    25     -50.528  38.221   2.103  1.00 83.19           N1+
ATOM    183  C   LYS    25     -45.522  38.979  -1.278  1.00 77.94           C  
ATOM    184  O   LYS    25     -45.767  39.947  -1.998  1.00 75.40           O  
ATOM    185  N   ARG    26     -44.846  39.111  -0.117  1.00 78.18           N  
ATOM    186  CA  ARG    26     -44.607  40.426   0.405  1.00 79.67           C  
ATOM    187  CB  ARG    26     -44.685  40.486   1.933  1.00 78.50           C  
ATOM    188  CG  ARG    26     -45.070  41.875   2.442  1.00 77.03           C  
ATOM    189  CD  ARG    26     -46.562  42.157   2.303  1.00  0.00           C  
ATOM    190  NE  ARG    26     -46.846  43.472   2.934  1.00  0.00           N  
ATOM    191  CZ  ARG    26     -46.842  44.611   2.185  1.00 75.36           C  
ATOM    192  NH1 ARG    26     -46.623  44.559   0.838  1.00  0.00           N1+
ATOM    193  NH2 ARG    26     -47.065  45.811   2.793  1.00  0.00           N  
ATOM    194  C   ARG    26     -43.242  40.891   0.019  1.00 81.98           C  
ATOM    195  O   ARG    26     -42.228  40.273   0.344  1.00 78.47           O  
ATOM    196  N   ARG    27     -43.209  42.047  -0.667  1.00 84.43           N  
ATOM    197  CA  ARG    27     -42.012  42.645  -1.176  1.00 86.75           C  
ATOM    198  CB  ARG    27     -42.315  43.940  -1.945  1.00 86.58           C  
ATOM    199  CG  ARG    27     -43.017  44.980  -1.067  1.00 87.94           C  
ATOM    200  CD  ARG    27     -43.126  46.371  -1.693  1.00 90.76           C  
ATOM    201  NE  ARG    27     -44.054  46.275  -2.852  1.00  0.00           N  
ATOM    202  CZ  ARG    27     -43.857  47.092  -3.927  1.00  0.00           C  
ATOM    203  NH1 ARG    27     -42.810  47.968  -3.922  1.00  0.00           N1+
ATOM    204  NH2 ARG    27     -44.681  47.013  -5.013  1.00  0.00           N  
ATOM    205  C   ARG    27     -41.103  43.022  -0.048  1.00 89.37           C  
ATOM    206  O   ARG    27     -39.895  42.797  -0.111  1.00 90.84           O  
ATOM    207  N   HIS    28     -41.661  43.600   1.031  1.00 90.60           N  
ATOM    208  CA  HIS    28     -40.843  44.095   2.101  1.00 88.93           C  
ATOM    209  ND1 HIS    28     -43.839  45.858   2.465  1.00  0.00           N  
ATOM    210  CG  HIS    28     -42.478  45.923   2.663  1.00 95.03           C  
ATOM    211  CB  HIS    28     -41.664  44.785   3.198  1.00 91.49           C  
ATOM    212  NE2 HIS    28     -43.200  47.881   1.805  1.00  0.00           N  
ATOM    213  CD2 HIS    28     -42.103  47.168   2.254  1.00  0.00           C  
ATOM    214  CE1 HIS    28     -44.218  47.054   1.953  1.00  0.00           C  
ATOM    215  C   HIS    28     -40.091  42.968   2.721  1.00 88.02           C  
ATOM    216  O   HIS    28     -38.907  43.087   3.032  1.00 88.49           O  
ATOM    217  N   ILE    29     -40.767  41.825   2.901  1.00 85.74           N  
ATOM    218  CA  ILE    29     -40.145  40.700   3.518  1.00 82.11           C  
ATOM    219  CB  ILE    29     -41.119  39.588   3.804  1.00 80.82           C  
ATOM    220  CG1 ILE    29     -42.144  40.046   4.859  1.00  0.00           C  
ATOM    221  CG2 ILE    29     -40.336  38.379   4.329  1.00  0.00           C  
ATOM    222  CD1 ILE    29     -43.041  41.206   4.453  1.00 70.96           C  
ATOM    223  C   ILE    29     -39.016  40.267   2.646  1.00 81.55           C  
ATOM    224  O   ILE    29     -37.995  39.790   3.147  1.00 78.38           O  
ATOM    225  N   SER    30     -38.993  40.509   1.295  1.00 82.04           N  
ATOM    226  CA  SER    30     -37.856  40.179   0.430  1.00 83.43           C  
ATOM    227  CB  SER    30     -38.034  40.531  -1.063  1.00 82.54           C  
ATOM    228  OG  SER    30     -39.165  39.895  -1.641  1.00  0.00           O  
ATOM    229  C   SER    30     -36.602  40.879   0.863  1.00 83.31           C  
ATOM    230  O   SER    30     -36.507  42.106   0.805  1.00 86.84           O  
ATOM    231  N   ASN    31     -35.588  40.108   1.318  1.00 80.37           N  
ATOM    232  CA  ASN    31     -34.380  40.720   1.796  1.00 79.80           C  
ATOM    233  CB  ASN    31     -34.263  40.728   3.315  1.00 79.66           C  
ATOM    234  CG  ASN    31     -34.743  42.076   3.832  1.00  0.00           C  
ATOM    235  OD1 ASN    31     -33.915  42.939   4.115  1.00  0.00           O  
ATOM    236  ND2 ASN    31     -36.078  42.295   3.982  1.00  0.00           N  
ATOM    237  C   ASN    31     -33.204  39.982   1.268  1.00 79.26           C  
ATOM    238  O   ASN    31     -33.135  38.774   1.465  1.00 82.12           O  
ATOM    239  N   PRO    32     -32.278  40.756   0.694  1.00  0.00           N  
ATOM    240  CA  PRO    32     -31.094  40.339  -0.035  1.00  0.00           C  
ATOM    241  CD  PRO    32     -32.118  42.128   1.158  1.00  0.00           C  
ATOM    242  CB  PRO    32     -30.056  41.455   0.112  1.00  0.00           C  
ATOM    243  CG  PRO    32     -30.894  42.695   0.424  1.00  0.00           C  
ATOM    244  C   PRO    32     -30.485  39.023   0.268  1.00  0.00           C  
ATOM    245  O   PRO    32     -29.659  38.959   1.175  1.00  0.00           O  
ATOM    246  N   ARG    33     -30.900  37.999  -0.508  1.00 76.86           N  
ATOM    247  CA  ARG    33     -30.512  36.615  -0.553  1.00 76.42           C  
ATOM    248  CB  ARG    33     -29.035  36.345  -0.844  1.00 77.31           C  
ATOM    249  CG  ARG    33     -28.865  34.978  -1.498  1.00  0.00           C  
ATOM    250  CD  ARG    33     -27.652  34.228  -1.006  1.00  0.00           C  
ATOM    251  NE  ARG    33     -26.526  34.861  -1.688  1.00  0.00           N  
ATOM    252  CZ  ARG    33     -25.392  34.146  -1.847  1.00  0.00           C  
ATOM    253  NH1 ARG    33     -25.232  33.008  -1.117  1.00  0.00           N1+
ATOM    254  NH2 ARG    33     -24.426  34.641  -2.672  1.00  0.00           N  
ATOM    255  C   ARG    33     -30.936  35.778   0.617  1.00 76.58           C  
ATOM    256  O   ARG    33     -31.170  34.590   0.426  1.00 76.26           O  
ATOM    257  N   VAL    34     -31.054  36.331   1.838  1.00 71.98           N  
ATOM    258  CA  VAL    34     -31.493  35.643   3.010  1.00 72.07           C  
ATOM    259  CB  VAL    34     -31.494  36.565   4.197  1.00 71.58           C  
ATOM    260  CG1 VAL    34     -32.103  35.921   5.445  1.00  0.00           C  
ATOM    261  CG2 VAL    34     -30.043  37.043   4.384  1.00 71.59           C  
ATOM    262  C   VAL    34     -32.837  35.036   2.742  1.00 71.33           C  
ATOM    263  O   VAL    34     -32.989  33.856   2.995  1.00 69.01           O  
ATOM    264  N   ASN    35     -33.834  35.735   2.153  1.00 71.44           N  
ATOM    265  CA  ASN    35     -35.153  35.238   1.919  1.00 70.87           C  
ATOM    266  CB  ASN    35     -35.998  36.270   1.152  1.00 68.01           C  
ATOM    267  CG  ASN    35     -35.470  36.575  -0.246  1.00 72.26           C  
ATOM    268  OD1 ASN    35     -36.237  36.628  -1.206  1.00 66.06           O  
ATOM    269  ND2 ASN    35     -34.129  36.762  -0.371  1.00 72.74           N  
ATOM    270  C   ASN    35     -35.096  34.014   1.071  1.00 71.14           C  
ATOM    271  O   ASN    35     -35.729  33.005   1.373  1.00 73.32           O  
ATOM    272  N   ILE    36     -34.289  34.057   0.003  1.00 72.21           N  
ATOM    273  CA  ILE    36     -34.256  33.007  -0.955  1.00 73.01           C  
ATOM    274  CB  ILE    36     -33.218  33.248  -2.011  1.00 74.09           C  
ATOM    275  CG1 ILE    36     -33.509  34.548  -2.776  1.00  0.00           C  
ATOM    276  CG2 ILE    36     -33.143  31.998  -2.903  1.00  0.00           C  
ATOM    277  CD1 ILE    36     -34.862  34.558  -3.479  1.00 82.81           C  
ATOM    278  C   ILE    36     -33.828  31.773  -0.253  1.00 73.34           C  
ATOM    279  O   ILE    36     -34.407  30.709  -0.456  1.00 77.66           O  
ATOM    280  N   MET    37     -32.790  31.898   0.593  1.00 75.67           N  
ATOM    281  CA  MET    37     -32.238  30.763   1.269  1.00 73.91           C  
ATOM    282  CB  MET    37     -30.918  31.079   1.994  1.00 74.63           C  
ATOM    283  CG  MET    37     -29.841  31.447   0.978  1.00 72.11           C  
ATOM    284  SD  MET    37     -29.602  30.167  -0.294  1.00  0.00           S  
ATOM    285  CE  MET    37     -29.000  31.275  -1.602  1.00  0.00           C  
ATOM    286  C   MET    37     -33.214  30.169   2.234  1.00 75.76           C  
ATOM    287  O   MET    37     -33.303  28.946   2.341  1.00 72.03           O  
ATOM    288  N   LEU    38     -33.977  30.999   2.970  1.00 71.39           N  
ATOM    289  CA  LEU    38     -34.894  30.416   3.907  1.00 71.36           C  
ATOM    290  CB  LEU    38     -35.550  31.410   4.867  1.00 68.07           C  
ATOM    291  CG  LEU    38     -34.587  31.888   5.972  1.00  0.00           C  
ATOM    292  CD1 LEU    38     -34.152  30.718   6.870  1.00 74.31           C  
ATOM    293  CD2 LEU    38     -33.402  32.679   5.403  1.00  0.00           C  
ATOM    294  C   LEU    38     -35.927  29.639   3.175  1.00 73.02           C  
ATOM    295  O   LEU    38     -36.384  28.592   3.628  1.00 70.62           O  
ATOM    296  N   THR    39     -36.350  30.158   2.021  1.00 70.93           N  
ATOM    297  CA  THR    39     -37.278  29.446   1.205  1.00 71.88           C  
ATOM    298  CB  THR    39     -37.884  30.318   0.211  1.00 73.11           C  
ATOM    299  OG1 THR    39     -36.942  31.311  -0.151  1.00 71.91           O  
ATOM    300  CG2 THR    39     -39.206  30.809   0.809  1.00 72.28           C  
ATOM    301  C   THR    39     -36.668  28.212   0.617  1.00 73.34           C  
ATOM    302  O   THR    39     -37.370  27.251   0.307  1.00 77.13           O  
ATOM    303  N   HIS    40     -35.351  28.206   0.382  1.00 73.09           N  
ATOM    304  CA  HIS    40     -34.745  26.971  -0.042  1.00 74.48           C  
ATOM    305  ND1 HIS    40     -32.113  25.014   0.751  1.00  0.00           N  
ATOM    306  CG  HIS    40     -32.560  25.734  -0.338  1.00  0.00           C  
ATOM    307  CB  HIS    40     -33.227  27.075  -0.221  1.00 74.59           C  
ATOM    308  NE2 HIS    40     -31.644  23.798  -1.050  1.00  0.00           N  
ATOM    309  CD2 HIS    40     -32.265  24.975  -1.430  1.00  0.00           C  
ATOM    310  CE1 HIS    40     -31.575  23.866   0.267  1.00  0.00           C  
ATOM    311  C   HIS    40     -34.910  25.961   1.057  1.00 74.98           C  
ATOM    312  O   HIS    40     -35.206  24.794   0.807  1.00 78.94           O  
ATOM    313  N   LEU    41     -34.695  26.408   2.307  1.00 73.74           N  
ATOM    314  CA  LEU    41     -34.734  25.601   3.496  1.00 72.08           C  
ATOM    315  CB  LEU    41     -34.394  26.481   4.714  1.00 72.86           C  
ATOM    316  CG  LEU    41     -34.382  25.780   6.072  1.00 78.35           C  
ATOM    317  CD1 LEU    41     -33.386  24.616   6.057  1.00 80.50           C  
ATOM    318  CD2 LEU    41     -34.067  26.782   7.194  1.00 77.36           C  
ATOM    319  C   LEU    41     -36.118  25.074   3.639  1.00 71.55           C  
ATOM    320  O   LEU    41     -36.377  23.936   4.025  1.00 71.52           O  
ATOM    321  N   ALA    42     -37.029  25.960   3.278  1.00 69.20           N  
ATOM    322  CA  ALA    42     -38.436  25.904   3.283  1.00 70.43           C  
ATOM    323  CB  ALA    42     -38.743  27.242   2.633  1.00 67.40           C  
ATOM    324  C   ALA    42     -38.912  24.762   2.422  1.00 70.45           C  
ATOM    325  O   ALA    42     -39.825  24.016   2.784  1.00 73.21           O  
ATOM    326  N   ILE    43     -38.319  24.624   1.226  1.00 72.62           N  
ATOM    327  CA  ILE    43     -38.732  23.614   0.295  1.00 72.54           C  
ATOM    328  CB  ILE    43     -38.114  23.757  -1.066  1.00 71.94           C  
ATOM    329  CG1 ILE    43     -38.611  25.030  -1.768  1.00  0.00           C  
ATOM    330  CG2 ILE    43     -38.413  22.467  -1.849  1.00  0.00           C  
ATOM    331  CD1 ILE    43     -40.109  24.999  -2.067  1.00  0.00           C  
ATOM    332  C   ILE    43     -38.338  22.268   0.797  1.00 71.97           C  
ATOM    333  O   ILE    43     -39.087  21.299   0.670  1.00 75.84           O  
ATOM    334  N   ALA    44     -37.120  22.176   1.359  1.00 71.07           N  
ATOM    335  CA  ALA    44     -36.592  20.915   1.777  1.00 70.88           C  
ATOM    336  CB  ALA    44     -35.171  21.026   2.355  1.00 68.59           C  
ATOM    337  C   ALA    44     -37.476  20.337   2.834  1.00 71.74           C  
ATOM    338  O   ALA    44     -37.748  19.138   2.833  1.00 72.80           O  
ATOM    339  N   ASP    45     -37.924  21.175   3.786  1.00 71.88           N  
ATOM    340  CA  ASP    45     -38.791  20.690   4.820  1.00 71.72           C  
ATOM    341  CB  ASP    45     -38.926  21.631   6.017  1.00 68.87           C  
ATOM    342  CG  ASP    45     -37.617  21.545   6.784  1.00 82.57           C  
ATOM    343  OD1 ASP    45     -37.011  20.443   6.763  1.00 83.92           O  
ATOM    344  OD2 ASP    45     -37.205  22.568   7.395  1.00 79.92           O1-
ATOM    345  C   ASP    45     -40.147  20.383   4.271  1.00 70.22           C  
ATOM    346  O   ASP    45     -40.817  19.463   4.740  1.00 70.23           O  
ATOM    347  N   LEU    46     -40.604  21.158   3.271  1.00 67.28           N  
ATOM    348  CA  LEU    46     -41.904  20.906   2.727  1.00 68.96           C  
ATOM    349  CB  LEU    46     -42.291  21.918   1.638  1.00 63.48           C  
ATOM    350  CG  LEU    46     -43.687  21.671   1.046  1.00 70.22           C  
ATOM    351  CD1 LEU    46     -44.778  21.932   2.099  1.00 68.20           C  
ATOM    352  CD2 LEU    46     -43.885  22.456  -0.261  1.00 74.86           C  
ATOM    353  C   LEU    46     -41.888  19.541   2.104  1.00 65.98           C  
ATOM    354  O   LEU    46     -42.835  18.770   2.245  1.00 70.25           O  
ATOM    355  N   LEU    47     -40.802  19.202   1.392  1.00 66.65           N  
ATOM    356  CA  LEU    47     -40.721  17.931   0.732  1.00 68.44           C  
ATOM    357  CB  LEU    47     -39.524  17.851  -0.221  1.00 68.36           C  
ATOM    358  CG  LEU    47     -39.671  18.872  -1.366  1.00  0.00           C  
ATOM    359  CD1 LEU    47     -38.544  18.730  -2.398  1.00  0.00           C  
ATOM    360  CD2 LEU    47     -41.076  18.802  -1.991  1.00  0.00           C  
ATOM    361  C   LEU    47     -40.663  16.848   1.761  1.00 68.93           C  
ATOM    362  O   LEU    47     -41.206  15.761   1.564  1.00 71.60           O  
ATOM    363  N   VAL    48     -39.988  17.115   2.893  1.00 67.67           N  
ATOM    364  CA  VAL    48     -39.891  16.136   3.935  1.00 69.67           C  
ATOM    365  CB  VAL    48     -39.068  16.616   5.092  1.00 70.60           C  
ATOM    366  CG1 VAL    48     -39.117  15.543   6.190  1.00  0.00           C  
ATOM    367  CG2 VAL    48     -37.648  16.927   4.589  1.00  0.00           C  
ATOM    368  C   VAL    48     -41.266  15.831   4.441  1.00 67.76           C  
ATOM    369  O   VAL    48     -41.633  14.669   4.618  1.00 66.68           O  
ATOM    370  N   THR    49     -42.081  16.874   4.675  1.00 66.27           N  
ATOM    371  CA  THR    49     -43.385  16.639   5.213  1.00 68.36           C  
ATOM    372  CB  THR    49     -44.113  17.884   5.629  1.00  0.00           C  
ATOM    373  OG1 THR    49     -45.255  17.535   6.397  1.00  0.00           O  
ATOM    374  CG2 THR    49     -44.529  18.680   4.385  1.00  0.00           C  
ATOM    375  C   THR    49     -44.238  15.889   4.237  1.00 71.02           C  
ATOM    376  O   THR    49     -45.072  15.093   4.656  1.00 72.14           O  
ATOM    377  N   LEU    50     -44.163  16.205   2.926  1.00 71.19           N  
ATOM    378  CA  LEU    50     -44.977  15.481   1.989  1.00 73.59           C  
ATOM    379  CB  LEU    50     -45.170  16.276   0.695  1.00 72.52           C  
ATOM    380  CG  LEU    50     -45.672  17.711   0.949  1.00 75.09           C  
ATOM    381  CD1 LEU    50     -45.856  18.456  -0.379  1.00 78.12           C  
ATOM    382  CD2 LEU    50     -46.922  17.753   1.845  1.00 77.53           C  
ATOM    383  C   LEU    50     -44.431  14.119   1.624  1.00 73.92           C  
ATOM    384  O   LEU    50     -45.129  13.114   1.741  1.00 72.70           O  
ATOM    385  N   LEU    51     -43.181  14.056   1.106  1.00 73.21           N  
ATOM    386  CA  LEU    51     -42.596  12.828   0.617  1.00 73.60           C  
ATOM    387  CB  LEU    51     -41.464  13.075  -0.397  1.00 74.36           C  
ATOM    388  CG  LEU    51     -41.950  13.741  -1.697  1.00  0.00           C  
ATOM    389  CD1 LEU    51     -40.799  13.907  -2.703  1.00  0.00           C  
ATOM    390  CD2 LEU    51     -43.162  12.999  -2.284  1.00  0.00           C  
ATOM    391  C   LEU    51     -42.060  11.895   1.667  1.00 72.66           C  
ATOM    392  O   LEU    51     -42.265  10.685   1.585  1.00 78.23           O  
ATOM    393  N   LEU    52     -41.249  12.424   2.607  1.00 74.33           N  
ATOM    394  CA  LEU    52     -40.580  11.624   3.604  1.00 71.85           C  
ATOM    395  CB  LEU    52     -39.366  12.395   4.170  1.00 71.51           C  
ATOM    396  CG  LEU    52     -38.520  11.694   5.256  1.00  0.00           C  
ATOM    397  CD1 LEU    52     -39.212  11.661   6.633  1.00  0.00           C  
ATOM    398  CD2 LEU    52     -38.050  10.313   4.774  1.00  0.00           C  
ATOM    399  C   LEU    52     -41.417  11.159   4.765  1.00 71.02           C  
ATOM    400  O   LEU    52     -41.577   9.960   4.993  1.00 73.11           O  
ATOM    401  N   MET    53     -42.014  12.112   5.503  1.00 71.04           N  
ATOM    402  CA  MET    53     -42.608  11.843   6.787  1.00 71.84           C  
ATOM    403  CB  MET    53     -43.057  13.140   7.479  1.00 72.70           C  
ATOM    404  CG  MET    53     -41.878  14.069   7.781  1.00  0.00           C  
ATOM    405  SD  MET    53     -42.342  15.718   8.382  1.00  0.00           S  
ATOM    406  CE  MET    53     -43.078  15.119   9.930  1.00  0.00           C  
ATOM    407  C   MET    53     -43.781  10.913   6.731  1.00 72.51           C  
ATOM    408  O   MET    53     -43.890  10.030   7.582  1.00 76.50           O  
ATOM    409  N   PRO    54     -44.675  11.058   5.802  1.00 74.57           N  
ATOM    410  CA  PRO    54     -45.840  10.225   5.802  1.00 73.89           C  
ATOM    411  CD  PRO    54     -44.928  12.326   5.158  1.00 75.19           C  
ATOM    412  CB  PRO    54     -46.829  10.848   4.816  1.00 72.19           C  
ATOM    413  CG  PRO    54     -46.037  11.986   4.152  1.00 70.91           C  
ATOM    414  C   PRO    54     -45.557   8.781   5.587  1.00 74.31           C  
ATOM    415  O   PRO    54     -46.231   7.951   6.191  1.00 72.95           O  
ATOM    416  N   ILE    55     -44.594   8.453   4.713  1.00 75.27           N  
ATOM    417  CA  ILE    55     -44.274   7.084   4.454  1.00 76.82           C  
ATOM    418  CB  ILE    55     -43.467   6.898   3.205  1.00 81.35           C  
ATOM    419  CG1 ILE    55     -43.539   5.434   2.746  1.00  0.00           C  
ATOM    420  CG2 ILE    55     -42.045   7.425   3.458  1.00  0.00           C  
ATOM    421  CD1 ILE    55     -43.160   5.252   1.279  1.00 93.20           C  
ATOM    422  C   ILE    55     -43.561   6.497   5.629  1.00 75.58           C  
ATOM    423  O   ILE    55     -43.777   5.336   5.979  1.00 76.46           O  
ATOM    424  N   GLU    56     -42.664   7.275   6.264  1.00 74.71           N  
ATOM    425  CA  GLU    56     -41.922   6.763   7.378  1.00 75.06           C  
ATOM    426  CB  GLU    56     -40.903   7.738   7.973  1.00  0.00           C  
ATOM    427  CG  GLU    56     -40.289   7.150   9.241  1.00  0.00           C  
ATOM    428  CD  GLU    56     -39.105   7.998   9.644  1.00  0.00           C  
ATOM    429  OE1 GLU    56     -39.222   9.253   9.604  1.00  0.00           O  
ATOM    430  OE2 GLU    56     -38.060   7.388   9.991  1.00  0.00           O1-
ATOM    431  C   GLU    56     -42.850   6.412   8.492  1.00 74.16           C  
ATOM    432  O   GLU    56     -42.693   5.368   9.123  1.00 77.84           O  
ATOM    433  N   ILE    57     -43.844   7.277   8.763  1.00 72.72           N  
ATOM    434  CA  ILE    57     -44.744   7.047   9.852  1.00 72.43           C  
ATOM    435  CB  ILE    57     -45.668   8.210  10.082  1.00 69.78           C  
ATOM    436  CG1 ILE    57     -46.565   8.473   8.861  1.00  0.00           C  
ATOM    437  CG2 ILE    57     -44.791   9.417  10.465  1.00  0.00           C  
ATOM    438  CD1 ILE    57     -47.676   9.490   9.131  1.00  0.00           C  
ATOM    439  C   ILE    57     -45.518   5.789   9.597  1.00 74.22           C  
ATOM    440  O   ILE    57     -45.694   4.971  10.500  1.00 74.73           O  
ATOM    441  N   GLY    58     -45.983   5.591   8.349  1.00 73.35           N  
ATOM    442  CA  GLY    58     -46.737   4.419   8.000  1.00 74.78           C  
ATOM    443  C   GLY    58     -45.871   3.214   8.188  1.00 73.86           C  
ATOM    444  O   GLY    58     -46.336   2.159   8.619  1.00 76.34           O  
ATOM    445  N   TRP    59     -44.575   3.344   7.858  1.00 75.22           N  
ATOM    446  CA  TRP    59     -43.662   2.242   7.940  1.00 75.74           C  
ATOM    447  CB  TRP    59     -42.228   2.666   7.561  1.00 77.29           C  
ATOM    448  CG  TRP    59     -41.201   1.561   7.502  1.00 75.35           C  
ATOM    449  CD2 TRP    59     -40.293   1.230   8.560  1.00 76.44           C  
ATOM    450  CD1 TRP    59     -40.924   0.715   6.472  1.00  0.00           C  
ATOM    451  NE1 TRP    59     -39.892  -0.124   6.818  1.00  0.00           N  
ATOM    452  CE2 TRP    59     -39.497   0.179   8.105  1.00  0.00           C  
ATOM    453  CE3 TRP    59     -40.129   1.760   9.809  1.00  0.00           C  
ATOM    454  CZ2 TRP    59     -38.525  -0.368   8.894  1.00  0.00           C  
ATOM    455  CZ3 TRP    59     -39.152   1.202  10.603  1.00  0.00           C  
ATOM    456  CH2 TRP    59     -38.367   0.159  10.156  1.00  0.00           C  
ATOM    457  C   TRP    59     -43.647   1.768   9.359  1.00 76.69           C  
ATOM    458  O   TRP    59     -43.723   0.568   9.612  1.00 80.31           O  
ATOM    459  N   ALA    60     -43.538   2.703  10.325  1.00 77.24           N  
ATOM    460  CA  ALA    60     -43.478   2.348  11.717  1.00 77.99           C  
ATOM    461  CB  ALA    60     -43.175   3.559  12.619  1.00 78.41           C  
ATOM    462  C   ALA    60     -44.765   1.745  12.205  1.00 78.57           C  
ATOM    463  O   ALA    60     -44.754   0.722  12.888  1.00 80.24           O  
ATOM    464  N   ALA    61     -45.918   2.354  11.864  1.00 78.45           N  
ATOM    465  CA  ALA    61     -47.163   1.875  12.398  1.00 79.09           C  
ATOM    466  CB  ALA    61     -48.361   2.753  11.986  1.00 79.29           C  
ATOM    467  C   ALA    61     -47.425   0.483  11.914  1.00 80.71           C  
ATOM    468  O   ALA    61     -47.760  -0.401  12.702  1.00 82.74           O  
ATOM    469  N   THR    62     -47.258   0.261  10.595  1.00 80.36           N  
ATOM    470  CA  THR    62     -47.491  -1.009   9.974  1.00 80.57           C  
ATOM    471  CB  THR    62     -47.563  -0.933   8.475  1.00 80.83           C  
ATOM    472  OG1 THR    62     -46.342  -0.454   7.930  1.00  0.00           O  
ATOM    473  CG2 THR    62     -48.722   0.002   8.086  1.00  0.00           C  
ATOM    474  C   THR    62     -46.419  -1.975  10.369  1.00 78.70           C  
ATOM    475  O   THR    62     -46.666  -3.174  10.459  1.00 75.20           O  
ATOM    476  N   VAL    63     -45.194  -1.474  10.618  1.00 80.00           N  
ATOM    477  CA  VAL    63     -44.080  -2.318  10.953  1.00 81.41           C  
ATOM    478  CB  VAL    63     -44.407  -3.240  12.104  1.00 82.51           C  
ATOM    479  CG1 VAL    63     -43.195  -4.118  12.472  1.00  0.00           C  
ATOM    480  CG2 VAL    63     -44.925  -2.379  13.268  1.00  0.00           C  
ATOM    481  C   VAL    63     -43.760  -3.108   9.710  1.00 79.08           C  
ATOM    482  O   VAL    63     -43.216  -4.210   9.752  1.00 78.90           O  
ATOM    483  N   GLN    64     -44.095  -2.534   8.537  1.00 78.37           N  
ATOM    484  CA  GLN    64     -43.824  -3.179   7.281  1.00 78.62           C  
ATOM    485  CB  GLN    64     -44.951  -4.128   6.844  1.00 79.92           C  
ATOM    486  CG  GLN    64     -44.687  -4.828   5.514  1.00 84.42           C  
ATOM    487  CD  GLN    64     -43.681  -5.937   5.764  1.00  0.00           C  
ATOM    488  OE1 GLN    64     -42.943  -5.912   6.747  1.00  0.00           O  
ATOM    489  NE2 GLN    64     -43.653  -6.941   4.850  1.00  0.00           N  
ATOM    490  C   GLN    64     -43.754  -2.106   6.238  1.00 78.05           C  
ATOM    491  O   GLN    64     -44.296  -1.021   6.437  1.00 80.11           O  
ATOM    492  N   TRP    65     -43.063  -2.359   5.105  1.00 77.49           N  
ATOM    493  CA  TRP    65     -43.082  -1.381   4.049  1.00 75.69           C  
ATOM    494  CB  TRP    65     -41.706  -1.067   3.433  1.00 74.33           C  
ATOM    495  CG  TRP    65     -41.623  -0.056   2.307  1.00 74.05           C  
ATOM    496  CD2 TRP    65     -41.278   1.332   2.467  1.00 73.53           C  
ATOM    497  CD1 TRP    65     -41.774  -0.260   0.966  1.00 70.83           C  
ATOM    498  NE1 TRP    65     -41.547   0.912   0.283  1.00 73.91           N  
ATOM    499  CE2 TRP    65     -41.239   1.899   1.193  1.00 73.77           C  
ATOM    500  CE3 TRP    65     -41.003   2.071   3.581  1.00 74.17           C  
ATOM    501  CZ2 TRP    65     -40.924   3.218   1.017  1.00 75.99           C  
ATOM    502  CZ3 TRP    65     -40.693   3.402   3.399  1.00 71.44           C  
ATOM    503  CH2 TRP    65     -40.654   3.968   2.142  1.00 77.11           C  
ATOM    504  C   TRP    65     -43.929  -1.968   2.975  1.00 73.64           C  
ATOM    505  O   TRP    65     -43.670  -3.066   2.489  1.00 77.31           O  
ATOM    506  N   ARG    66     -45.044  -1.271   2.696  1.00 73.03           N  
ATOM    507  CA  ARG    66     -46.037  -1.578   1.705  1.00 72.98           C  
ATOM    508  CB  ARG    66     -47.320  -0.771   1.942  1.00 73.76           C  
ATOM    509  CG  ARG    66     -47.938  -0.941   3.329  1.00  0.00           C  
ATOM    510  CD  ARG    66     -48.971   0.147   3.633  1.00  0.00           C  
ATOM    511  NE  ARG    66     -49.515  -0.092   4.998  1.00  0.00           N  
ATOM    512  CZ  ARG    66     -50.867  -0.057   5.184  1.00  0.00           C  
ATOM    513  NH1 ARG    66     -51.696   0.147   4.119  1.00  0.00           N1+
ATOM    514  NH2 ARG    66     -51.393  -0.234   6.430  1.00  0.00           N  
ATOM    515  C   ARG    66     -45.617  -1.209   0.306  1.00 71.23           C  
ATOM    516  O   ARG    66     -45.912  -1.927  -0.649  1.00 71.17           O  
ATOM    517  N   ALA    67     -44.917  -0.060   0.181  1.00 70.30           N  
ATOM    518  CA  ALA    67     -44.636   0.658  -1.037  1.00 72.26           C  
ATOM    519  CB  ALA    67     -43.918   1.997  -0.796  1.00 72.34           C  
ATOM    520  C   ALA    67     -43.838  -0.119  -2.030  1.00 74.09           C  
ATOM    521  O   ALA    67     -43.987   0.086  -3.233  1.00 74.48           O  
ATOM    522  N   GLY    68     -42.924  -0.991  -1.587  1.00 73.14           N  
ATOM    523  CA  GLY    68     -42.182  -1.708  -2.576  1.00 73.21           C  
ATOM    524  C   GLY    68     -40.825  -1.099  -2.634  1.00 72.86           C  
ATOM    525  O   GLY    68     -40.597   0.007  -2.145  1.00 72.40           O  
ATOM    526  N   ASP    69     -39.890  -1.845  -3.244  1.00 74.31           N  
ATOM    527  CA  ASP    69     -38.509  -1.486  -3.275  1.00 74.88           C  
ATOM    528  CB  ASP    69     -37.593  -2.627  -3.752  1.00 74.34           C  
ATOM    529  CG  ASP    69     -37.532  -3.666  -2.637  1.00 74.79           C  
ATOM    530  OD1 ASP    69     -38.034  -3.371  -1.519  1.00  0.00           O  
ATOM    531  OD2 ASP    69     -36.983  -4.771  -2.891  1.00 76.47           O1-
ATOM    532  C   ASP    69     -38.233  -0.273  -4.102  1.00 74.74           C  
ATOM    533  O   ASP    69     -37.348   0.507  -3.754  1.00 76.17           O  
ATOM    534  N   PHE    70     -38.950  -0.068  -5.219  1.00 74.65           N  
ATOM    535  CA  PHE    70     -38.590   1.049  -6.042  1.00 75.28           C  
ATOM    536  CB  PHE    70     -39.460   1.174  -7.303  1.00 78.02           C  
ATOM    537  CG  PHE    70     -38.951   2.334  -8.089  1.00 79.37           C  
ATOM    538  CD1 PHE    70     -37.928   2.166  -8.993  1.00 80.42           C  
ATOM    539  CD2 PHE    70     -39.484   3.590  -7.925  1.00 81.51           C  
ATOM    540  CE1 PHE    70     -37.454   3.227  -9.727  1.00 79.83           C  
ATOM    541  CE2 PHE    70     -39.013   4.655  -8.658  1.00 83.42           C  
ATOM    542  CZ  PHE    70     -37.995   4.477  -9.561  1.00 82.52           C  
ATOM    543  C   PHE    70     -38.772   2.306  -5.254  1.00 75.71           C  
ATOM    544  O   PHE    70     -37.880   3.151  -5.202  1.00 77.93           O  
ATOM    545  N   SER    71     -39.941   2.450  -4.602  1.00 76.21           N  
ATOM    546  CA  SER    71     -40.247   3.642  -3.865  1.00 75.91           C  
ATOM    547  CB  SER    71     -41.716   3.714  -3.410  1.00 78.05           C  
ATOM    548  OG  SER    71     -41.955   4.942  -2.735  1.00  0.00           O  
ATOM    549  C   SER    71     -39.396   3.731  -2.634  1.00 76.37           C  
ATOM    550  O   SER    71     -39.054   4.827  -2.195  1.00 74.11           O  
ATOM    551  N   CYS    72     -39.031   2.589  -2.027  1.00 74.15           N  
ATOM    552  CA  CYS    72     -38.264   2.626  -0.810  1.00 75.23           C  
ATOM    553  CB  CYS    72     -38.005   1.227  -0.205  1.00 75.82           C  
ATOM    554  SG  CYS    72     -36.704   1.231   1.072  1.00 75.27           S  
ATOM    555  C   CYS    72     -36.945   3.259  -1.081  1.00 74.63           C  
ATOM    556  O   CYS    72     -36.467   4.067  -0.288  1.00 72.22           O  
ATOM    557  N   ARG    73     -36.310   2.890  -2.207  1.00 74.18           N  
ATOM    558  CA  ARG    73     -35.028   3.426  -2.552  1.00 73.95           C  
ATOM    559  CB  ARG    73     -34.401   2.697  -3.748  1.00 74.75           C  
ATOM    560  CG  ARG    73     -34.027   1.257  -3.398  1.00 78.43           C  
ATOM    561  CD  ARG    73     -33.383   0.478  -4.544  1.00 82.58           C  
ATOM    562  NE  ARG    73     -33.017  -0.855  -3.993  1.00  0.00           N  
ATOM    563  CZ  ARG    73     -32.122  -1.651  -4.645  1.00  0.00           C  
ATOM    564  NH1 ARG    73     -31.567  -1.236  -5.821  1.00  0.00           N1+
ATOM    565  NH2 ARG    73     -31.775  -2.860  -4.114  1.00  0.00           N  
ATOM    566  C   ARG    73     -35.164   4.879  -2.878  1.00 73.77           C  
ATOM    567  O   ARG    73     -34.316   5.686  -2.495  1.00 69.11           O  
ATOM    568  N   ILE    74     -36.234   5.251  -3.615  1.00 72.86           N  
ATOM    569  CA  ILE    74     -36.408   6.628  -3.985  1.00 70.73           C  
ATOM    570  CB  ILE    74     -37.502   6.878  -4.997  1.00 70.86           C  
ATOM    571  CG1 ILE    74     -37.478   8.351  -5.445  1.00  0.00           C  
ATOM    572  CG2 ILE    74     -38.847   6.398  -4.429  1.00  0.00           C  
ATOM    573  CD1 ILE    74     -38.403   8.646  -6.626  1.00 78.82           C  
ATOM    574  C   ILE    74     -36.688   7.445  -2.765  1.00 68.58           C  
ATOM    575  O   ILE    74     -36.089   8.502  -2.575  1.00 66.92           O  
ATOM    576  N   LEU    75     -37.581   6.956  -1.881  1.00 66.71           N  
ATOM    577  CA  LEU    75     -37.958   7.705  -0.717  1.00 68.89           C  
ATOM    578  CB  LEU    75     -39.050   7.028   0.125  1.00 71.86           C  
ATOM    579  CG  LEU    75     -39.611   7.928   1.244  1.00 70.49           C  
ATOM    580  CD1 LEU    75     -38.611   8.131   2.394  1.00 72.33           C  
ATOM    581  CD2 LEU    75     -40.101   9.264   0.662  1.00 74.86           C  
ATOM    582  C   LEU    75     -36.736   7.881   0.135  1.00 69.04           C  
ATOM    583  O   LEU    75     -36.525   8.941   0.723  1.00 68.71           O  
ATOM    584  N   ALA    76     -35.889   6.837   0.217  1.00 64.06           N  
ATOM    585  CA  ALA    76     -34.688   6.904   1.008  1.00 66.65           C  
ATOM    586  CB  ALA    76     -33.867   5.606   0.972  1.00 66.89           C  
ATOM    587  C   ALA    76     -33.817   7.997   0.460  1.00 68.41           C  
ATOM    588  O   ALA    76     -33.182   8.735   1.211  1.00 71.70           O  
ATOM    589  N   PHE    77     -33.760   8.128  -0.876  1.00 69.98           N  
ATOM    590  CA  PHE    77     -32.958   9.138  -1.519  1.00 70.65           C  
ATOM    591  CB  PHE    77     -33.069   9.052  -3.052  1.00 72.35           C  
ATOM    592  CG  PHE    77     -32.817  10.399  -3.638  1.00  0.00           C  
ATOM    593  CD1 PHE    77     -31.567  10.969  -3.675  1.00  0.00           C  
ATOM    594  CD2 PHE    77     -33.878  11.083  -4.187  1.00  0.00           C  
ATOM    595  CE1 PHE    77     -31.399  12.216  -4.235  1.00  0.00           C  
ATOM    596  CE2 PHE    77     -33.709  12.326  -4.745  1.00  0.00           C  
ATOM    597  CZ  PHE    77     -32.464  12.900  -4.769  1.00  0.00           C  
ATOM    598  C   PHE    77     -33.400  10.510  -1.109  1.00 73.21           C  
ATOM    599  O   PHE    77     -32.573  11.358  -0.771  1.00 76.91           O  
ATOM    600  N   PHE    78     -34.722  10.762  -1.135  1.00 72.31           N  
ATOM    601  CA  PHE    78     -35.259  12.051  -0.800  1.00 70.06           C  
ATOM    602  CB  PHE    78     -36.782  12.150  -0.987  1.00 68.74           C  
ATOM    603  CG  PHE    78     -37.048  12.506  -2.406  1.00  0.00           C  
ATOM    604  CD1 PHE    78     -36.996  11.583  -3.428  1.00 73.21           C  
ATOM    605  CD2 PHE    78     -37.359  13.810  -2.702  1.00  0.00           C  
ATOM    606  CE1 PHE    78     -37.252  11.974  -4.724  1.00  0.00           C  
ATOM    607  CE2 PHE    78     -37.616  14.206  -3.992  1.00  0.00           C  
ATOM    608  CZ  PHE    78     -37.563  13.284  -5.007  1.00  0.00           C  
ATOM    609  C   PHE    78     -34.972  12.395   0.623  1.00 69.36           C  
ATOM    610  O   PHE    78     -34.640  13.539   0.934  1.00 68.07           O  
ATOM    611  N   ARG    79     -35.112  11.423   1.537  1.00 68.09           N  
ATOM    612  CA  ARG    79     -34.901  11.749   2.911  1.00 69.93           C  
ATOM    613  CB  ARG    79     -35.195  10.565   3.862  1.00 71.22           C  
ATOM    614  CG  ARG    79     -34.334   9.328   3.617  1.00 71.94           C  
ATOM    615  CD  ARG    79     -35.045   7.993   3.872  1.00  0.00           C  
ATOM    616  NE  ARG    79     -35.164   7.784   5.342  1.00  0.00           N  
ATOM    617  CZ  ARG    79     -35.414   6.527   5.820  1.00  0.00           C  
ATOM    618  NH1 ARG    79     -35.542   5.481   4.952  1.00  0.00           N1+
ATOM    619  NH2 ARG    79     -35.544   6.303   7.159  1.00  0.00           N  
ATOM    620  C   ARG    79     -33.493  12.244   3.088  1.00 68.24           C  
ATOM    621  O   ARG    79     -33.280  13.287   3.703  1.00 69.08           O  
ATOM    622  N   THR    80     -32.489  11.552   2.517  1.00 69.76           N  
ATOM    623  CA  THR    80     -31.123  11.972   2.675  1.00 69.79           C  
ATOM    624  CB  THR    80     -30.137  10.973   2.132  1.00 71.48           C  
ATOM    625  OG1 THR    80     -30.379  10.727   0.753  1.00  0.00           O  
ATOM    626  CG2 THR    80     -30.265   9.669   2.941  1.00 68.67           C  
ATOM    627  C   THR    80     -30.906  13.302   2.007  1.00 70.38           C  
ATOM    628  O   THR    80     -30.192  14.155   2.530  1.00 66.61           O  
ATOM    629  N   PHE    81     -31.515  13.508   0.824  1.00 69.66           N  
ATOM    630  CA  PHE    81     -31.348  14.697   0.029  1.00 70.60           C  
ATOM    631  CB  PHE    81     -32.078  14.527  -1.316  1.00 73.84           C  
ATOM    632  CG  PHE    81     -31.953  15.743  -2.166  1.00 73.55           C  
ATOM    633  CD1 PHE    81     -30.727  16.166  -2.628  1.00 72.28           C  
ATOM    634  CD2 PHE    81     -33.087  16.428  -2.543  1.00 66.35           C  
ATOM    635  CE1 PHE    81     -30.641  17.285  -3.425  1.00  0.00           C  
ATOM    636  CE2 PHE    81     -33.009  17.543  -3.342  1.00  0.00           C  
ATOM    637  CZ  PHE    81     -31.781  17.973  -3.778  1.00  0.00           C  
ATOM    638  C   PHE    81     -31.860  15.913   0.744  1.00 72.08           C  
ATOM    639  O   PHE    81     -31.166  16.928   0.823  1.00 71.75           O  
ATOM    640  N   GLY    82     -33.079  15.842   1.311  1.00 72.44           N  
ATOM    641  CA  GLY    82     -33.668  16.996   1.935  1.00 73.77           C  
ATOM    642  C   GLY    82     -32.829  17.429   3.090  1.00 74.35           C  
ATOM    643  O   GLY    82     -32.637  18.622   3.315  1.00 75.14           O  
ATOM    644  N   LEU    83     -32.335  16.465   3.885  1.00 72.36           N  
ATOM    645  CA  LEU    83     -31.530  16.799   5.021  1.00 73.25           C  
ATOM    646  CB  LEU    83     -31.365  15.635   5.991  1.00 73.55           C  
ATOM    647  CG  LEU    83     -32.701  15.448   6.724  1.00  0.00           C  
ATOM    648  CD1 LEU    83     -33.079  16.747   7.458  1.00  0.00           C  
ATOM    649  CD2 LEU    83     -33.822  14.965   5.796  1.00  0.00           C  
ATOM    650  C   LEU    83     -30.206  17.371   4.613  1.00 75.09           C  
ATOM    651  O   LEU    83     -29.704  18.284   5.268  1.00 76.15           O  
ATOM    652  N   PHE    84     -29.591  16.853   3.532  1.00 71.84           N  
ATOM    653  CA  PHE    84     -28.327  17.396   3.122  1.00 71.32           C  
ATOM    654  CB  PHE    84     -27.641  16.656   1.959  1.00 72.20           C  
ATOM    655  CG  PHE    84     -26.365  17.397   1.720  1.00  0.00           C  
ATOM    656  CD1 PHE    84     -25.234  17.063   2.421  1.00  0.00           C  
ATOM    657  CD2 PHE    84     -26.281  18.430   0.816  1.00  0.00           C  
ATOM    658  CE1 PHE    84     -24.049  17.732   2.226  1.00  0.00           C  
ATOM    659  CE2 PHE    84     -25.103  19.109   0.612  1.00  0.00           C  
ATOM    660  CZ  PHE    84     -23.980  18.760   1.319  1.00  0.00           C  
ATOM    661  C   PHE    84     -28.528  18.810   2.670  1.00 73.72           C  
ATOM    662  O   PHE    84     -27.724  19.681   2.991  1.00 78.08           O  
ATOM    663  N   LEU    85     -29.608  19.065   1.906  1.00 72.84           N  
ATOM    664  CA  LEU    85     -29.924  20.353   1.342  1.00 71.95           C  
ATOM    665  CB  LEU    85     -31.309  20.334   0.655  1.00 69.50           C  
ATOM    666  CG  LEU    85     -31.428  19.421  -0.572  1.00  0.00           C  
ATOM    667  CD1 LEU    85     -32.901  19.240  -0.951  1.00  0.00           C  
ATOM    668  CD2 LEU    85     -30.621  19.979  -1.752  1.00  0.00           C  
ATOM    669  C   LEU    85     -30.076  21.340   2.464  1.00 71.48           C  
ATOM    670  O   LEU    85     -29.602  22.473   2.376  1.00 73.66           O  
ATOM    671  N   SER    86     -30.756  20.930   3.554  1.00 71.79           N  
ATOM    672  CA  SER    86     -31.038  21.836   4.633  1.00 71.94           C  
ATOM    673  CB  SER    86     -31.866  21.193   5.763  1.00 71.95           C  
ATOM    674  OG  SER    86     -33.161  20.842   5.295  1.00 75.41           O  
ATOM    675  C   SER    86     -29.764  22.336   5.249  1.00 73.64           C  
ATOM    676  O   SER    86     -29.568  23.540   5.401  1.00 74.21           O  
ATOM    677  N   SER    87     -28.851  21.425   5.620  1.00 74.66           N  
ATOM    678  CA  SER    87     -27.624  21.801   6.273  1.00 72.09           C  
ATOM    679  CB  SER    87     -26.797  20.573   6.681  1.00 72.33           C  
ATOM    680  OG  SER    87     -25.560  20.982   7.242  1.00  0.00           O  
ATOM    681  C   SER    87     -26.773  22.614   5.349  1.00 74.47           C  
ATOM    682  O   SER    87     -26.092  23.544   5.780  1.00 72.06           O  
ATOM    683  N   PHE    88     -26.771  22.263   4.050  1.00 71.61           N  
ATOM    684  CA  PHE    88     -25.976  22.968   3.088  1.00 73.61           C  
ATOM    685  CB  PHE    88     -26.079  22.383   1.665  1.00 71.23           C  
ATOM    686  CG  PHE    88     -25.051  23.061   0.827  1.00 78.82           C  
ATOM    687  CD1 PHE    88     -25.275  24.321   0.320  1.00  0.00           C  
ATOM    688  CD2 PHE    88     -23.850  22.442   0.571  1.00  0.00           C  
ATOM    689  CE1 PHE    88     -24.323  24.948  -0.446  1.00  0.00           C  
ATOM    690  CE2 PHE    88     -22.894  23.062  -0.196  1.00  0.00           C  
ATOM    691  CZ  PHE    88     -23.131  24.315  -0.707  1.00  0.00           C  
ATOM    692  C   PHE    88     -26.492  24.372   3.003  1.00 71.97           C  
ATOM    693  O   PHE    88     -25.718  25.319   2.920  1.00 73.76           O  
ATOM    694  N   VAL    89     -27.824  24.558   2.984  1.00 71.94           N  
ATOM    695  CA  VAL    89     -28.342  25.891   2.857  1.00 71.90           C  
ATOM    696  CB  VAL    89     -29.827  25.956   2.625  1.00 69.91           C  
ATOM    697  CG1 VAL    89     -30.582  25.602   3.913  1.00  0.00           C  
ATOM    698  CG2 VAL    89     -30.162  27.359   2.103  1.00 68.19           C  
ATOM    699  C   VAL    89     -28.014  26.688   4.081  1.00 71.32           C  
ATOM    700  O   VAL    89     -27.609  27.846   3.985  1.00 70.52           O  
ATOM    701  N   LEU    90     -28.146  26.070   5.270  1.00 69.53           N  
ATOM    702  CA  LEU    90     -27.896  26.754   6.505  1.00 70.49           C  
ATOM    703  CB  LEU    90     -28.061  25.855   7.746  1.00 72.66           C  
ATOM    704  CG  LEU    90     -29.522  25.518   8.090  1.00 71.44           C  
ATOM    705  CD1 LEU    90     -29.614  24.638   9.347  1.00 74.54           C  
ATOM    706  CD2 LEU    90     -30.365  26.795   8.210  1.00 68.04           C  
ATOM    707  C   LEU    90     -26.487  27.233   6.492  1.00 69.98           C  
ATOM    708  O   LEU    90     -26.203  28.346   6.932  1.00 72.08           O  
ATOM    709  N   VAL    91     -25.561  26.397   5.985  1.00 72.50           N  
ATOM    710  CA  VAL    91     -24.181  26.779   5.968  1.00 75.56           C  
ATOM    711  CB  VAL    91     -23.232  25.701   5.511  1.00 76.67           C  
ATOM    712  CG1 VAL    91     -23.543  24.422   6.302  1.00  0.00           C  
ATOM    713  CG2 VAL    91     -23.231  25.560   3.986  1.00  0.00           C  
ATOM    714  C   VAL    91     -24.049  27.946   5.041  1.00 73.80           C  
ATOM    715  O   VAL    91     -23.249  28.847   5.277  1.00 74.28           O  
ATOM    716  N   CYS    92     -24.838  27.950   3.951  1.00 76.58           N  
ATOM    717  CA  CYS    92     -24.827  29.002   2.972  1.00 74.32           C  
ATOM    718  CB  CYS    92     -25.842  28.746   1.841  1.00 73.89           C  
ATOM    719  SG  CYS    92     -25.965  30.116   0.654  1.00  0.00           S  
ATOM    720  C   CYS    92     -25.242  30.280   3.629  1.00 74.06           C  
ATOM    721  O   CYS    92     -24.668  31.333   3.358  1.00 74.99           O  
ATOM    722  N   ILE    93     -26.253  30.226   4.517  1.00 73.19           N  
ATOM    723  CA  ILE    93     -26.734  31.418   5.151  1.00 71.30           C  
ATOM    724  CB  ILE    93     -27.888  31.186   6.083  1.00 70.82           C  
ATOM    725  CG1 ILE    93     -29.103  30.638   5.318  1.00 74.13           C  
ATOM    726  CG2 ILE    93     -28.170  32.508   6.820  1.00 72.22           C  
ATOM    727  CD1 ILE    93     -30.226  30.159   6.236  1.00 73.97           C  
ATOM    728  C   ILE    93     -25.638  32.003   5.975  1.00 69.71           C  
ATOM    729  O   ILE    93     -25.442  33.217   5.975  1.00 73.08           O  
ATOM    730  N   SER    94     -24.894  31.151   6.705  1.00 70.03           N  
ATOM    731  CA  SER    94     -23.869  31.650   7.576  1.00 70.78           C  
ATOM    732  CB  SER    94     -23.209  30.556   8.432  1.00 72.00           C  
ATOM    733  OG  SER    94     -22.499  29.653   7.600  1.00  0.00           O  
ATOM    734  C   SER    94     -22.803  32.347   6.778  1.00 70.23           C  
ATOM    735  O   SER    94     -22.324  33.406   7.175  1.00 70.16           O  
ATOM    736  N   ILE    95     -22.407  31.775   5.623  1.00 73.67           N  
ATOM    737  CA  ILE    95     -21.397  32.368   4.785  1.00 70.68           C  
ATOM    738  CB  ILE    95     -21.081  31.530   3.570  1.00 70.74           C  
ATOM    739  CG1 ILE    95     -20.401  30.207   3.960  1.00 65.41           C  
ATOM    740  CG2 ILE    95     -20.256  32.383   2.591  1.00 66.69           C  
ATOM    741  CD1 ILE    95     -19.014  30.376   4.575  1.00  0.00           C  
ATOM    742  C   ILE    95     -21.920  33.677   4.277  1.00 70.47           C  
ATOM    743  O   ILE    95     -21.209  34.678   4.250  1.00 73.60           O  
ATOM    744  N   ASP    96     -23.198  33.686   3.856  1.00 72.22           N  
ATOM    745  CA  ASP    96     -23.863  34.828   3.292  1.00 69.02           C  
ATOM    746  CB  ASP    96     -25.343  34.488   3.010  1.00 71.35           C  
ATOM    747  CG  ASP    96     -26.169  35.643   2.439  1.00 78.10           C  
ATOM    748  OD1 ASP    96     -25.928  36.843   2.745  1.00 76.18           O  
ATOM    749  OD2 ASP    96     -27.114  35.306   1.681  1.00 90.58           O1-
ATOM    750  C   ASP    96     -23.867  35.936   4.281  1.00 68.79           C  
ATOM    751  O   ASP    96     -23.516  37.070   3.954  1.00 66.69           O  
ATOM    752  N   ARG    97     -24.275  35.631   5.521  1.00 69.55           N  
ATOM    753  CA  ARG    97     -24.367  36.639   6.529  1.00 67.36           C  
ATOM    754  CB  ARG    97     -24.974  36.133   7.849  1.00 67.67           C  
ATOM    755  CG  ARG    97     -26.484  35.899   7.775  1.00 70.59           C  
ATOM    756  CD  ARG    97     -27.316  37.148   8.086  1.00 78.70           C  
ATOM    757  NE  ARG    97     -27.579  37.863   6.804  1.00 80.63           N  
ATOM    758  CZ  ARG    97     -26.751  38.868   6.398  1.00 84.09           C  
ATOM    759  NH1 ARG    97     -25.681  39.221   7.167  1.00 88.30           N1+
ATOM    760  NH2 ARG    97     -26.999  39.523   5.226  1.00 81.21           N  
ATOM    761  C   ARG    97     -23.003  37.150   6.828  1.00 67.63           C  
ATOM    762  O   ARG    97     -22.818  38.341   7.067  1.00 65.43           O  
ATOM    763  N   PHE    98     -22.005  36.255   6.814  1.00 66.25           N  
ATOM    764  CA  PHE    98     -20.673  36.652   7.149  1.00 66.91           C  
ATOM    765  CB  PHE    98     -19.692  35.474   7.034  1.00 64.41           C  
ATOM    766  CG  PHE    98     -18.374  35.921   7.557  1.00 65.53           C  
ATOM    767  CD1 PHE    98     -18.123  35.851   8.907  1.00 73.29           C  
ATOM    768  CD2 PHE    98     -17.396  36.395   6.710  1.00 66.44           C  
ATOM    769  CE1 PHE    98     -16.911  36.253   9.409  1.00 69.45           C  
ATOM    770  CE2 PHE    98     -16.181  36.799   7.212  1.00 66.23           C  
ATOM    771  CZ  PHE    98     -15.939  36.733   8.564  1.00 71.49           C  
ATOM    772  C   PHE    98     -20.228  37.704   6.181  1.00 69.24           C  
ATOM    773  O   PHE    98     -19.757  38.767   6.581  1.00 74.15           O  
ATOM    774  N   GLY    99     -20.385  37.437   4.871  1.00 69.93           N  
ATOM    775  CA  GLY    99     -19.948  38.360   3.862  1.00 70.80           C  
ATOM    776  C   GLY    99     -20.736  39.633   3.936  1.00 69.98           C  
ATOM    777  O   GLY    99     -20.181  40.721   3.797  1.00 70.63           O  
ATOM    778  N   ALA   100     -22.062  39.535   4.148  1.00 69.44           N  
ATOM    779  CA  ALA   100     -22.900  40.701   4.146  1.00 68.56           C  
ATOM    780  CB  ALA   100     -24.392  40.350   4.318  1.00 67.16           C  
ATOM    781  C   ALA   100     -22.509  41.638   5.252  1.00 68.68           C  
ATOM    782  O   ALA   100     -22.391  42.843   5.037  1.00 71.94           O  
ATOM    783  N   ILE   101     -22.278  41.099   6.463  1.00 68.84           N  
ATOM    784  CA  ILE   101     -21.953  41.880   7.625  1.00 70.46           C  
ATOM    785  CB  ILE   101     -21.980  41.044   8.885  1.00 68.09           C  
ATOM    786  CG1 ILE   101     -22.006  41.900  10.165  1.00 70.69           C  
ATOM    787  CG2 ILE   101     -20.807  40.055   8.828  1.00 54.90           C  
ATOM    788  CD1 ILE   101     -20.722  42.675  10.442  1.00 69.39           C  
ATOM    789  C   ILE   101     -20.608  42.532   7.458  1.00 73.76           C  
ATOM    790  O   ILE   101     -20.390  43.655   7.910  1.00 77.85           O  
ATOM    791  N   LEU   102     -19.652  41.796   6.859  1.00 72.13           N  
ATOM    792  CA  LEU   102     -18.302  42.230   6.622  1.00 72.48           C  
ATOM    793  CB  LEU   102     -17.384  41.054   6.242  1.00 71.33           C  
ATOM    794  CG  LEU   102     -15.906  41.434   6.052  1.00  0.00           C  
ATOM    795  CD1 LEU   102     -15.283  41.927   7.369  1.00  0.00           C  
ATOM    796  CD2 LEU   102     -15.119  40.279   5.411  1.00  0.00           C  
ATOM    797  C   LEU   102     -18.204  43.269   5.529  1.00 73.00           C  
ATOM    798  O   LEU   102     -17.407  44.198   5.645  1.00 76.38           O  
ATOM    799  N   GLN   103     -19.010  43.160   4.446  1.00 73.57           N  
ATOM    800  CA  GLN   103     -18.865  44.023   3.295  1.00 71.50           C  
ATOM    801  CB  GLN   103     -19.867  43.794   2.148  1.00 70.57           C  
ATOM    802  CG  GLN   103     -19.613  42.532   1.325  1.00  0.00           C  
ATOM    803  CD  GLN   103     -20.454  42.624   0.056  1.00  0.00           C  
ATOM    804  OE1 GLN   103     -20.727  43.714  -0.445  1.00  0.00           O  
ATOM    805  NE2 GLN   103     -20.869  41.450  -0.489  1.00  0.00           N  
ATOM    806  C   GLN   103     -18.966  45.467   3.651  1.00 70.30           C  
ATOM    807  O   GLN   103     -19.525  45.869   4.672  1.00 72.29           O  
ATOM    808  N   PRO   104     -18.367  46.244   2.780  1.00 73.40           N  
ATOM    809  CA  PRO   104     -18.325  47.674   2.901  1.00 71.10           C  
ATOM    810  CD  PRO   104     -17.367  45.728   1.860  1.00 70.99           C  
ATOM    811  CB  PRO   104     -17.424  48.155   1.766  1.00 72.76           C  
ATOM    812  CG  PRO   104     -16.512  46.946   1.478  1.00 75.11           C  
ATOM    813  C   PRO   104     -19.707  48.209   2.828  1.00 72.24           C  
ATOM    814  O   PRO   104     -19.996  49.226   3.457  1.00 73.27           O  
ATOM    815  N   MET   105     -20.568  47.560   2.031  1.00 75.02           N  
ATOM    816  CA  MET   105     -21.932  47.962   2.035  1.00 75.94           C  
ATOM    817  CB  MET   105     -22.585  47.899   0.649  1.00 70.64           C  
ATOM    818  CG  MET   105     -21.817  48.708  -0.395  1.00 68.22           C  
ATOM    819  SD  MET   105     -21.594  50.460   0.020  1.00  0.00           S  
ATOM    820  CE  MET   105     -20.592  50.810  -1.452  1.00  0.00           C  
ATOM    821  C   MET   105     -22.551  46.917   2.887  1.00 81.11           C  
ATOM    822  O   MET   105     -22.750  45.786   2.449  1.00 82.84           O  
ATOM    823  N   LYS   106     -22.869  47.280   4.136  1.00 82.78           N  
ATOM    824  CA  LYS   106     -23.325  46.317   5.087  1.00 86.29           C  
ATOM    825  CB  LYS   106     -23.573  46.906   6.484  1.00 86.05           C  
ATOM    826  CG  LYS   106     -22.310  47.342   7.229  1.00 93.56           C  
ATOM    827  CD  LYS   106     -21.327  46.199   7.490  1.00 92.32           C  
ATOM    828  CE  LYS   106     -20.317  46.481   8.608  1.00 94.63           C  
ATOM    829  NZ  LYS   106     -19.515  47.686   8.301  1.00103.84           N1+
ATOM    830  C   LYS   106     -24.617  45.723   4.645  1.00 84.99           C  
ATOM    831  O   LYS   106     -25.429  46.362   3.977  1.00 84.00           O  
ATOM    832  N   LEU   107     -24.796  44.433   4.993  1.00 85.69           N  
ATOM    833  CA  LEU   107     -26.024  43.730   4.773  1.00 87.34           C  
ATOM    834  CB  LEU   107     -27.226  44.639   5.127  1.00 89.48           C  
ATOM    835  CG  LEU   107     -28.640  44.021   5.114  1.00 86.02           C  
ATOM    836  CD1 LEU   107     -29.114  43.596   3.714  1.00 82.79           C  
ATOM    837  CD2 LEU   107     -28.730  42.906   6.159  1.00 87.79           C  
ATOM    838  C   LEU   107     -26.112  43.371   3.326  1.00 87.45           C  
ATOM    839  O   LEU   107     -26.770  42.397   2.963  1.00 87.44           O  
ATOM    840  N   ASP   108     -25.393  44.097   2.454  1.00 83.88           N  
ATOM    841  CA  ASP   108     -25.503  43.740   1.075  1.00 87.53           C  
ATOM    842  CB  ASP   108     -24.921  44.783   0.101  1.00 86.73           C  
ATOM    843  CG  ASP   108     -25.111  44.312  -1.341  1.00 87.65           C  
ATOM    844  OD1 ASP   108     -25.696  43.217  -1.553  1.00  0.00           O  
ATOM    845  OD2 ASP   108     -24.673  45.061  -2.256  1.00  0.00           O1-
ATOM    846  C   ASP   108     -24.706  42.500   0.895  1.00 85.35           C  
ATOM    847  O   ASP   108     -23.509  42.479   1.173  1.00 85.83           O  
ATOM    848  N   TYR   109     -25.364  41.425   0.433  1.00 81.37           N  
ATOM    849  CA  TYR   109     -24.649  40.230   0.127  1.00 78.53           C  
ATOM    850  CB  TYR   109     -25.086  38.993   0.941  1.00 79.11           C  
ATOM    851  CG  TYR   109     -24.034  37.931   0.840  1.00  0.00           C  
ATOM    852  CD1 TYR   109     -22.833  38.098   1.493  1.00  0.00           C  
ATOM    853  CD2 TYR   109     -24.238  36.763   0.136  1.00  0.00           C  
ATOM    854  CE1 TYR   109     -21.847  37.142   1.435  1.00  0.00           C  
ATOM    855  CE2 TYR   109     -23.254  35.798   0.074  1.00  0.00           C  
ATOM    856  CZ  TYR   109     -22.054  35.987   0.719  1.00  0.00           C  
ATOM    857  OH  TYR   109     -21.048  34.996   0.651  1.00  0.00           O  
ATOM    858  C   TYR   109     -25.053  40.050  -1.281  1.00 77.76           C  
ATOM    859  O   TYR   109     -26.054  40.634  -1.696  1.00 76.92           O  
ATOM    860  N   TRP   110     -24.403  39.225  -2.110  1.00 75.59           N  
ATOM    861  CA  TRP   110     -24.642  39.025  -3.525  1.00 78.96           C  
ATOM    862  CB  TRP   110     -23.523  38.172  -4.046  1.00 80.08           C  
ATOM    863  CG  TRP   110     -22.079  38.521  -3.705  1.00 82.77           C  
ATOM    864  CD2 TRP   110     -21.154  39.123  -4.624  1.00 77.04           C  
ATOM    865  CD1 TRP   110     -21.349  38.184  -2.599  1.00 84.51           C  
ATOM    866  NE1 TRP   110     -20.034  38.528  -2.776  1.00  0.00           N  
ATOM    867  CE2 TRP   110     -19.897  39.102  -4.021  1.00  0.00           C  
ATOM    868  CE3 TRP   110     -21.331  39.621  -5.882  1.00  0.00           C  
ATOM    869  CZ2 TRP   110     -18.796  39.581  -4.668  1.00  0.00           C  
ATOM    870  CZ3 TRP   110     -20.221  40.127  -6.522  1.00  0.00           C  
ATOM    871  CH2 TRP   110     -18.973  40.106  -5.930  1.00  0.00           C  
ATOM    872  C   TRP   110     -25.953  38.290  -3.812  1.00 77.36           C  
ATOM    873  O   TRP   110     -26.075  37.063  -3.779  1.00 79.84           O  
ATOM    874  N   LYS   111     -26.956  39.096  -4.174  1.00 77.16           N  
ATOM    875  CA  LYS   111     -28.327  38.754  -4.375  1.00 77.11           C  
ATOM    876  CB  LYS   111     -29.134  40.069  -4.599  1.00 78.39           C  
ATOM    877  CG  LYS   111     -28.925  41.157  -3.516  1.00 81.83           C  
ATOM    878  CD  LYS   111     -29.440  42.566  -3.887  1.00 87.01           C  
ATOM    879  CE  LYS   111     -28.498  43.421  -4.751  1.00 89.91           C  
ATOM    880  NZ  LYS   111     -27.527  44.172  -3.922  1.00 91.41           N1+
ATOM    881  C   LYS   111     -28.516  37.794  -5.529  1.00 76.19           C  
ATOM    882  O   LYS   111     -29.183  36.763  -5.426  1.00 73.96           O  
ATOM    883  N   ARG   112     -27.937  38.127  -6.687  1.00 76.47           N  
ATOM    884  CA  ARG   112     -28.096  37.412  -7.925  1.00 77.14           C  
ATOM    885  CB  ARG   112     -27.572  38.201  -9.133  1.00 79.53           C  
ATOM    886  CG  ARG   112     -28.127  37.711 -10.469  1.00 84.32           C  
ATOM    887  CD  ARG   112     -27.590  38.512 -11.658  1.00  0.00           C  
ATOM    888  NE  ARG   112     -26.108  38.359 -11.646  1.00  0.00           N  
ATOM    889  CZ  ARG   112     -25.343  39.211 -10.903  1.00  0.00           C  
ATOM    890  NH1 ARG   112     -25.915  40.258 -10.239  1.00  0.00           N1+
ATOM    891  NH2 ARG   112     -23.998  39.010 -10.813  1.00  0.00           N  
ATOM    892  C   ARG   112     -27.388  36.097  -7.864  1.00 76.20           C  
ATOM    893  O   ARG   112     -27.846  35.097  -8.414  1.00 74.96           O  
ATOM    894  N   ARG   113     -26.243  36.067  -7.171  1.00 73.79           N  
ATOM    895  CA  ARG   113     -25.487  34.860  -7.055  1.00 76.59           C  
ATOM    896  CB  ARG   113     -24.257  34.993  -6.128  1.00 79.46           C  
ATOM    897  CG  ARG   113     -23.148  35.918  -6.641  1.00 82.58           C  
ATOM    898  CD  ARG   113     -21.907  35.939  -5.744  1.00 83.85           C  
ATOM    899  NE  ARG   113     -21.317  34.571  -5.768  1.00  0.00           N  
ATOM    900  CZ  ARG   113     -20.123  34.333  -5.152  1.00  0.00           C  
ATOM    901  NH1 ARG   113     -19.464  35.343  -4.510  1.00  0.00           N1+
ATOM    902  NH2 ARG   113     -19.589  33.078  -5.178  1.00  0.00           N  
ATOM    903  C   ARG   113     -26.383  33.872  -6.387  1.00 76.35           C  
ATOM    904  O   ARG   113     -26.274  32.668  -6.612  1.00 81.05           O  
ATOM    905  N   GLY   114     -27.311  34.381  -5.556  1.00 73.36           N  
ATOM    906  CA  GLY   114     -28.100  33.558  -4.694  1.00 74.46           C  
ATOM    907  C   GLY   114     -28.857  32.508  -5.427  1.00 75.42           C  
ATOM    908  O   GLY   114     -28.884  31.359  -4.993  1.00 79.11           O  
ATOM    909  N   ARG   115     -29.506  32.847  -6.550  1.00 77.55           N  
ATOM    910  CA  ARG   115     -30.260  31.817  -7.198  1.00 77.51           C  
ATOM    911  CB  ARG   115     -31.148  32.341  -8.342  1.00 83.00           C  
ATOM    912  CG  ARG   115     -30.448  33.136  -9.448  1.00 89.58           C  
ATOM    913  CD  ARG   115     -29.553  32.309 -10.366  1.00 95.56           C  
ATOM    914  NE  ARG   115     -29.425  33.065 -11.639  1.00 93.67           N  
ATOM    915  CZ  ARG   115     -30.341  32.832 -12.622  1.00 98.85           C  
ATOM    916  NH1 ARG   115     -31.338  31.923 -12.403  1.00 97.06           N1+
ATOM    917  NH2 ARG   115     -30.254  33.490 -13.816  1.00102.25           N  
ATOM    918  C   ARG   115     -29.348  30.735  -7.700  1.00 77.61           C  
ATOM    919  O   ARG   115     -29.673  29.552  -7.609  1.00 77.15           O  
ATOM    920  N   PHE   116     -28.169  31.102  -8.234  1.00 77.11           N  
ATOM    921  CA  PHE   116     -27.282  30.124  -8.802  1.00 77.01           C  
ATOM    922  CB  PHE   116     -26.044  30.771  -9.455  1.00 78.53           C  
ATOM    923  CG  PHE   116     -25.329  29.759 -10.286  1.00  0.00           C  
ATOM    924  CD1 PHE   116     -25.867  29.340 -11.483  1.00  0.00           C  
ATOM    925  CD2 PHE   116     -24.113  29.253  -9.893  1.00  0.00           C  
ATOM    926  CE1 PHE   116     -25.215  28.418 -12.266  1.00  0.00           C  
ATOM    927  CE2 PHE   116     -23.458  28.330 -10.676  1.00  0.00           C  
ATOM    928  CZ  PHE   116     -24.005  27.908 -11.864  1.00  0.00           C  
ATOM    929  C   PHE   116     -26.816  29.210  -7.713  1.00 76.31           C  
ATOM    930  O   PHE   116     -26.784  27.992  -7.882  1.00 73.81           O  
ATOM    931  N   MET   117     -26.448  29.790  -6.557  1.00 76.01           N  
ATOM    932  CA  MET   117     -25.951  29.039  -5.438  1.00 76.47           C  
ATOM    933  CB  MET   117     -25.420  29.938  -4.305  1.00 75.93           C  
ATOM    934  CG  MET   117     -24.181  30.735  -4.731  1.00  0.00           C  
ATOM    935  SD  MET   117     -23.292  31.549  -3.371  1.00  0.00           S  
ATOM    936  CE  MET   117     -22.490  30.026  -2.790  1.00  0.00           C  
ATOM    937  C   MET   117     -27.042  28.156  -4.908  1.00 75.66           C  
ATOM    938  O   MET   117     -26.795  27.045  -4.444  1.00 74.99           O  
ATOM    939  N   LEU   118     -28.295  28.631  -4.945  1.00 75.41           N  
ATOM    940  CA  LEU   118     -29.391  27.847  -4.459  1.00 75.93           C  
ATOM    941  CB  LEU   118     -30.713  28.588  -4.719  1.00 75.92           C  
ATOM    942  CG  LEU   118     -31.923  27.987  -4.004  1.00  0.00           C  
ATOM    943  CD1 LEU   118     -31.802  28.257  -2.501  1.00 81.26           C  
ATOM    944  CD2 LEU   118     -33.250  28.475  -4.608  1.00  0.00           C  
ATOM    945  C   LEU   118     -29.435  26.609  -5.301  1.00 72.61           C  
ATOM    946  O   LEU   118     -29.504  25.485  -4.802  1.00 70.17           O  
ATOM    947  N   ALA   119     -29.354  26.807  -6.628  1.00 75.14           N  
ATOM    948  CA  ALA   119     -29.452  25.729  -7.564  1.00 75.92           C  
ATOM    949  CB  ALA   119     -29.345  26.214  -9.019  1.00 71.84           C  
ATOM    950  C   ALA   119     -28.326  24.778  -7.331  1.00 75.22           C  
ATOM    951  O   ALA   119     -28.518  23.562  -7.341  1.00 73.02           O  
ATOM    952  N   ILE   120     -27.112  25.307  -7.093  1.00 76.89           N  
ATOM    953  CA  ILE   120     -25.990  24.428  -6.929  1.00 77.43           C  
ATOM    954  CB  ILE   120     -24.644  25.096  -6.795  1.00 81.89           C  
ATOM    955  CG1 ILE   120     -24.552  25.929  -5.517  1.00  0.00           C  
ATOM    956  CG2 ILE   120     -24.381  25.897  -8.081  1.00  0.00           C  
ATOM    957  CD1 ILE   120     -23.130  26.352  -5.162  1.00  0.00           C  
ATOM    958  C   ILE   120     -26.219  23.589  -5.716  1.00 76.37           C  
ATOM    959  O   ILE   120     -25.824  22.425  -5.683  1.00 78.59           O  
ATOM    960  N   ALA   121     -26.851  24.163  -4.678  1.00 76.00           N  
ATOM    961  CA  ALA   121     -27.057  23.434  -3.460  1.00 74.39           C  
ATOM    962  CB  ALA   121     -27.796  24.268  -2.400  1.00 73.43           C  
ATOM    963  C   ALA   121     -27.885  22.208  -3.721  1.00 74.09           C  
ATOM    964  O   ALA   121     -27.559  21.123  -3.239  1.00 74.06           O  
ATOM    965  N   TRP   122     -28.977  22.336  -4.498  1.00 74.10           N  
ATOM    966  CA  TRP   122     -29.784  21.173  -4.743  1.00 74.40           C  
ATOM    967  CB  TRP   122     -31.069  21.439  -5.559  1.00 70.20           C  
ATOM    968  CG  TRP   122     -32.162  22.239  -4.876  1.00 74.02           C  
ATOM    969  CD2 TRP   122     -33.259  21.687  -4.118  1.00 72.24           C  
ATOM    970  CD1 TRP   122     -32.340  23.592  -4.869  1.00 80.00           C  
ATOM    971  NE1 TRP   122     -33.468  23.919  -4.156  1.00 79.53           N  
ATOM    972  CE2 TRP   122     -34.046  22.758  -3.688  1.00 79.45           C  
ATOM    973  CE3 TRP   122     -33.591  20.399  -3.806  1.00 73.80           C  
ATOM    974  CZ2 TRP   122     -35.174  22.556  -2.943  1.00 71.01           C  
ATOM    975  CZ3 TRP   122     -34.729  20.199  -3.050  1.00 73.95           C  
ATOM    976  CH2 TRP   122     -35.505  21.257  -2.625  1.00 74.98           C  
ATOM    977  C   TRP   122     -28.983  20.180  -5.528  1.00 75.32           C  
ATOM    978  O   TRP   122     -29.054  18.979  -5.272  1.00 78.30           O  
ATOM    979  N   ALA   123     -28.219  20.652  -6.532  1.00 76.28           N  
ATOM    980  CA  ALA   123     -27.475  19.754  -7.372  1.00 75.87           C  
ATOM    981  CB  ALA   123     -26.736  20.471  -8.516  1.00 73.88           C  
ATOM    982  C   ALA   123     -26.447  19.017  -6.568  1.00 76.85           C  
ATOM    983  O   ALA   123     -26.307  17.802  -6.701  1.00 76.71           O  
ATOM    984  N   CYS   124     -25.710  19.729  -5.693  1.00 74.32           N  
ATOM    985  CA  CYS   124     -24.664  19.120  -4.922  1.00 74.37           C  
ATOM    986  CB  CYS   124     -23.905  20.149  -4.060  1.00 75.98           C  
ATOM    987  SG  CYS   124     -22.580  19.398  -3.067  1.00  0.00           S  
ATOM    988  C   CYS   124     -25.256  18.098  -4.008  1.00 76.12           C  
ATOM    989  O   CYS   124     -24.728  16.999  -3.869  1.00 72.86           O  
ATOM    990  N   SER   125     -26.389  18.437  -3.366  1.00 76.74           N  
ATOM    991  CA  SER   125     -27.022  17.565  -2.421  1.00 76.33           C  
ATOM    992  CB  SER   125     -28.276  18.191  -1.800  1.00 77.19           C  
ATOM    993  OG  SER   125     -27.952  19.420  -1.169  1.00 76.25           O  
ATOM    994  C   SER   125     -27.472  16.335  -3.134  1.00 80.12           C  
ATOM    995  O   SER   125     -27.426  15.242  -2.572  1.00 81.12           O  
ATOM    996  N   VAL   126     -27.957  16.492  -4.379  1.00 78.97           N  
ATOM    997  CA  VAL   126     -28.416  15.384  -5.159  1.00 77.45           C  
ATOM    998  CB  VAL   126     -28.963  15.792  -6.496  1.00  0.00           C  
ATOM    999  CG1 VAL   126     -29.235  14.515  -7.310  1.00  0.00           C  
ATOM   1000  CG2 VAL   126     -30.198  16.684  -6.284  1.00  0.00           C  
ATOM   1001  C   VAL   126     -27.261  14.485  -5.445  1.00 75.17           C  
ATOM   1002  O   VAL   126     -27.364  13.272  -5.296  1.00 72.75           O  
ATOM   1003  N   ILE   127     -26.113  15.073  -5.829  1.00 76.45           N  
ATOM   1004  CA  ILE   127     -24.998  14.280  -6.250  1.00 78.44           C  
ATOM   1005  CB  ILE   127     -23.783  15.121  -6.556  1.00 79.15           C  
ATOM   1006  CG1 ILE   127     -24.065  16.106  -7.703  1.00  0.00           C  
ATOM   1007  CG2 ILE   127     -22.603  14.175  -6.830  1.00  0.00           C  
ATOM   1008  CD1 ILE   127     -22.984  17.176  -7.879  1.00 75.74           C  
ATOM   1009  C   ILE   127     -24.628  13.406  -5.105  1.00 79.50           C  
ATOM   1010  O   ILE   127     -24.403  12.206  -5.255  1.00 80.46           O  
ATOM   1011  N   CYS   128     -24.556  14.019  -3.919  1.00 82.19           N  
ATOM   1012  CA  CYS   128     -24.155  13.340  -2.730  1.00 84.31           C  
ATOM   1013  CB  CYS   128     -23.941  14.331  -1.585  1.00 84.63           C  
ATOM   1014  SG  CYS   128     -23.420  13.470  -0.092  1.00  0.00           S  
ATOM   1015  C   CYS   128     -25.167  12.323  -2.275  1.00 85.47           C  
ATOM   1016  O   CYS   128     -24.808  11.258  -1.777  1.00 83.60           O  
ATOM   1017  N   SER   129     -26.466  12.676  -2.338  1.00 87.63           N  
ATOM   1018  CA  SER   129     -27.536  11.832  -1.872  1.00 88.01           C  
ATOM   1019  CB  SER   129     -28.819  12.635  -1.595  1.00 92.00           C  
ATOM   1020  OG  SER   129     -29.267  13.255  -2.791  1.00 96.93           O  
ATOM   1021  C   SER   129     -27.909  10.709  -2.793  1.00 90.10           C  
ATOM   1022  O   SER   129     -27.844   9.536  -2.420  1.00 94.95           O  
ATOM   1023  N   LEU   130     -28.351  11.056  -4.019  1.00 87.60           N  
ATOM   1024  CA  LEU   130     -28.917  10.084  -4.917  1.00 85.74           C  
ATOM   1025  CB  LEU   130     -29.640  10.731  -6.123  1.00 85.68           C  
ATOM   1026  CG  LEU   130     -30.558   9.807  -6.969  1.00 84.00           C  
ATOM   1027  CD1 LEU   130     -31.230  10.615  -8.089  1.00 82.71           C  
ATOM   1028  CD2 LEU   130     -29.853   8.566  -7.539  1.00 78.83           C  
ATOM   1029  C   LEU   130     -27.900   9.113  -5.425  1.00 85.31           C  
ATOM   1030  O   LEU   130     -28.167   7.913  -5.449  1.00 85.33           O  
ATOM   1031  N   PRO   131     -26.745   9.536  -5.835  1.00 83.84           N  
ATOM   1032  CA  PRO   131     -25.874   8.557  -6.415  1.00 83.08           C  
ATOM   1033  CD  PRO   131     -26.578  10.833  -6.466  1.00  0.00           C  
ATOM   1034  CB  PRO   131     -24.736   9.346  -7.054  1.00 82.52           C  
ATOM   1035  CG  PRO   131     -25.424  10.660  -7.471  1.00 81.28           C  
ATOM   1036  C   PRO   131     -25.460   7.423  -5.533  1.00 83.34           C  
ATOM   1037  O   PRO   131     -25.419   6.291  -6.013  1.00 84.70           O  
ATOM   1038  N   GLN   132     -25.149   7.678  -4.255  1.00 82.18           N  
ATOM   1039  CA  GLN   132     -24.680   6.623  -3.403  1.00 81.22           C  
ATOM   1040  CB  GLN   132     -24.095   7.184  -2.093  1.00 80.06           C  
ATOM   1041  CG  GLN   132     -22.929   8.143  -2.383  1.00 82.53           C  
ATOM   1042  CD  GLN   132     -22.372   8.708  -1.083  1.00 83.35           C  
ATOM   1043  OE1 GLN   132     -22.914   9.652  -0.508  1.00  0.00           O  
ATOM   1044  NE2 GLN   132     -21.236   8.126  -0.614  1.00  0.00           N  
ATOM   1045  C   GLN   132     -25.786   5.646  -3.113  1.00 80.15           C  
ATOM   1046  O   GLN   132     -25.584   4.435  -3.178  1.00 79.49           O  
ATOM   1047  N   VAL   133     -27.000   6.130  -2.797  1.00 80.34           N  
ATOM   1048  CA  VAL   133     -28.091   5.243  -2.493  1.00 81.83           C  
ATOM   1049  CB  VAL   133     -29.304   5.956  -1.967  1.00 80.40           C  
ATOM   1050  CG1 VAL   133     -28.938   6.588  -0.611  1.00 82.52           C  
ATOM   1051  CG2 VAL   133     -29.796   6.975  -3.008  1.00 80.48           C  
ATOM   1052  C   VAL   133     -28.451   4.487  -3.726  1.00 83.09           C  
ATOM   1053  O   VAL   133     -28.758   3.297  -3.671  1.00 85.69           O  
ATOM   1054  N   PHE   134     -28.426   5.167  -4.884  1.00 83.76           N  
ATOM   1055  CA  PHE   134     -28.729   4.494  -6.107  1.00 83.63           C  
ATOM   1056  CB  PHE   134     -28.664   5.407  -7.342  1.00 84.12           C  
ATOM   1057  CG  PHE   134     -29.246   4.609  -8.457  1.00 84.07           C  
ATOM   1058  CD1 PHE   134     -30.606   4.603  -8.653  1.00  0.00           C  
ATOM   1059  CD2 PHE   134     -28.446   3.863  -9.294  1.00  0.00           C  
ATOM   1060  CE1 PHE   134     -31.157   3.864  -9.673  1.00  0.00           C  
ATOM   1061  CE2 PHE   134     -28.994   3.122 -10.316  1.00  0.00           C  
ATOM   1062  CZ  PHE   134     -30.355   3.122 -10.506  1.00  0.00           C  
ATOM   1063  C   PHE   134     -27.667   3.452  -6.265  1.00 83.39           C  
ATOM   1064  O   PHE   134     -27.931   2.334  -6.710  1.00 86.11           O  
ATOM   1065  N   VAL   135     -26.370   3.683  -5.962  1.00 82.82           N  
ATOM   1066  CA  VAL   135     -25.441   2.584  -6.129  1.00 83.78           C  
ATOM   1067  CB  VAL   135     -24.151   2.928  -6.880  1.00 84.08           C  
ATOM   1068  CG1 VAL   135     -24.590   3.321  -8.301  1.00  0.00           C  
ATOM   1069  CG2 VAL   135     -23.256   4.001  -6.235  1.00  0.00           C  
ATOM   1070  C   VAL   135     -25.248   1.835  -4.818  1.00 83.40           C  
ATOM   1071  O   VAL   135     -26.210   1.309  -4.258  1.00 79.60           O  
ATOM   1072  N   PHE   136     -24.023   1.722  -4.270  1.00 83.44           N  
ATOM   1073  CA  PHE   136     -23.903   0.824  -3.161  1.00 83.86           C  
ATOM   1074  CB  PHE   136     -22.685  -0.132  -3.296  1.00 83.86           C  
ATOM   1075  CG  PHE   136     -22.787  -1.047  -4.489  1.00 84.03           C  
ATOM   1076  CD1 PHE   136     -23.676  -2.100  -4.517  1.00 82.79           C  
ATOM   1077  CD2 PHE   136     -21.954  -0.872  -5.573  1.00 84.91           C  
ATOM   1078  CE1 PHE   136     -23.755  -2.935  -5.609  1.00 81.34           C  
ATOM   1079  CE2 PHE   136     -22.026  -1.703  -6.669  1.00  0.00           C  
ATOM   1080  CZ  PHE   136     -22.931  -2.736  -6.689  1.00  0.00           C  
ATOM   1081  C   PHE   136     -23.739   1.546  -1.854  1.00 83.60           C  
ATOM   1082  O   PHE   136     -22.699   2.149  -1.598  1.00 83.83           O  
ATOM   1083  N   HIS   137     -24.776   1.493  -0.975  1.00 81.87           N  
ATOM   1084  CA  HIS   137     -24.561   1.951   0.365  1.00 82.95           C  
ATOM   1085  ND1 HIS   137     -27.768   2.392   1.541  1.00  0.00           N  
ATOM   1086  CG  HIS   137     -26.929   2.847   0.550  1.00 80.98           C  
ATOM   1087  CB  HIS   137     -25.469   3.137   0.744  1.00 82.89           C  
ATOM   1088  NE2 HIS   137     -28.998   2.562  -0.305  1.00  0.00           N  
ATOM   1089  CD2 HIS   137     -27.696   2.946  -0.570  1.00 79.78           C  
ATOM   1090  CE1 HIS   137     -28.993   2.237   0.975  1.00 81.50           C  
ATOM   1091  C   HIS   137     -24.997   0.770   1.174  1.00 84.39           C  
ATOM   1092  O   HIS   137     -25.390   0.882   2.334  1.00 85.16           O  
ATOM   1093  N   VAL   138     -24.872  -0.415   0.543  1.00 82.91           N  
ATOM   1094  CA  VAL   138     -25.357  -1.683   1.014  1.00 81.71           C  
ATOM   1095  CB  VAL   138     -25.410  -2.710  -0.095  1.00 82.53           C  
ATOM   1096  CG1 VAL   138     -25.782  -4.099   0.454  1.00  0.00           C  
ATOM   1097  CG2 VAL   138     -26.378  -2.191  -1.172  1.00  0.00           C  
ATOM   1098  C   VAL   138     -24.509  -2.235   2.118  1.00 80.96           C  
ATOM   1099  O   VAL   138     -23.321  -1.933   2.226  1.00 80.38           O  
ATOM   1100  N   LYS   139     -25.154  -3.049   2.982  1.00 81.02           N  
ATOM   1101  CA  LYS   139     -24.583  -3.766   4.088  1.00 81.16           C  
ATOM   1102  CB  LYS   139     -25.651  -4.285   5.066  1.00 81.01           C  
ATOM   1103  CG  LYS   139     -25.096  -4.900   6.349  1.00  0.00           C  
ATOM   1104  CD  LYS   139     -24.580  -3.870   7.356  1.00  0.00           C  
ATOM   1105  CE  LYS   139     -24.219  -4.473   8.715  1.00  0.00           C  
ATOM   1106  NZ  LYS   139     -23.812  -3.401   9.650  1.00  0.00           N1+
ATOM   1107  C   LYS   139     -23.867  -4.957   3.526  1.00 81.72           C  
ATOM   1108  O   LYS   139     -24.073  -5.330   2.372  1.00 81.33           O  
ATOM   1109  N   ALA   140     -22.970  -5.553   4.339  1.00 81.43           N  
ATOM   1110  CA  ALA   140     -22.138  -6.665   3.963  1.00 80.81           C  
ATOM   1111  CB  ALA   140     -21.119  -7.032   5.055  1.00 80.88           C  
ATOM   1112  C   ALA   140     -22.922  -7.911   3.673  1.00 81.25           C  
ATOM   1113  O   ALA   140     -22.632  -8.606   2.701  1.00 81.14           O  
ATOM   1114  N   HIS   141     -23.933  -8.234   4.502  1.00 80.75           N  
ATOM   1115  CA  HIS   141     -24.619  -9.481   4.316  1.00 80.59           C  
ATOM   1116  ND1 HIS   141     -25.758  -8.121   7.298  1.00 85.34           N  
ATOM   1117  CG  HIS   141     -26.207  -8.776   6.174  1.00 80.24           C  
ATOM   1118  CB  HIS   141     -25.470  -9.903   5.524  1.00 80.59           C  
ATOM   1119  NE2 HIS   141     -27.691  -7.176   6.735  1.00 88.13           N  
ATOM   1120  CD2 HIS   141     -27.387  -8.187   5.843  1.00 81.58           C  
ATOM   1121  CE1 HIS   141     -26.685  -7.174   7.592  1.00 86.20           C  
ATOM   1122  C   HIS   141     -25.492  -9.425   3.108  1.00 79.62           C  
ATOM   1123  O   HIS   141     -26.118  -8.411   2.814  1.00 80.66           O  
ATOM   1124  N   PRO   142     -25.513 -10.526   2.402  1.00 79.51           N  
ATOM   1125  CA  PRO   142     -26.330 -10.661   1.225  1.00 79.05           C  
ATOM   1126  CD  PRO   142     -24.327 -11.364   2.336  1.00 85.58           C  
ATOM   1127  CB  PRO   142     -25.843 -11.927   0.520  1.00 79.94           C  
ATOM   1128  CG  PRO   142     -24.368 -12.025   0.948  1.00 82.48           C  
ATOM   1129  C   PRO   142     -27.766 -10.684   1.628  1.00 77.54           C  
ATOM   1130  O   PRO   142     -28.632 -10.576   0.762  1.00 76.07           O  
ATOM   1131  N   GLU   143     -28.034 -10.857   2.935  1.00 76.40           N  
ATOM   1132  CA  GLU   143     -29.373 -10.849   3.441  1.00 76.08           C  
ATOM   1133  CB  GLU   143     -29.421 -10.992   4.975  1.00 77.18           C  
ATOM   1134  CG  GLU   143     -28.929 -12.331   5.528  1.00 78.62           C  
ATOM   1135  CD  GLU   143     -28.969 -12.214   7.045  1.00 78.93           C  
ATOM   1136  OE1 GLU   143     -28.197 -11.371   7.582  1.00 77.22           O  
ATOM   1137  OE2 GLU   143     -29.759 -12.952   7.687  1.00 82.04           O1-
ATOM   1138  C   GLU   143     -29.896  -9.488   3.140  1.00 74.97           C  
ATOM   1139  O   GLU   143     -31.052  -9.302   2.763  1.00 72.77           O  
ATOM   1140  N   TYR   144     -29.003  -8.497   3.272  1.00 73.84           N  
ATOM   1141  CA  TYR   144     -29.340  -7.123   3.094  1.00 74.58           C  
ATOM   1142  CB  TYR   144     -28.131  -6.190   3.258  1.00 72.34           C  
ATOM   1143  CG  TYR   144     -28.598  -4.789   3.048  1.00  0.00           C  
ATOM   1144  CD1 TYR   144     -29.241  -4.110   4.059  1.00  0.00           C  
ATOM   1145  CD2 TYR   144     -28.391  -4.150   1.842  1.00  0.00           C  
ATOM   1146  CE1 TYR   144     -29.665  -2.817   3.868  1.00  0.00           C  
ATOM   1147  CE2 TYR   144     -28.813  -2.855   1.645  1.00  0.00           C  
ATOM   1148  CZ  TYR   144     -29.451  -2.186   2.663  1.00  0.00           C  
ATOM   1149  OH  TYR   144     -29.887  -0.856   2.475  1.00  0.00           O  
ATOM   1150  C   TYR   144     -29.876  -6.927   1.713  1.00 74.81           C  
ATOM   1151  O   TYR   144     -30.865  -6.221   1.540  1.00 74.62           O  
ATOM   1152  N   PRO   145     -29.294  -7.527   0.715  1.00 76.12           N  
ATOM   1153  CA  PRO   145     -29.790  -7.283  -0.607  1.00 76.87           C  
ATOM   1154  CD  PRO   145     -27.865  -7.791   0.696  1.00  0.00           C  
ATOM   1155  CB  PRO   145     -28.764  -7.906  -1.555  1.00 76.51           C  
ATOM   1156  CG  PRO   145     -27.443  -7.762  -0.784  1.00  0.00           C  
ATOM   1157  C   PRO   145     -31.205  -7.705  -0.850  1.00 77.84           C  
ATOM   1158  O   PRO   145     -31.818  -7.157  -1.765  1.00 78.53           O  
ATOM   1159  N   TRP   146     -31.681  -8.761  -0.142  1.00 79.14           N  
ATOM   1160  CA  TRP   146     -32.982  -9.370  -0.233  1.00 79.97           C  
ATOM   1161  CB  TRP   146     -32.957 -10.837   0.255  1.00 79.70           C  
ATOM   1162  CG  TRP   146     -32.327 -11.882  -0.645  1.00 78.69           C  
ATOM   1163  CD2 TRP   146     -33.095 -12.843  -1.387  1.00  0.00           C  
ATOM   1164  CD1 TRP   146     -31.015 -12.167  -0.889  1.00  0.00           C  
ATOM   1165  NE1 TRP   146     -30.916 -13.246  -1.736  1.00  0.00           N  
ATOM   1166  CE2 TRP   146     -32.191 -13.672  -2.051  1.00  0.00           C  
ATOM   1167  CE3 TRP   146     -34.442 -13.021  -1.495  1.00  0.00           C  
ATOM   1168  CZ2 TRP   146     -32.629 -14.696  -2.841  1.00  0.00           C  
ATOM   1169  CZ3 TRP   146     -34.879 -14.051  -2.298  1.00  0.00           C  
ATOM   1170  CH2 TRP   146     -33.992 -14.875  -2.958  1.00  0.00           C  
ATOM   1171  C   TRP   146     -33.992  -8.668   0.649  1.00 81.18           C  
ATOM   1172  O   TRP   146     -35.183  -8.894   0.448  1.00 81.85           O  
ATOM   1173  N   TYR   147     -33.571  -7.824   1.635  1.00 80.51           N  
ATOM   1174  CA  TYR   147     -34.484  -7.204   2.592  1.00 80.30           C  
ATOM   1175  CB  TYR   147     -33.900  -6.252   3.682  1.00 79.80           C  
ATOM   1176  CG  TYR   147     -33.405  -6.919   4.951  1.00 80.24           C  
ATOM   1177  CD1 TYR   147     -34.233  -7.619   5.811  1.00 76.86           C  
ATOM   1178  CD2 TYR   147     -32.096  -6.770   5.351  1.00 79.73           C  
ATOM   1179  CE1 TYR   147     -33.751  -8.198   6.970  1.00 78.10           C  
ATOM   1180  CE2 TYR   147     -31.595  -7.337   6.501  1.00 79.03           C  
ATOM   1181  CZ  TYR   147     -32.424  -8.068   7.314  1.00 78.33           C  
ATOM   1182  OH  TYR   147     -31.922  -8.658   8.497  1.00 79.23           O  
ATOM   1183  C   TYR   147     -35.612  -6.466   1.929  1.00 80.59           C  
ATOM   1184  O   TYR   147     -35.464  -5.416   1.310  1.00 82.14           O  
ATOM   1185  N   GLU   148     -36.821  -7.031   2.074  1.00 79.07           N  
ATOM   1186  CA  GLU   148     -38.004  -6.495   1.473  1.00 79.55           C  
ATOM   1187  CB  GLU   148     -39.095  -7.563   1.320  1.00 79.62           C  
ATOM   1188  CG  GLU   148     -38.726  -8.702   0.348  1.00 83.66           C  
ATOM   1189  CD  GLU   148     -39.872  -9.717   0.324  1.00 84.99           C  
ATOM   1190  OE1 GLU   148     -40.474  -9.957   1.407  1.00 89.59           O  
ATOM   1191  OE2 GLU   148     -40.141 -10.284  -0.772  1.00 95.21           O1-
ATOM   1192  C   GLU   148     -38.531  -5.381   2.330  1.00 79.89           C  
ATOM   1193  O   GLU   148     -39.083  -4.411   1.818  1.00 79.15           O  
ATOM   1194  N   GLN   149     -38.401  -5.515   3.659  1.00 77.96           N  
ATOM   1195  CA  GLN   149     -38.823  -4.454   4.507  1.00 75.91           C  
ATOM   1196  CB  GLN   149     -38.803  -4.856   5.982  1.00 75.78           C  
ATOM   1197  CG  GLN   149     -39.499  -3.853   6.910  1.00  0.00           C  
ATOM   1198  CD  GLN   149     -39.534  -4.496   8.294  1.00  0.00           C  
ATOM   1199  OE1 GLN   149     -38.797  -4.096   9.196  1.00  0.00           O  
ATOM   1200  NE2 GLN   149     -40.391  -5.541   8.457  1.00  0.00           N  
ATOM   1201  C   GLN   149     -37.774  -3.444   4.263  1.00 76.43           C  
ATOM   1202  O   GLN   149     -36.601  -3.798   4.213  1.00 76.97           O  
ATOM   1203  N   CYS   150     -38.169  -2.195   4.020  1.00 75.05           N  
ATOM   1204  CA  CYS   150     -37.263  -1.130   3.718  1.00 77.17           C  
ATOM   1205  CB  CYS   150     -38.130   0.079   3.345  1.00 77.85           C  
ATOM   1206  SG  CYS   150     -37.415   1.669   2.883  1.00 80.61           S  
ATOM   1207  C   CYS   150     -36.487  -0.776   4.961  1.00 77.29           C  
ATOM   1208  O   CYS   150     -36.932   0.067   5.739  1.00 81.42           O  
ATOM   1209  N   VAL   151     -35.317  -1.402   5.216  1.00 78.03           N  
ATOM   1210  CA  VAL   151     -34.572  -0.872   6.320  1.00 76.97           C  
ATOM   1211  CB  VAL   151     -34.305  -1.856   7.419  1.00 77.44           C  
ATOM   1212  CG1 VAL   151     -33.390  -1.172   8.449  1.00  0.00           C  
ATOM   1213  CG2 VAL   151     -35.644  -2.335   8.009  1.00  0.00           C  
ATOM   1214  C   VAL   151     -33.261  -0.488   5.730  1.00 75.94           C  
ATOM   1215  O   VAL   151     -32.693  -1.246   4.949  1.00 77.63           O  
ATOM   1216  N   THR   152     -32.858   0.811   5.889  1.00 75.48           N  
ATOM   1217  CA  THR   152     -31.768   1.352   5.101  1.00 75.22           C  
ATOM   1218  CB  THR   152     -32.255   2.339   4.049  1.00 74.11           C  
ATOM   1219  OG1 THR   152     -33.021   3.373   4.654  1.00  0.00           O  
ATOM   1220  CG2 THR   152     -33.085   1.631   2.959  1.00  0.00           C  
ATOM   1221  C   THR   152     -30.669   2.008   5.911  1.00 75.43           C  
ATOM   1222  O   THR   152     -30.421   1.647   7.061  1.00 73.54           O  
ATOM   1223  N   PHE   153     -29.977   2.987   5.258  1.00 74.51           N  
ATOM   1224  CA  PHE   153     -28.760   3.690   5.640  1.00 74.06           C  
ATOM   1225  CB  PHE   153     -28.690   4.425   7.019  1.00 73.04           C  
ATOM   1226  CG  PHE   153     -29.048   5.897   6.904  1.00 73.26           C  
ATOM   1227  CD1 PHE   153     -30.349   6.354   6.813  1.00 74.89           C  
ATOM   1228  CD2 PHE   153     -28.042   6.846   6.875  1.00 75.81           C  
ATOM   1229  CE1 PHE   153     -30.629   7.705   6.718  1.00 75.40           C  
ATOM   1230  CE2 PHE   153     -28.314   8.197   6.779  1.00 74.15           C  
ATOM   1231  CZ  PHE   153     -29.613   8.633   6.703  1.00 74.86           C  
ATOM   1232  C   PHE   153     -27.604   2.778   5.341  1.00 74.74           C  
ATOM   1233  O   PHE   153     -27.051   2.867   4.254  1.00 73.83           O  
ATOM   1234  N   ASP   154     -27.170   1.896   6.247  1.00  0.00           N  
ATOM   1235  CA  ASP   154     -26.176   0.958   5.796  1.00  0.00           C  
ATOM   1236  CB  ASP   154     -25.103   0.758   6.870  1.00  0.00           C  
ATOM   1237  CG  ASP   154     -23.757   0.302   6.347  1.00  0.00           C  
ATOM   1238  OD1 ASP   154     -23.642  -0.794   5.742  1.00  0.00           O  
ATOM   1239  OD2 ASP   154     -22.777   1.055   6.600  1.00  0.00           O1-
ATOM   1240  C   ASP   154     -27.015  -0.275   5.735  1.00  0.00           C  
ATOM   1241  O   ASP   154     -27.029  -1.016   4.760  1.00  0.00           O  
ATOM   1242  N   SER   155     -27.799  -0.440   6.807  1.00 73.91           N  
ATOM   1243  CA  SER   155     -28.791  -1.425   7.149  1.00 72.89           C  
ATOM   1244  CB  SER   155     -28.276  -2.867   7.245  1.00 73.36           C  
ATOM   1245  OG  SER   155     -29.339  -3.730   7.617  1.00  0.00           O  
ATOM   1246  C   SER   155     -29.068  -0.966   8.527  1.00 71.51           C  
ATOM   1247  O   SER   155     -30.194  -0.948   9.017  1.00 70.29           O  
ATOM   1248  N   PHE   156     -27.935  -0.555   9.120  1.00 69.76           N  
ATOM   1249  CA  PHE   156     -27.507   0.045  10.352  1.00 70.25           C  
ATOM   1250  CB  PHE   156     -28.199  -0.352  11.708  1.00 70.71           C  
ATOM   1251  CG  PHE   156     -28.134  -1.769  12.221  1.00 71.43           C  
ATOM   1252  CD1 PHE   156     -29.046  -2.723  11.816  1.00  0.00           C  
ATOM   1253  CD2 PHE   156     -27.190  -2.136  13.158  1.00  0.00           C  
ATOM   1254  CE1 PHE   156     -28.996  -4.010  12.297  1.00  0.00           C  
ATOM   1255  CE2 PHE   156     -27.134  -3.423  13.644  1.00  0.00           C  
ATOM   1256  CZ  PHE   156     -28.034  -4.364  13.212  1.00  0.00           C  
ATOM   1257  C   PHE   156     -26.051  -0.292  10.283  1.00 70.56           C  
ATOM   1258  O   PHE   156     -25.727  -1.395   9.850  1.00 73.34           O  
ATOM   1259  N   PRO   157     -25.169   0.652  10.543  1.00  0.00           N  
ATOM   1260  CA  PRO   157     -23.745   0.384  10.490  1.00  0.00           C  
ATOM   1261  CD  PRO   157     -25.454   2.005  10.110  1.00  0.00           C  
ATOM   1262  CB  PRO   157     -23.058   1.762  10.396  1.00  0.00           C  
ATOM   1263  CG  PRO   157     -24.206   2.787  10.512  1.00  0.00           C  
ATOM   1264  C   PRO   157     -23.357  -0.439  11.672  1.00  0.00           C  
ATOM   1265  O   PRO   157     -24.175  -0.585  12.571  1.00  0.00           O  
ATOM   1266  N   THR   158     -22.147  -1.016  11.708  1.00  0.00           N  
ATOM   1267  CA  THR   158     -21.752  -1.783  12.852  1.00  0.00           C  
ATOM   1268  CB  THR   158     -22.021  -3.274  12.809  1.00  0.00           C  
ATOM   1269  OG1 THR   158     -21.526  -3.839  11.601  1.00  0.00           O  
ATOM   1270  CG2 THR   158     -23.499  -3.615  13.045  1.00  0.00           C  
ATOM   1271  C   THR   158     -20.279  -1.661  12.879  1.00  0.00           C  
ATOM   1272  O   THR   158     -19.689  -1.002  12.030  1.00  0.00           O  
ATOM   1273  N   LYS   159     -19.636  -2.344  13.840  1.00  0.00           N  
ATOM   1274  CA  LYS   159     -18.205  -2.394  13.897  1.00  0.00           C  
ATOM   1275  CB  LYS   159     -17.658  -3.058  15.172  1.00  0.00           C  
ATOM   1276  CG  LYS   159     -16.132  -3.179  15.110  1.00  0.00           C  
ATOM   1277  CD  LYS   159     -15.386  -3.808  16.280  1.00  0.00           C  
ATOM   1278  CE  LYS   159     -13.937  -4.175  15.904  1.00  0.00           C  
ATOM   1279  NZ  LYS   159     -13.262  -3.069  15.174  1.00  0.00           N1+
ATOM   1280  C   LYS   159     -17.714  -3.180  12.705  1.00  0.00           C  
ATOM   1281  O   LYS   159     -16.664  -2.890  12.151  1.00  0.00           O  
ATOM   1282  N   ALA   160     -18.450  -4.197  12.230  1.00  0.00           N  
ATOM   1283  CA  ALA   160     -17.998  -4.949  11.084  1.00  0.00           C  
ATOM   1284  CB  ALA   160     -18.904  -6.146  10.769  1.00  0.00           C  
ATOM   1285  C   ALA   160     -17.924  -4.086   9.851  1.00  0.00           C  
ATOM   1286  O   ALA   160     -16.984  -4.210   9.068  1.00  0.00           O  
ATOM   1287  N   HIS   161     -18.893  -3.174   9.645  1.00  0.00           N  
ATOM   1288  CA  HIS   161     -18.823  -2.402   8.439  1.00  0.00           C  
ATOM   1289  ND1 HIS   161     -20.509  -0.680   5.770  1.00  0.00           N  
ATOM   1290  CG  HIS   161     -20.371  -1.823   6.521  1.00  0.00           C  
ATOM   1291  CB  HIS   161     -20.209  -1.873   8.020  1.00  0.00           C  
ATOM   1292  NE2 HIS   161     -20.551  -2.381   4.335  1.00  0.00           N  
ATOM   1293  CD2 HIS   161     -20.403  -2.852   5.627  1.00  0.00           C  
ATOM   1294  CE1 HIS   161     -20.616  -1.069   4.471  1.00  0.00           C  
ATOM   1295  C   HIS   161     -17.828  -1.277   8.617  1.00  0.00           C  
ATOM   1296  O   HIS   161     -17.083  -0.965   7.686  1.00  0.00           O  
ATOM   1297  N   GLU   162     -17.766  -0.705   9.839  1.00  0.00           N  
ATOM   1298  CA  GLU   162     -16.929   0.411  10.215  1.00  0.00           C  
ATOM   1299  CB  GLU   162     -15.412   0.102  10.404  1.00  0.00           C  
ATOM   1300  CG  GLU   162     -14.950  -0.470  11.752  1.00  0.00           C  
ATOM   1301  CD  GLU   162     -13.486  -0.939  11.700  1.00  0.00           C  
ATOM   1302  OE1 GLU   162     -12.792  -0.620  10.697  1.00  0.00           O  
ATOM   1303  OE2 GLU   162     -13.038  -1.620  12.666  1.00  0.00           O1-
ATOM   1304  C   GLU   162     -17.083   1.524   9.217  1.00  0.00           C  
ATOM   1305  O   GLU   162     -18.173   1.807   8.713  1.00  0.00           O  
ATOM   1306  N   ILE   163     -15.948   2.186   8.932  1.00 69.71           N  
ATOM   1307  CA  ILE   163     -15.926   3.310   8.054  1.00 69.84           C  
ATOM   1308  CB  ILE   163     -14.671   4.141   8.205  1.00 70.49           C  
ATOM   1309  CG1 ILE   163     -14.637   4.826   9.590  1.00  0.00           C  
ATOM   1310  CG2 ILE   163     -14.550   5.141   7.047  1.00  0.00           C  
ATOM   1311  CD1 ILE   163     -13.336   5.561   9.917  1.00  0.00           C  
ATOM   1312  C   ILE   163     -16.054   2.805   6.667  1.00 68.45           C  
ATOM   1313  O   ILE   163     -15.217   2.057   6.153  1.00 68.34           O  
ATOM   1314  N   SER   164     -17.180   3.212   6.057  1.00 67.03           N  
ATOM   1315  CA  SER   164     -17.532   2.955   4.706  1.00 67.06           C  
ATOM   1316  CB  SER   164     -18.299   1.629   4.508  1.00 67.06           C  
ATOM   1317  OG  SER   164     -17.459   0.497   4.699  1.00  0.00           O  
ATOM   1318  C   SER   164     -18.429   4.108   4.411  1.00 68.00           C  
ATOM   1319  O   SER   164     -18.129   5.226   4.794  1.00 67.52           O  
ATOM   1320  N   TYR   165     -19.573   3.869   3.763  1.00 67.41           N  
ATOM   1321  CA  TYR   165     -20.635   4.779   3.453  1.00 68.01           C  
ATOM   1322  CB  TYR   165     -21.805   4.099   2.724  1.00 69.88           C  
ATOM   1323  CG  TYR   165     -23.006   4.983   2.725  1.00 67.04           C  
ATOM   1324  CD1 TYR   165     -23.205   5.946   1.759  1.00 70.50           C  
ATOM   1325  CD2 TYR   165     -23.953   4.825   3.711  1.00 69.18           C  
ATOM   1326  CE1 TYR   165     -24.332   6.739   1.790  1.00 71.51           C  
ATOM   1327  CE2 TYR   165     -25.077   5.612   3.749  1.00 72.40           C  
ATOM   1328  CZ  TYR   165     -25.269   6.574   2.786  1.00 71.80           C  
ATOM   1329  OH  TYR   165     -26.422   7.388   2.815  1.00 73.79           O  
ATOM   1330  C   TYR   165     -21.139   5.456   4.681  1.00 66.60           C  
ATOM   1331  O   TYR   165     -21.370   6.664   4.661  1.00 64.41           O  
ATOM   1332  N   ALA   166     -21.303   4.715   5.793  1.00 67.80           N  
ATOM   1333  CA  ALA   166     -21.889   5.338   6.944  1.00 66.98           C  
ATOM   1334  CB  ALA   166     -22.034   4.373   8.133  1.00 67.92           C  
ATOM   1335  C   ALA   166     -21.030   6.486   7.372  1.00 65.35           C  
ATOM   1336  O   ALA   166     -21.534   7.585   7.601  1.00 62.59           O  
ATOM   1337  N   ALA   167     -19.706   6.277   7.488  1.00 66.75           N  
ATOM   1338  CA  ALA   167     -18.854   7.364   7.885  1.00 69.39           C  
ATOM   1339  CB  ALA   167     -17.428   6.908   8.226  1.00 68.97           C  
ATOM   1340  C   ALA   167     -18.748   8.407   6.807  1.00 70.99           C  
ATOM   1341  O   ALA   167     -18.891   9.602   7.061  1.00 71.46           O  
ATOM   1342  N   PHE   168     -18.523   7.960   5.557  1.00 71.53           N  
ATOM   1343  CA  PHE   168     -18.233   8.852   4.469  1.00 70.39           C  
ATOM   1344  CB  PHE   168     -17.899   8.079   3.180  1.00 69.73           C  
ATOM   1345  CG  PHE   168     -17.440   9.048   2.144  1.00  0.00           C  
ATOM   1346  CD1 PHE   168     -16.130   9.476   2.125  1.00  0.00           C  
ATOM   1347  CD2 PHE   168     -18.312   9.516   1.186  1.00  0.00           C  
ATOM   1348  CE1 PHE   168     -15.701  10.366   1.169  1.00  0.00           C  
ATOM   1349  CE2 PHE   168     -17.888  10.407   0.228  1.00  0.00           C  
ATOM   1350  CZ  PHE   168     -16.581  10.831   0.219  1.00  0.00           C  
ATOM   1351  C   PHE   168     -19.391   9.754   4.174  1.00 71.21           C  
ATOM   1352  O   PHE   168     -19.238  10.973   4.109  1.00 72.58           O  
ATOM   1353  N   GLY   169     -20.591   9.175   4.008  1.00 71.88           N  
ATOM   1354  CA  GLY   169     -21.721   9.968   3.620  1.00 72.73           C  
ATOM   1355  C   GLY   169     -22.052  10.950   4.690  1.00 75.38           C  
ATOM   1356  O   GLY   169     -22.384  12.104   4.421  1.00 76.69           O  
ATOM   1357  N   MET   170     -21.984  10.495   5.948  1.00 72.53           N  
ATOM   1358  CA  MET   170     -22.379  11.309   7.051  1.00 71.77           C  
ATOM   1359  CB  MET   170     -22.423  10.501   8.355  1.00 69.52           C  
ATOM   1360  CG  MET   170     -23.332  11.112   9.417  1.00  0.00           C  
ATOM   1361  SD  MET   170     -24.088   9.873  10.511  1.00  0.00           S  
ATOM   1362  CE  MET   170     -25.237   9.247   9.248  1.00  0.00           C  
ATOM   1363  C   MET   170     -21.452  12.470   7.200  1.00 73.36           C  
ATOM   1364  O   MET   170     -21.877  13.576   7.528  1.00 73.43           O  
ATOM   1365  N   MET   171     -20.142  12.249   7.002  1.00 73.22           N  
ATOM   1366  CA  MET   171     -19.235  13.340   7.205  1.00 73.31           C  
ATOM   1367  CB  MET   171     -17.768  12.892   7.178  1.00 72.39           C  
ATOM   1368  CG  MET   171     -17.526  11.743   8.158  1.00  0.00           C  
ATOM   1369  SD  MET   171     -18.176  12.040   9.829  1.00  0.00           S  
ATOM   1370  CE  MET   171     -16.772  13.061  10.350  1.00  0.00           C  
ATOM   1371  C   MET   171     -19.431  14.411   6.171  1.00 76.06           C  
ATOM   1372  O   MET   171     -19.522  15.592   6.505  1.00 76.12           O  
ATOM   1373  N   MET   172     -19.499  14.025   4.878  1.00 74.65           N  
ATOM   1374  CA  MET   172     -19.619  15.004   3.833  1.00 77.11           C  
ATOM   1375  CB  MET   172     -19.399  14.455   2.414  1.00 75.98           C  
ATOM   1376  CG  MET   172     -19.262  15.578   1.381  1.00  0.00           C  
ATOM   1377  SD  MET   172     -18.958  15.016  -0.320  1.00  0.00           S  
ATOM   1378  CE  MET   172     -17.170  14.768  -0.115  1.00  0.00           C  
ATOM   1379  C   MET   172     -20.960  15.672   3.842  1.00 75.89           C  
ATOM   1380  O   MET   172     -21.058  16.880   3.648  1.00 75.71           O  
ATOM   1381  N   MET   173     -22.040  14.891   4.033  1.00 76.66           N  
ATOM   1382  CA  MET   173     -23.372  15.430   3.998  1.00 77.79           C  
ATOM   1383  CB  MET   173     -24.481  14.361   4.015  1.00 78.06           C  
ATOM   1384  CG  MET   173     -24.502  13.478   2.769  1.00  0.00           C  
ATOM   1385  SD  MET   173     -25.962  12.412   2.588  1.00  0.00           S  
ATOM   1386  CE  MET   173     -27.113  13.749   2.148  1.00  0.00           C  
ATOM   1387  C   MET   173     -23.660  16.320   5.166  1.00 78.97           C  
ATOM   1388  O   MET   173     -24.338  17.336   5.020  1.00 83.06           O  
ATOM   1389  N   TYR   174     -23.158  15.967   6.363  1.00 79.98           N  
ATOM   1390  CA  TYR   174     -23.601  16.668   7.536  1.00 77.07           C  
ATOM   1391  CB  TYR   174     -24.244  15.704   8.553  1.00 76.98           C  
ATOM   1392  CG  TYR   174     -24.722  16.436   9.763  1.00 78.18           C  
ATOM   1393  CD1 TYR   174     -25.945  17.061   9.755  1.00 77.60           C  
ATOM   1394  CD2 TYR   174     -23.964  16.486  10.912  1.00 75.04           C  
ATOM   1395  CE1 TYR   174     -26.400  17.733  10.868  1.00 77.26           C  
ATOM   1396  CE2 TYR   174     -24.410  17.156  12.029  1.00 80.26           C  
ATOM   1397  CZ  TYR   174     -25.634  17.781  12.007  1.00 77.27           C  
ATOM   1398  OH  TYR   174     -26.097  18.469  13.151  1.00  0.00           O  
ATOM   1399  C   TYR   174     -22.455  17.329   8.230  1.00 78.35           C  
ATOM   1400  O   TYR   174     -22.469  18.538   8.454  1.00 79.76           O  
ATOM   1401  N   VAL   175     -21.418  16.552   8.573  1.00 78.29           N  
ATOM   1402  CA  VAL   175     -20.332  17.029   9.383  1.00 78.96           C  
ATOM   1403  CB  VAL   175     -19.258  15.991   9.530  1.00 80.47           C  
ATOM   1404  CG1 VAL   175     -18.119  16.569  10.388  1.00  0.00           C  
ATOM   1405  CG2 VAL   175     -19.887  14.707  10.087  1.00  0.00           C  
ATOM   1406  C   VAL   175     -19.650  18.214   8.776  1.00 78.89           C  
ATOM   1407  O   VAL   175     -19.382  19.193   9.472  1.00 79.13           O  
ATOM   1408  N   LEU   176     -19.321  18.165   7.473  1.00 78.18           N  
ATOM   1409  CA  LEU   176     -18.541  19.244   6.943  1.00 77.41           C  
ATOM   1410  CB  LEU   176     -18.043  18.972   5.510  1.00 78.51           C  
ATOM   1411  CG  LEU   176     -17.121  17.735   5.438  1.00  0.00           C  
ATOM   1412  CD1 LEU   176     -16.456  17.586   4.060  1.00  0.00           C  
ATOM   1413  CD2 LEU   176     -16.111  17.723   6.598  1.00  0.00           C  
ATOM   1414  C   LEU   176     -19.286  20.549   6.982  1.00 77.38           C  
ATOM   1415  O   LEU   176     -18.741  21.541   7.464  1.00 80.02           O  
ATOM   1416  N   PRO   177     -20.505  20.611   6.522  1.00 75.78           N  
ATOM   1417  CA  PRO   177     -21.198  21.870   6.519  1.00 76.70           C  
ATOM   1418  CD  PRO   177     -20.974  19.728   5.469  1.00 80.23           C  
ATOM   1419  CB  PRO   177     -22.439  21.659   5.655  1.00 78.00           C  
ATOM   1420  CG  PRO   177     -22.025  20.535   4.691  1.00 77.13           C  
ATOM   1421  C   PRO   177     -21.515  22.367   7.891  1.00 78.77           C  
ATOM   1422  O   PRO   177     -21.629  23.578   8.075  1.00 81.95           O  
ATOM   1423  N   LEU   178     -21.709  21.454   8.857  1.00 77.02           N  
ATOM   1424  CA  LEU   178     -22.072  21.871  10.178  1.00 75.25           C  
ATOM   1425  CB  LEU   178     -22.507  20.711  11.081  1.00 73.79           C  
ATOM   1426  CG  LEU   178     -22.960  21.198  12.468  1.00 77.60           C  
ATOM   1427  CD1 LEU   178     -24.212  22.085  12.350  1.00 79.25           C  
ATOM   1428  CD2 LEU   178     -23.132  20.032  13.455  1.00 70.72           C  
ATOM   1429  C   LEU   178     -20.924  22.575  10.843  1.00 75.40           C  
ATOM   1430  O   LEU   178     -21.105  23.606  11.487  1.00 76.71           O  
ATOM   1431  N   ALA   179     -19.699  22.029  10.693  1.00 76.14           N  
ATOM   1432  CA  ALA   179     -18.552  22.586  11.356  1.00 76.70           C  
ATOM   1433  CB  ALA   179     -17.263  21.779  11.098  1.00 79.00           C  
ATOM   1434  C   ALA   179     -18.315  23.976  10.858  1.00 77.08           C  
ATOM   1435  O   ALA   179     -18.087  24.899  11.638  1.00 76.69           O  
ATOM   1436  N   VAL   180     -18.380  24.160   9.527  1.00 74.65           N  
ATOM   1437  CA  VAL   180     -18.132  25.449   8.951  1.00 74.83           C  
ATOM   1438  CB  VAL   180     -18.126  25.438   7.447  1.00 73.17           C  
ATOM   1439  CG1 VAL   180     -19.489  24.941   6.940  1.00 76.80           C  
ATOM   1440  CG2 VAL   180     -17.757  26.848   6.952  1.00 71.35           C  
ATOM   1441  C   VAL   180     -19.189  26.401   9.405  1.00 72.99           C  
ATOM   1442  O   VAL   180     -18.906  27.544   9.762  1.00 72.81           O  
ATOM   1443  N   PHE   181     -20.443  25.927   9.433  1.00 73.55           N  
ATOM   1444  CA  PHE   181     -21.556  26.756   9.766  1.00 75.44           C  
ATOM   1445  CB  PHE   181     -22.859  25.949   9.747  1.00 74.74           C  
ATOM   1446  CG  PHE   181     -23.842  26.903  10.276  1.00 73.35           C  
ATOM   1447  CD1 PHE   181     -24.294  27.926   9.481  1.00  0.00           C  
ATOM   1448  CD2 PHE   181     -24.286  26.763  11.564  1.00  0.00           C  
ATOM   1449  CE1 PHE   181     -25.198  28.823   9.980  1.00  0.00           C  
ATOM   1450  CE2 PHE   181     -25.187  27.657  12.061  1.00  0.00           C  
ATOM   1451  CZ  PHE   181     -25.637  28.684  11.271  1.00  0.00           C  
ATOM   1452  C   PHE   181     -21.379  27.346  11.136  1.00 77.02           C  
ATOM   1453  O   PHE   181     -21.519  28.556  11.323  1.00 79.77           O  
ATOM   1454  N   VAL   182     -21.050  26.506  12.134  1.00 73.57           N  
ATOM   1455  CA  VAL   182     -20.914  26.994  13.476  1.00 77.98           C  
ATOM   1456  CB  VAL   182     -20.628  25.908  14.471  1.00 74.95           C  
ATOM   1457  CG1 VAL   182     -20.319  26.565  15.828  1.00 73.89           C  
ATOM   1458  CG2 VAL   182     -21.830  24.946  14.510  1.00 72.42           C  
ATOM   1459  C   VAL   182     -19.787  27.975  13.553  1.00 78.25           C  
ATOM   1460  O   VAL   182     -19.927  29.041  14.153  1.00 82.48           O  
ATOM   1461  N   PHE   183     -18.637  27.648  12.934  1.00 78.36           N  
ATOM   1462  CA  PHE   183     -17.487  28.498  13.050  1.00 77.83           C  
ATOM   1463  CB  PHE   183     -16.279  27.963  12.263  1.00 80.26           C  
ATOM   1464  CG  PHE   183     -15.157  28.946  12.368  1.00 83.15           C  
ATOM   1465  CD1 PHE   183     -14.233  28.867  13.382  1.00 87.33           C  
ATOM   1466  CD2 PHE   183     -15.023  29.954  11.441  1.00 87.93           C  
ATOM   1467  CE1 PHE   183     -13.200  29.772  13.469  1.00 85.31           C  
ATOM   1468  CE2 PHE   183     -13.995  30.863  11.520  1.00 87.26           C  
ATOM   1469  CZ  PHE   183     -13.076  30.770  12.535  1.00 86.57           C  
ATOM   1470  C   PHE   183     -17.790  29.846  12.486  1.00 74.98           C  
ATOM   1471  O   PHE   183     -17.619  30.864  13.155  1.00 74.40           O  
ATOM   1472  N   THR   184     -18.287  29.879  11.239  1.00 72.95           N  
ATOM   1473  CA  THR   184     -18.503  31.128  10.569  1.00 72.35           C  
ATOM   1474  CB  THR   184     -18.836  30.977   9.110  1.00 69.97           C  
ATOM   1475  OG1 THR   184     -18.899  32.246   8.476  1.00  0.00           O  
ATOM   1476  CG2 THR   184     -20.169  30.240   8.980  1.00 69.43           C  
ATOM   1477  C   THR   184     -19.573  31.932  11.247  1.00 70.18           C  
ATOM   1478  O   THR   184     -19.447  33.150  11.368  1.00 72.08           O  
ATOM   1479  N   TYR   185     -20.651  31.277  11.716  1.00 69.91           N  
ATOM   1480  CA  TYR   185     -21.745  31.983  12.315  1.00 70.79           C  
ATOM   1481  CB  TYR   185     -22.995  31.134  12.571  1.00 70.68           C  
ATOM   1482  CG  TYR   185     -24.048  32.184  12.640  1.00 72.35           C  
ATOM   1483  CD1 TYR   185     -24.424  32.817  11.478  1.00 75.81           C  
ATOM   1484  CD2 TYR   185     -24.653  32.557  13.815  1.00 77.93           C  
ATOM   1485  CE1 TYR   185     -25.383  33.802  11.469  1.00 74.63           C  
ATOM   1486  CE2 TYR   185     -25.616  33.542  13.820  1.00 70.80           C  
ATOM   1487  CZ  TYR   185     -25.982  34.162  12.650  1.00 79.33           C  
ATOM   1488  OH  TYR   185     -26.967  35.169  12.662  1.00 75.98           O  
ATOM   1489  C   TYR   185     -21.294  32.592  13.604  1.00 72.41           C  
ATOM   1490  O   TYR   185     -21.853  33.586  14.061  1.00 73.85           O  
ATOM   1491  N   SER   186     -20.312  31.964  14.272  1.00 71.26           N  
ATOM   1492  CA  SER   186     -19.817  32.514  15.501  1.00 72.46           C  
ATOM   1493  CB  SER   186     -18.631  31.699  16.051  1.00 71.03           C  
ATOM   1494  OG  SER   186     -19.000  30.338  16.221  1.00 78.76           O  
ATOM   1495  C   SER   186     -19.293  33.895  15.211  1.00 73.33           C  
ATOM   1496  O   SER   186     -19.568  34.851  15.938  1.00 71.17           O  
ATOM   1497  N   SER   187     -18.529  34.033  14.112  1.00 71.00           N  
ATOM   1498  CA  SER   187     -17.905  35.276  13.748  1.00 71.92           C  
ATOM   1499  CB  SER   187     -16.959  35.139  12.539  1.00 73.28           C  
ATOM   1500  OG  SER   187     -16.380  36.397  12.223  1.00  0.00           O  
ATOM   1501  C   SER   187     -18.932  36.302  13.385  1.00 71.03           C  
ATOM   1502  O   SER   187     -18.712  37.499  13.548  1.00 75.74           O  
ATOM   1503  N   ILE   188     -20.082  35.863  12.857  1.00 72.12           N  
ATOM   1504  CA  ILE   188     -21.087  36.784  12.423  1.00 70.08           C  
ATOM   1505  CB  ILE   188     -22.215  36.101  11.679  1.00 69.66           C  
ATOM   1506  CG1 ILE   188     -22.885  37.080  10.708  1.00 70.73           C  
ATOM   1507  CG2 ILE   188     -23.220  35.517  12.681  1.00 74.61           C  
ATOM   1508  CD1 ILE   188     -23.521  38.285  11.387  1.00  0.00           C  
ATOM   1509  C   ILE   188     -21.609  37.522  13.622  1.00 72.52           C  
ATOM   1510  O   ILE   188     -21.833  38.732  13.573  1.00 74.66           O  
ATOM   1511  N   LEU   189     -21.804  36.803  14.745  1.00 72.29           N  
ATOM   1512  CA  LEU   189     -22.358  37.416  15.917  1.00 71.42           C  
ATOM   1513  CB  LEU   189     -22.629  36.406  17.050  1.00 72.71           C  
ATOM   1514  CG  LEU   189     -23.678  35.341  16.673  1.00 69.91           C  
ATOM   1515  CD1 LEU   189     -24.046  34.455  17.873  1.00 71.96           C  
ATOM   1516  CD2 LEU   189     -24.899  35.981  15.994  1.00 73.93           C  
ATOM   1517  C   LEU   189     -21.424  38.464  16.438  1.00 69.83           C  
ATOM   1518  O   LEU   189     -21.853  39.573  16.755  1.00 71.03           O  
ATOM   1519  N   CYS   190     -20.113  38.157  16.513  1.00 70.23           N  
ATOM   1520  CA  CYS   190     -19.222  39.125  17.079  1.00 71.28           C  
ATOM   1521  CB  CYS   190     -17.757  38.648  17.188  1.00 71.04           C  
ATOM   1522  SG  CYS   190     -16.931  38.346  15.601  1.00  0.00           S  
ATOM   1523  C   CYS   190     -19.266  40.364  16.248  1.00 72.34           C  
ATOM   1524  O   CYS   190     -19.332  41.471  16.780  1.00 76.18           O  
ATOM   1525  N   GLU   191     -19.249  40.213  14.909  1.00 74.23           N  
ATOM   1526  CA  GLU   191     -19.285  41.380  14.078  1.00 73.90           C  
ATOM   1527  CB  GLU   191     -19.049  41.092  12.587  1.00 75.78           C  
ATOM   1528  CG  GLU   191     -17.559  40.970  12.271  1.00 85.48           C  
ATOM   1529  CD  GLU   191     -16.922  42.301  12.666  1.00 92.43           C  
ATOM   1530  OE1 GLU   191     -17.059  43.275  11.878  1.00 98.53           O  
ATOM   1531  OE2 GLU   191     -16.309  42.369  13.764  1.00 86.05           O1-
ATOM   1532  C   GLU   191     -20.590  42.085  14.253  1.00 72.00           C  
ATOM   1533  O   GLU   191     -20.637  43.310  14.293  1.00 69.39           O  
ATOM   1534  N   ILE   192     -21.695  41.334  14.387  1.00 70.43           N  
ATOM   1535  CA  ILE   192     -22.959  41.999  14.536  1.00 71.14           C  
ATOM   1536  CB  ILE   192     -24.126  41.068  14.672  1.00 69.59           C  
ATOM   1537  CG1 ILE   192     -24.353  40.288  13.375  1.00  0.00           C  
ATOM   1538  CG2 ILE   192     -25.341  41.909  15.093  1.00  0.00           C  
ATOM   1539  CD1 ILE   192     -24.681  41.183  12.182  1.00  0.00           C  
ATOM   1540  C   ILE   192     -22.932  42.821  15.773  1.00 70.13           C  
ATOM   1541  O   ILE   192     -23.392  43.966  15.759  1.00 69.11           O  
ATOM   1542  N   SER   193     -22.373  42.261  16.866  1.00 70.92           N  
ATOM   1543  CA  SER   193     -22.330  42.981  18.105  1.00 72.35           C  
ATOM   1544  CB  SER   193     -21.563  42.244  19.215  1.00 72.29           C  
ATOM   1545  OG  SER   193     -22.246  41.045  19.550  1.00  0.00           O  
ATOM   1546  C   SER   193     -21.617  44.249  17.808  1.00 70.68           C  
ATOM   1547  O   SER   193     -21.990  45.312  18.301  1.00 71.56           O  
ATOM   1548  N   ARG   194     -20.591  44.172  16.943  1.00 71.06           N  
ATOM   1549  CA  ARG   194     -19.995  45.399  16.541  1.00 71.67           C  
ATOM   1550  CB  ARG   194     -18.803  45.228  15.585  1.00 73.73           C  
ATOM   1551  CG  ARG   194     -18.132  46.553  15.229  1.00 80.33           C  
ATOM   1552  CD  ARG   194     -16.916  46.394  14.320  1.00 85.20           C  
ATOM   1553  NE  ARG   194     -17.422  46.223  12.932  1.00 95.73           N  
ATOM   1554  CZ  ARG   194     -16.553  46.380  11.894  1.00 99.68           C  
ATOM   1555  NH1 ARG   194     -15.240  46.637  12.159  1.00 97.65           N1+
ATOM   1556  NH2 ARG   194     -16.992  46.286  10.605  1.00 98.15           N  
ATOM   1557  C   ARG   194     -21.104  46.066  15.805  1.00 66.45           C  
ATOM   1558  O   ARG   194     -21.596  45.590  14.785  1.00 70.70           O  
ATOM   1559  N   GLY   195     -21.538  47.223  16.294  1.00 67.44           N  
ATOM   1560  CA  GLY   195     -22.709  47.780  15.700  1.00 69.07           C  
ATOM   1561  C   GLY   195     -23.788  47.727  16.747  1.00 68.99           C  
ATOM   1562  O   GLY   195     -23.524  47.470  17.921  1.00 73.07           O  
ATOM   1563  N   ALA   196     -25.039  48.009  16.336  1.00 65.76           N  
ATOM   1564  CA  ALA   196     -26.171  48.107  17.226  1.00 66.37           C  
ATOM   1565  CB  ALA   196     -27.374  48.834  16.601  1.00 63.29           C  
ATOM   1566  C   ALA   196     -26.632  46.739  17.625  1.00 62.49           C  
ATOM   1567  O   ALA   196     -26.278  45.754  16.982  1.00 63.24           O  
ATOM   1568  N   LYS   197     -27.445  46.639  18.706  1.00 68.62           N  
ATOM   1569  CA  LYS   197     -27.804  45.331  19.182  1.00 68.39           C  
ATOM   1570  CB  LYS   197     -27.112  44.998  20.512  1.00 70.24           C  
ATOM   1571  CG  LYS   197     -27.166  43.525  20.914  1.00 76.63           C  
ATOM   1572  CD  LYS   197     -26.204  43.191  22.057  1.00 77.14           C  
ATOM   1573  CE  LYS   197     -26.354  41.775  22.610  1.00 86.04           C  
ATOM   1574  NZ  LYS   197     -25.426  41.578  23.747  1.00 88.05           N1+
ATOM   1575  C   LYS   197     -29.284  45.197  19.405  1.00 68.68           C  
ATOM   1576  O   LYS   197     -29.968  46.163  19.735  1.00 71.28           O  
ATOM   1577  N   GLU   198     -29.817  43.971  19.186  1.00  0.00           N  
ATOM   1578  CA  GLU   198     -31.189  43.651  19.482  1.00  0.00           C  
ATOM   1579  CB  GLU   198     -32.236  44.359  18.603  1.00  0.00           C  
ATOM   1580  CG  GLU   198     -33.659  44.167  19.146  1.00  0.00           C  
ATOM   1581  CD  GLU   198     -34.637  44.965  18.297  1.00  0.00           C  
ATOM   1582  OE1 GLU   198     -34.202  45.515  17.251  1.00  0.00           O  
ATOM   1583  OE2 GLU   198     -35.837  45.031  18.679  1.00  0.00           O1-
ATOM   1584  C   GLU   198     -31.354  42.169  19.300  1.00  0.00           C  
ATOM   1585  O   GLU   198     -30.528  41.526  18.655  1.00  0.00           O  
ATOM   1586  N   VAL   199     -32.434  41.583  19.867  1.00  0.00           N  
ATOM   1587  CA  VAL   199     -32.637  40.162  19.759  1.00  0.00           C  
ATOM   1588  CB  VAL   199     -32.709  39.466  21.090  1.00  0.00           C  
ATOM   1589  CG1 VAL   199     -33.015  37.977  20.849  1.00  0.00           C  
ATOM   1590  CG2 VAL   199     -31.399  39.719  21.855  1.00  0.00           C  
ATOM   1591  C   VAL   199     -33.943  39.916  19.063  1.00  0.00           C  
ATOM   1592  O   VAL   199     -34.858  40.733  19.137  1.00  0.00           O  
ATOM   1593  N   GLY   200     -34.044  38.774  18.340  1.00  0.00           N  
ATOM   1594  CA  GLY   200     -35.246  38.418  17.628  1.00  0.00           C  
ATOM   1595  C   GLY   200     -35.137  36.974  17.222  1.00  0.00           C  
ATOM   1596  O   GLY   200     -34.079  36.365  17.378  1.00  0.00           O  
ATOM   1597  N   GLN   201     -36.226  36.371  16.690  1.00  0.00           N  
ATOM   1598  CA  GLN   201     -36.142  34.982  16.318  1.00  0.00           C  
ATOM   1599  CB  GLN   201     -36.650  34.060  17.437  1.00  0.00           C  
ATOM   1600  CG  GLN   201     -35.795  34.194  18.704  1.00  0.00           C  
ATOM   1601  CD  GLN   201     -36.354  33.290  19.796  1.00  0.00           C  
ATOM   1602  OE1 GLN   201     -37.354  33.617  20.435  1.00  0.00           O  
ATOM   1603  NE2 GLN   201     -35.683  32.131  20.037  1.00  0.00           N  
ATOM   1604  C   GLN   201     -36.933  34.762  15.056  1.00  0.00           C  
ATOM   1605  O   GLN   201     -37.936  35.429  14.816  1.00  0.00           O  
ATOM   1606  N   GLU   202     -36.500  33.819  14.190  1.00  0.00           N  
ATOM   1607  CA  GLU   202     -37.171  33.680  12.925  1.00  0.00           C  
ATOM   1608  CB  GLU   202     -36.841  34.826  11.948  1.00  0.00           C  
ATOM   1609  CG  GLU   202     -37.386  36.217  12.267  1.00  0.00           C  
ATOM   1610  CD  GLU   202     -37.139  37.078  11.042  1.00  0.00           C  
ATOM   1611  OE1 GLU   202     -37.405  36.583   9.917  1.00  0.00           O  
ATOM   1612  OE2 GLU   202     -36.696  38.243  11.204  1.00  0.00           O1-
ATOM   1613  C   GLU   202     -36.682  32.439  12.226  1.00  0.00           C  
ATOM   1614  O   GLU   202     -35.498  32.116  12.301  1.00  0.00           O  
ATOM   1615  N   GLU   203     -37.599  31.714  11.535  1.00  0.00           N  
ATOM   1616  CA  GLU   203     -37.270  30.601  10.679  1.00  0.00           C  
ATOM   1617  CB  GLU   203     -37.006  29.320  11.469  1.00  0.00           C  
ATOM   1618  CG  GLU   203     -36.076  29.468  12.666  1.00  0.00           C  
ATOM   1619  CD  GLU   203     -35.785  28.112  13.281  1.00  0.00           C  
ATOM   1620  OE1 GLU   203     -35.733  27.107  12.526  1.00  0.00           O  
ATOM   1621  OE2 GLU   203     -35.575  28.069  14.520  1.00  0.00           O1-
ATOM   1622  C   GLU   203     -38.505  30.341   9.827  1.00  0.00           C  
ATOM   1623  O   GLU   203     -39.614  30.589  10.282  1.00  0.00           O  
ATOM   1624  N   GLY   204     -38.398  29.835   8.571  1.00  0.00           N  
ATOM   1625  CA  GLY   204     -39.635  29.628   7.833  1.00  0.00           C  
ATOM   1626  C   GLY   204     -39.432  28.629   6.735  1.00  0.00           C  
ATOM   1627  O   GLY   204     -38.313  28.461   6.251  1.00  0.00           O  
ATOM   1628  N   ILE   205     -40.519  27.933   6.297  1.00  0.00           N  
ATOM   1629  CA  ILE   205     -40.237  26.849   5.410  1.00  0.00           C  
ATOM   1630  CB  ILE   205     -40.189  25.590   6.272  1.00  0.00           C  
ATOM   1631  CG1 ILE   205     -39.232  25.797   7.463  1.00  0.00           C  
ATOM   1632  CG2 ILE   205     -39.645  24.412   5.479  1.00  0.00           C  
ATOM   1633  CD1 ILE   205     -39.251  24.656   8.480  1.00  0.00           C  
ATOM   1634  C   ILE   205     -41.131  26.649   4.155  1.00  0.00           C  
ATOM   1635  O   ILE   205     -41.548  25.532   3.897  1.00  0.00           O  
ATOM   1636  N   ARG   206     -41.392  27.597   3.211  1.00  0.00           N  
ATOM   1637  CA  ARG   206     -41.930  26.920   2.035  1.00  0.00           C  
ATOM   1638  CB  ARG   206     -43.388  27.093   1.600  1.00  0.00           C  
ATOM   1639  CG  ARG   206     -43.701  26.206   0.392  1.00  0.00           C  
ATOM   1640  CD  ARG   206     -45.178  25.854   0.222  1.00  0.00           C  
ATOM   1641  NE  ARG   206     -45.289  24.940  -0.946  1.00  0.00           N  
ATOM   1642  CZ  ARG   206     -45.707  25.446  -2.140  1.00  0.00           C  
ATOM   1643  NH1 ARG   206     -46.084  26.754  -2.224  1.00  0.00           N1+
ATOM   1644  NH2 ARG   206     -45.747  24.654  -3.249  1.00  0.00           N  
ATOM   1645  C   ARG   206     -41.126  27.035   0.757  1.00  0.00           C  
ATOM   1646  O   ARG   206     -40.214  26.253   0.533  1.00  0.00           O  
ATOM   1647  N   ARG   207     -41.431  27.981  -0.153  1.00  0.00           N  
ATOM   1648  CA  ARG   207     -40.895  27.835  -1.486  1.00  0.00           C  
ATOM   1649  CB  ARG   207     -41.956  27.949  -2.599  1.00  0.00           C  
ATOM   1650  CG  ARG   207     -42.841  26.709  -2.722  1.00  0.00           C  
ATOM   1651  CD  ARG   207     -43.672  26.641  -4.007  1.00  0.00           C  
ATOM   1652  NE  ARG   207     -42.767  26.171  -5.096  1.00  0.00           N  
ATOM   1653  CZ  ARG   207     -42.115  27.064  -5.899  1.00  0.00           C  
ATOM   1654  NH1 ARG   207     -42.337  28.404  -5.763  1.00  0.00           N1+
ATOM   1655  NH2 ARG   207     -41.238  26.613  -6.844  1.00  0.00           N  
ATOM   1656  C   ARG   207     -39.764  28.748  -1.862  1.00  0.00           C  
ATOM   1657  O   ARG   207     -38.611  28.437  -1.574  1.00  0.00           O  
ATOM   1658  N   VAL   208     -40.070  29.791  -2.676  1.00  0.00           N  
ATOM   1659  CA  VAL   208     -39.160  30.731  -3.293  1.00  0.00           C  
ATOM   1660  CB  VAL   208     -39.766  31.471  -4.451  1.00  0.00           C  
ATOM   1661  CG1 VAL   208     -40.866  32.402  -3.923  1.00  0.00           C  
ATOM   1662  CG2 VAL   208     -38.637  32.199  -5.205  1.00  0.00           C  
ATOM   1663  C   VAL   208     -38.491  31.759  -2.413  1.00  0.00           C  
ATOM   1664  O   VAL   208     -37.295  31.980  -2.597  1.00  0.00           O  
ATOM   1665  N   THR   209     -39.195  32.451  -1.476  1.00  0.00           N  
ATOM   1666  CA  THR   209     -38.502  33.507  -0.753  1.00  0.00           C  
ATOM   1667  CB  THR   209     -38.583  34.816  -1.487  1.00  0.00           C  
ATOM   1668  OG1 THR   209     -39.938  35.210  -1.647  1.00  0.00           O  
ATOM   1669  CG2 THR   209     -37.939  34.640  -2.873  1.00  0.00           C  
ATOM   1670  C   THR   209     -39.017  33.706   0.667  1.00  0.00           C  
ATOM   1671  O   THR   209     -40.207  33.515   0.916  1.00  0.00           O  
ATOM   1672  N   VAL   210     -38.111  34.013   1.650  1.00  0.00           N  
ATOM   1673  CA  VAL   210     -38.474  34.315   3.027  1.00  0.00           C  
ATOM   1674  CB  VAL   210     -39.251  33.218   3.701  1.00  0.00           C  
ATOM   1675  CG1 VAL   210     -38.347  31.997   3.925  1.00  0.00           C  
ATOM   1676  CG2 VAL   210     -39.871  33.787   4.985  1.00  0.00           C  
ATOM   1677  C   VAL   210     -37.262  34.641   3.886  1.00  0.00           C  
ATOM   1678  O   VAL   210     -36.327  33.849   3.936  1.00  0.00           O  
ATOM   1679  N   GLY   211     -37.256  35.795   4.618  1.00  0.00           N  
ATOM   1680  CA  GLY   211     -36.152  36.170   5.494  1.00  0.00           C  
ATOM   1681  C   GLY   211     -35.995  37.681   5.564  1.00  0.00           C  
ATOM   1682  O   GLY   211     -36.420  38.389   4.646  1.00  0.00           O  
ATOM   1683  N   THR   212     -35.374  38.224   6.658  1.00  0.00           N  
ATOM   1684  CA  THR   212     -35.171  39.659   6.829  1.00  0.00           C  
ATOM   1685  CB  THR   212     -36.377  40.363   7.385  1.00  0.00           C  
ATOM   1686  OG1 THR   212     -36.691  39.856   8.675  1.00  0.00           O  
ATOM   1687  CG2 THR   212     -37.557  40.144   6.424  1.00  0.00           C  
ATOM   1688  C   THR   212     -34.011  39.978   7.771  1.00  0.00           C  
ATOM   1689  O   THR   212     -33.504  39.098   8.464  1.00  0.00           O  
ATOM   1690  N   LEU   213     -33.556  41.273   7.787  1.00 66.31           N  
ATOM   1691  CA  LEU   213     -32.505  41.835   8.615  1.00 67.14           C  
ATOM   1692  CB  LEU   213     -31.105  41.798   7.980  1.00 65.00           C  
ATOM   1693  CG  LEU   213     -30.688  40.397   7.494  1.00 68.77           C  
ATOM   1694  CD1 LEU   213     -31.446  40.019   6.210  1.00 69.39           C  
ATOM   1695  CD2 LEU   213     -29.164  40.255   7.368  1.00 69.77           C  
ATOM   1696  C   LEU   213     -32.854  43.290   8.870  1.00 66.08           C  
ATOM   1697  O   LEU   213     -34.021  43.622   9.086  1.00 66.16           O  
ATOM   1698  N   GLY   214     -31.835  44.194   8.872  1.00 66.76           N  
ATOM   1699  CA  GLY   214     -31.981  45.613   9.135  1.00 66.33           C  
ATOM   1700  C   GLY   214     -31.666  45.914  10.576  1.00 66.21           C  
ATOM   1701  O   GLY   214     -30.677  45.442  11.127  1.00 67.25           O  
ATOM   1702  N   ARG   215     -32.429  46.817  11.215  1.00 63.62           N  
ATOM   1703  CA  ARG   215     -32.259  46.994  12.631  1.00 65.11           C  
ATOM   1704  CB  ARG   215     -33.241  48.029  13.193  1.00 63.47           C  
ATOM   1705  CG  ARG   215     -33.120  48.281  14.694  1.00 66.69           C  
ATOM   1706  CD  ARG   215     -34.207  49.225  15.218  1.00  0.00           C  
ATOM   1707  NE  ARG   215     -33.996  49.387  16.683  1.00  0.00           N  
ATOM   1708  CZ  ARG   215     -34.769  50.276  17.372  1.00  0.00           C  
ATOM   1709  NH1 ARG   215     -35.746  50.969  16.719  1.00  0.00           N1+
ATOM   1710  NH2 ARG   215     -34.560  50.478  18.706  1.00  0.00           N  
ATOM   1711  C   ARG   215     -32.696  45.671  13.121  1.00 65.91           C  
ATOM   1712  O   ARG   215     -32.170  45.071  14.058  1.00 65.41           O  
ATOM   1713  N   ALA   216     -33.698  45.189  12.389  1.00 68.75           N  
ATOM   1714  CA  ALA   216     -34.274  43.917  12.582  1.00 71.90           C  
ATOM   1715  CB  ALA   216     -35.363  43.603  11.545  1.00 74.97           C  
ATOM   1716  C   ALA   216     -33.158  42.952  12.387  1.00 69.09           C  
ATOM   1717  O   ALA   216     -33.181  41.880  12.984  1.00 72.39           O  
ATOM   1718  N   ARG   217     -32.139  43.305  11.581  1.00 68.14           N  
ATOM   1719  CA  ARG   217     -31.103  42.371  11.222  1.00 68.69           C  
ATOM   1720  CB  ARG   217     -29.890  42.935  10.443  1.00 71.25           C  
ATOM   1721  CG  ARG   217     -28.792  41.927  10.084  1.00 82.60           C  
ATOM   1722  CD  ARG   217     -27.508  42.067  10.915  1.00 84.41           C  
ATOM   1723  NE  ARG   217     -26.771  43.274  10.441  1.00  0.00           N  
ATOM   1724  CZ  ARG   217     -26.077  44.048  11.327  1.00  0.00           C  
ATOM   1725  NH1 ARG   217     -26.055  43.738  12.656  1.00  0.00           N1+
ATOM   1726  NH2 ARG   217     -25.404  45.147  10.883  1.00  0.00           N  
ATOM   1727  C   ARG   217     -30.490  41.806  12.438  1.00 69.97           C  
ATOM   1728  O   ARG   217     -30.173  40.621  12.453  1.00 71.10           O  
ATOM   1729  N   ILE   218     -30.248  42.614  13.475  1.00 70.32           N  
ATOM   1730  CA  ILE   218     -29.635  41.963  14.583  1.00 68.22           C  
ATOM   1731  CB  ILE   218     -29.178  42.871  15.680  1.00 71.92           C  
ATOM   1732  CG1 ILE   218     -28.271  42.054  16.609  1.00  0.00           C  
ATOM   1733  CG2 ILE   218     -30.409  43.481  16.361  1.00  0.00           C  
ATOM   1734  CD1 ILE   218     -27.460  42.891  17.586  1.00  0.00           C  
ATOM   1735  C   ILE   218     -30.602  40.971  15.134  1.00 66.82           C  
ATOM   1736  O   ILE   218     -30.227  39.849  15.468  1.00 65.02           O  
ATOM   1737  N   LYS   219     -31.889  41.357  15.208  1.00 64.48           N  
ATOM   1738  CA  LYS   219     -32.885  40.484  15.751  1.00 67.98           C  
ATOM   1739  CB  LYS   219     -34.292  41.086  15.634  1.00 66.79           C  
ATOM   1740  CG  LYS   219     -34.452  42.396  16.401  1.00 73.23           C  
ATOM   1741  CD  LYS   219     -35.625  43.240  15.904  1.00 71.51           C  
ATOM   1742  CE  LYS   219     -36.978  42.533  15.959  1.00 75.87           C  
ATOM   1743  NZ  LYS   219     -37.974  43.323  15.203  1.00 77.55           N1+
ATOM   1744  C   LYS   219     -32.900  39.229  14.934  1.00 68.82           C  
ATOM   1745  O   LYS   219     -32.909  38.126  15.477  1.00 66.36           O  
ATOM   1746  N   THR   220     -32.870  39.386  13.598  1.00 69.99           N  
ATOM   1747  CA  THR   220     -32.932  38.322  12.642  1.00 71.38           C  
ATOM   1748  CB  THR   220     -33.015  38.788  11.211  1.00 64.88           C  
ATOM   1749  OG1 THR   220     -31.843  39.501  10.839  1.00  0.00           O  
ATOM   1750  CG2 THR   220     -34.253  39.688  11.067  1.00  0.00           C  
ATOM   1751  C   THR   220     -31.718  37.464  12.795  1.00 71.12           C  
ATOM   1752  O   THR   220     -31.789  36.250  12.635  1.00 73.66           O  
ATOM   1753  N   VAL   221     -30.569  38.073  13.118  1.00 72.07           N  
ATOM   1754  CA  VAL   221     -29.351  37.335  13.283  1.00 74.58           C  
ATOM   1755  CB  VAL   221     -28.245  38.244  13.752  1.00 73.91           C  
ATOM   1756  CG1 VAL   221     -27.049  37.431  14.264  1.00  0.00           C  
ATOM   1757  CG2 VAL   221     -27.860  39.152  12.573  1.00  0.00           C  
ATOM   1758  C   VAL   221     -29.601  36.297  14.326  1.00 75.85           C  
ATOM   1759  O   VAL   221     -29.176  35.150  14.188  1.00 81.93           O  
ATOM   1760  N   LYS   222     -30.298  36.688  15.405  1.00 76.42           N  
ATOM   1761  CA  LYS   222     -30.640  35.778  16.456  1.00 77.14           C  
ATOM   1762  CB  LYS   222     -31.350  36.473  17.633  1.00 78.11           C  
ATOM   1763  CG  LYS   222     -30.409  37.263  18.547  1.00 80.19           C  
ATOM   1764  CD  LYS   222     -29.692  38.428  17.861  1.00 79.05           C  
ATOM   1765  CE  LYS   222     -28.288  38.057  17.382  1.00 82.30           C  
ATOM   1766  NZ  LYS   222     -27.530  39.277  17.037  1.00 84.12           N1+
ATOM   1767  C   LYS   222     -31.572  34.747  15.892  1.00 77.91           C  
ATOM   1768  O   LYS   222     -31.498  33.570  16.244  1.00 76.67           O  
ATOM   1769  N   MET   223     -32.459  35.173  14.971  1.00 80.30           N  
ATOM   1770  CA  MET   223     -33.464  34.331  14.382  1.00 78.23           C  
ATOM   1771  CB  MET   223     -34.214  35.114  13.260  1.00 81.00           C  
ATOM   1772  CG  MET   223     -33.906  34.723  11.802  1.00  0.00           C  
ATOM   1773  SD  MET   223     -34.348  35.942  10.534  1.00  0.00           S  
ATOM   1774  CE  MET   223     -33.980  34.835   9.145  1.00  0.00           C  
ATOM   1775  C   MET   223     -32.762  33.175  13.724  1.00 76.51           C  
ATOM   1776  O   MET   223     -33.129  32.017  13.913  1.00 75.03           O  
ATOM   1777  N   THR   224     -31.703  33.474  12.948  1.00 73.92           N  
ATOM   1778  CA  THR   224     -31.002  32.483  12.193  1.00 74.39           C  
ATOM   1779  CB  THR   224     -30.025  33.047  11.210  1.00 75.70           C  
ATOM   1780  OG1 THR   224     -28.993  33.726  11.898  1.00  0.00           O  
ATOM   1781  CG2 THR   224     -30.761  34.000  10.253  1.00  0.00           C  
ATOM   1782  C   THR   224     -30.244  31.597  13.123  1.00 75.45           C  
ATOM   1783  O   THR   224     -30.138  30.393  12.898  1.00 76.13           O  
ATOM   1784  N   LEU   225     -29.695  32.179  14.205  1.00 78.78           N  
ATOM   1785  CA  LEU   225     -28.929  31.419  15.148  1.00 73.44           C  
ATOM   1786  CB  LEU   225     -28.430  32.255  16.344  1.00  0.00           C  
ATOM   1787  CG  LEU   225     -27.606  31.458  17.378  1.00  0.00           C  
ATOM   1788  CD1 LEU   225     -26.228  31.071  16.821  1.00  0.00           C  
ATOM   1789  CD2 LEU   225     -27.520  32.201  18.721  1.00  0.00           C  
ATOM   1790  C   LEU   225     -29.851  30.387  15.712  1.00 73.61           C  
ATOM   1791  O   LEU   225     -29.452  29.261  15.993  1.00 74.08           O  
ATOM   1792  N   VAL   226     -31.120  30.765  15.925  1.00 73.26           N  
ATOM   1793  CA  VAL   226     -32.078  29.848  16.465  1.00 76.95           C  
ATOM   1794  CB  VAL   226     -33.403  30.501  16.735  1.00 74.67           C  
ATOM   1795  CG1 VAL   226     -34.408  29.427  17.195  1.00 76.85           C  
ATOM   1796  CG2 VAL   226     -33.184  31.635  17.752  1.00 72.00           C  
ATOM   1797  C   VAL   226     -32.317  28.731  15.491  1.00 75.85           C  
ATOM   1798  O   VAL   226     -32.413  27.569  15.884  1.00 77.29           O  
ATOM   1799  N   ILE   227     -32.415  29.058  14.185  1.00 79.83           N  
ATOM   1800  CA  ILE   227     -32.731  28.079  13.180  1.00 77.27           C  
ATOM   1801  CB  ILE   227     -32.678  28.611  11.761  1.00 77.96           C  
ATOM   1802  CG1 ILE   227     -33.441  29.934  11.563  1.00 79.43           C  
ATOM   1803  CG2 ILE   227     -33.179  27.483  10.842  1.00 78.57           C  
ATOM   1804  CD1 ILE   227     -33.410  30.496  10.146  1.00 83.47           C  
ATOM   1805  C   ILE   227     -31.642  27.049  13.162  1.00 79.77           C  
ATOM   1806  O   ILE   227     -31.883  25.843  13.134  1.00 80.80           O  
ATOM   1807  N   ILE   228     -30.393  27.537  13.150  1.00 79.21           N  
ATOM   1808  CA  ILE   228     -29.216  26.736  13.000  1.00 77.35           C  
ATOM   1809  CB  ILE   228     -28.061  27.644  12.759  1.00 76.42           C  
ATOM   1810  CG1 ILE   228     -27.760  28.453  14.030  1.00  0.00           C  
ATOM   1811  CG2 ILE   228     -28.539  28.544  11.601  1.00  0.00           C  
ATOM   1812  CD1 ILE   228     -26.549  29.375  14.000  1.00  0.00           C  
ATOM   1813  C   ILE   228     -29.004  25.860  14.201  1.00 75.85           C  
ATOM   1814  O   ILE   228     -28.689  24.679  14.061  1.00 73.53           O  
ATOM   1815  N   SER   229     -29.168  26.414  15.420  1.00 78.82           N  
ATOM   1816  CA  SER   229     -28.954  25.642  16.612  1.00 76.24           C  
ATOM   1817  CB  SER   229     -29.002  26.482  17.900  1.00  0.00           C  
ATOM   1818  OG  SER   229     -30.313  26.986  18.117  1.00  0.00           O  
ATOM   1819  C   SER   229     -30.004  24.573  16.739  1.00 79.31           C  
ATOM   1820  O   SER   229     -29.715  23.463  17.182  1.00 80.01           O  
ATOM   1821  N   VAL   230     -31.263  24.874  16.369  1.00 80.59           N  
ATOM   1822  CA  VAL   230     -32.301  23.892  16.508  1.00 78.83           C  
ATOM   1823  CB  VAL   230     -33.659  24.400  16.123  1.00 81.71           C  
ATOM   1824  CG1 VAL   230     -34.650  23.228  16.224  1.00  0.00           C  
ATOM   1825  CG2 VAL   230     -34.015  25.591  17.029  1.00 82.36           C  
ATOM   1826  C   VAL   230     -31.992  22.732  15.617  1.00 77.28           C  
ATOM   1827  O   VAL   230     -32.123  21.575  16.009  1.00 76.07           O  
ATOM   1828  N   PHE   231     -31.549  23.025  14.385  1.00 79.67           N  
ATOM   1829  CA  PHE   231     -31.247  22.028  13.402  1.00 77.00           C  
ATOM   1830  CB  PHE   231     -30.764  22.682  12.095  1.00 77.95           C  
ATOM   1831  CG  PHE   231     -30.394  21.638  11.102  1.00 76.73           C  
ATOM   1832  CD1 PHE   231     -31.352  21.049  10.308  1.00 75.49           C  
ATOM   1833  CD2 PHE   231     -29.077  21.260  10.960  1.00 76.37           C  
ATOM   1834  CE1 PHE   231     -30.996  20.089   9.388  1.00 76.36           C  
ATOM   1835  CE2 PHE   231     -28.720  20.301  10.043  1.00 84.43           C  
ATOM   1836  CZ  PHE   231     -29.680  19.718   9.251  1.00 76.69           C  
ATOM   1837  C   PHE   231     -30.144  21.154  13.918  1.00 76.25           C  
ATOM   1838  O   PHE   231     -30.216  19.932  13.808  1.00 73.80           O  
ATOM   1839  N   ILE   232     -29.096  21.759  14.509  1.00 77.11           N  
ATOM   1840  CA  ILE   232     -27.974  20.975  14.936  1.00 76.40           C  
ATOM   1841  CB  ILE   232     -26.820  21.792  15.448  1.00 76.06           C  
ATOM   1842  CG1 ILE   232     -27.184  22.538  16.740  1.00  0.00           C  
ATOM   1843  CG2 ILE   232     -26.365  22.715  14.306  1.00 75.59           C  
ATOM   1844  CD1 ILE   232     -25.985  23.158  17.458  1.00  0.00           C  
ATOM   1845  C   ILE   232     -28.388  20.032  16.019  1.00 76.62           C  
ATOM   1846  O   ILE   232     -28.075  18.848  15.965  1.00 76.69           O  
ATOM   1847  N   PHE   233     -29.136  20.517  17.025  1.00 78.59           N  
ATOM   1848  CA  PHE   233     -29.493  19.653  18.109  1.00 77.27           C  
ATOM   1849  CB  PHE   233     -30.145  20.374  19.303  1.00 80.83           C  
ATOM   1850  CG  PHE   233     -29.011  20.993  20.048  1.00 89.13           C  
ATOM   1851  CD1 PHE   233     -28.497  22.211  19.672  1.00 93.20           C  
ATOM   1852  CD2 PHE   233     -28.452  20.339  21.124  1.00 91.45           C  
ATOM   1853  CE1 PHE   233     -27.444  22.767  20.359  1.00  0.00           C  
ATOM   1854  CE2 PHE   233     -27.398  20.890  21.816  1.00  0.00           C  
ATOM   1855  CZ  PHE   233     -26.892  22.108  21.432  1.00  0.00           C  
ATOM   1856  C   PHE   233     -30.376  18.549  17.636  1.00 77.57           C  
ATOM   1857  O   PHE   233     -30.238  17.414  18.088  1.00 76.25           O  
ATOM   1858  N   CYS   234     -31.315  18.840  16.719  1.00 77.86           N  
ATOM   1859  CA  CYS   234     -32.231  17.824  16.285  1.00 76.99           C  
ATOM   1860  CB  CYS   234     -33.260  18.360  15.277  1.00 76.74           C  
ATOM   1861  SG  CYS   234     -34.337  19.631  16.002  1.00 86.35           S  
ATOM   1862  C   CYS   234     -31.511  16.685  15.614  1.00 75.92           C  
ATOM   1863  O   CYS   234     -31.799  15.522  15.895  1.00 75.32           O  
ATOM   1864  N   TRP   235     -30.618  16.999  14.653  1.00 76.29           N  
ATOM   1865  CA  TRP   235     -29.853  16.052  13.876  1.00 75.01           C  
ATOM   1866  CB  TRP   235     -29.465  16.596  12.494  1.00 72.75           C  
ATOM   1867  CG  TRP   235     -30.655  16.549  11.579  1.00 70.37           C  
ATOM   1868  CD2 TRP   235     -31.078  15.348  10.923  1.00 67.81           C  
ATOM   1869  CD1 TRP   235     -31.560  17.513  11.258  1.00 69.67           C  
ATOM   1870  NE1 TRP   235     -32.544  16.979  10.456  1.00 76.08           N  
ATOM   1871  CE2 TRP   235     -32.252  15.645  10.242  1.00 67.36           C  
ATOM   1872  CE3 TRP   235     -30.543  14.093  10.908  1.00 69.38           C  
ATOM   1873  CZ2 TRP   235     -32.917  14.679   9.540  1.00 73.52           C  
ATOM   1874  CZ3 TRP   235     -31.196  13.132  10.171  1.00 71.27           C  
ATOM   1875  CH2 TRP   235     -32.364  13.418   9.502  1.00 72.45           C  
ATOM   1876  C   TRP   235     -28.630  15.455  14.516  1.00 75.15           C  
ATOM   1877  O   TRP   235     -28.303  14.300  14.240  1.00 75.31           O  
ATOM   1878  N   THR   236     -27.907  16.197  15.372  1.00 71.19           N  
ATOM   1879  CA  THR   236     -26.609  15.738  15.795  1.00 72.17           C  
ATOM   1880  CB  THR   236     -25.905  16.686  16.720  1.00 74.35           C  
ATOM   1881  OG1 THR   236     -25.677  17.928  16.070  1.00  0.00           O  
ATOM   1882  CG2 THR   236     -24.559  16.064  17.131  1.00  0.00           C  
ATOM   1883  C   THR   236     -26.636  14.391  16.448  1.00 70.61           C  
ATOM   1884  O   THR   236     -25.771  13.570  16.149  1.00 73.46           O  
ATOM   1885  N   PRO   237     -27.551  14.101  17.321  1.00 69.58           N  
ATOM   1886  CA  PRO   237     -27.531  12.819  17.966  1.00 68.99           C  
ATOM   1887  CD  PRO   237     -28.172  15.124  18.142  1.00 70.69           C  
ATOM   1888  CB  PRO   237     -28.594  12.907  19.057  1.00 68.33           C  
ATOM   1889  CG  PRO   237     -28.603  14.404  19.430  1.00 66.28           C  
ATOM   1890  C   PRO   237     -27.686  11.670  17.018  1.00 68.90           C  
ATOM   1891  O   PRO   237     -27.088  10.622  17.256  1.00 67.39           O  
ATOM   1892  N   TYR   238     -28.490  11.840  15.951  1.00 67.58           N  
ATOM   1893  CA  TYR   238     -28.713  10.806  14.986  1.00 67.91           C  
ATOM   1894  CB  TYR   238     -29.743  11.231  13.922  1.00 69.82           C  
ATOM   1895  CG  TYR   238     -29.889  10.130  12.928  1.00 67.38           C  
ATOM   1896  CD1 TYR   238     -30.694   9.044  13.189  1.00 64.32           C  
ATOM   1897  CD2 TYR   238     -29.219  10.189  11.728  1.00 71.12           C  
ATOM   1898  CE1 TYR   238     -30.831   8.030  12.270  1.00 70.14           C  
ATOM   1899  CE2 TYR   238     -29.354   9.178  10.806  1.00 76.34           C  
ATOM   1900  CZ  TYR   238     -30.160   8.096  11.076  1.00 75.79           C  
ATOM   1901  OH  TYR   238     -30.299   7.057  10.131  1.00  0.00           O  
ATOM   1902  C   TYR   238     -27.419  10.527  14.289  1.00 69.22           C  
ATOM   1903  O   TYR   238     -27.014   9.374  14.150  1.00 68.30           O  
ATOM   1904  N   ASN   239     -26.719  11.598  13.864  1.00 69.03           N  
ATOM   1905  CA  ASN   239     -25.497  11.509  13.110  1.00 70.29           C  
ATOM   1906  CB  ASN   239     -24.920  12.889  12.729  1.00 73.06           C  
ATOM   1907  CG  ASN   239     -25.823  13.581  11.719  1.00 73.80           C  
ATOM   1908  OD1 ASN   239     -25.839  13.241  10.537  1.00  0.00           O  
ATOM   1909  ND2 ASN   239     -26.584  14.601  12.200  1.00  0.00           N  
ATOM   1910  C   ASN   239     -24.435  10.855  13.928  1.00 70.41           C  
ATOM   1911  O   ASN   239     -23.644  10.072  13.410  1.00 72.74           O  
ATOM   1912  N   ILE   240     -24.379  11.187  15.229  1.00 69.93           N  
ATOM   1913  CA  ILE   240     -23.372  10.679  16.114  1.00 71.11           C  
ATOM   1914  CB  ILE   240     -23.461  11.317  17.467  1.00 71.52           C  
ATOM   1915  CG1 ILE   240     -23.236  12.834  17.327  1.00 73.15           C  
ATOM   1916  CG2 ILE   240     -22.459  10.623  18.403  1.00 65.02           C  
ATOM   1917  CD1 ILE   240     -23.610  13.651  18.562  1.00 72.16           C  
ATOM   1918  C   ILE   240     -23.516   9.189  16.248  1.00 72.55           C  
ATOM   1919  O   ILE   240     -22.527   8.460  16.296  1.00 76.20           O  
ATOM   1920  N   MET   241     -24.763   8.694  16.308  1.00 74.02           N  
ATOM   1921  CA  MET   241     -25.007   7.296  16.511  1.00 74.95           C  
ATOM   1922  CB  MET   241     -26.501   6.984  16.684  1.00 74.89           C  
ATOM   1923  CG  MET   241     -27.067   7.687  17.916  1.00  0.00           C  
ATOM   1924  SD  MET   241     -26.218   7.248  19.466  1.00  0.00           S  
ATOM   1925  CE  MET   241     -26.867   8.651  20.418  1.00  0.00           C  
ATOM   1926  C   MET   241     -24.458   6.497  15.367  1.00 73.29           C  
ATOM   1927  O   MET   241     -23.922   5.411  15.579  1.00 74.16           O  
ATOM   1928  N   SER   242     -24.573   7.003  14.122  1.00 73.79           N  
ATOM   1929  CA  SER   242     -24.064   6.262  13.002  1.00 72.79           C  
ATOM   1930  CB  SER   242     -24.335   6.931  11.643  1.00 72.08           C  
ATOM   1931  OG  SER   242     -25.703   6.784  11.287  1.00  0.00           O  
ATOM   1932  C   SER   242     -22.579   6.083  13.172  1.00 71.66           C  
ATOM   1933  O   SER   242     -22.035   5.029  12.844  1.00 72.11           O  
ATOM   1934  N   ILE   243     -21.887   7.120  13.685  1.00 70.24           N  
ATOM   1935  CA  ILE   243     -20.468   7.091  13.927  1.00 71.74           C  
ATOM   1936  CB  ILE   243     -19.941   8.412  14.415  1.00 71.93           C  
ATOM   1937  CG1 ILE   243     -20.105   9.494  13.337  1.00 71.27           C  
ATOM   1938  CG2 ILE   243     -18.489   8.220  14.884  1.00 72.08           C  
ATOM   1939  CD1 ILE   243     -19.870  10.914  13.850  1.00 79.13           C  
ATOM   1940  C   ILE   243     -20.171   6.093  15.006  1.00 71.03           C  
ATOM   1941  O   ILE   243     -19.228   5.313  14.909  1.00 69.26           O  
ATOM   1942  N   TRP   244     -20.994   6.095  16.069  1.00 71.55           N  
ATOM   1943  CA  TRP   244     -20.773   5.234  17.194  1.00 70.36           C  
ATOM   1944  CB  TRP   244     -21.832   5.410  18.303  1.00 70.22           C  
ATOM   1945  CG  TRP   244     -21.509   4.726  19.617  1.00  0.00           C  
ATOM   1946  CD2 TRP   244     -20.970   5.404  20.767  1.00  0.00           C  
ATOM   1947  CD1 TRP   244     -21.694   3.427  19.991  1.00  0.00           C  
ATOM   1948  NE1 TRP   244     -21.281   3.248  21.291  1.00  0.00           N  
ATOM   1949  CE2 TRP   244     -20.842   4.458  21.783  1.00  0.00           C  
ATOM   1950  CE3 TRP   244     -20.618   6.708  20.959  1.00  0.00           C  
ATOM   1951  CZ2 TRP   244     -20.356   4.805  23.013  1.00  0.00           C  
ATOM   1952  CZ3 TRP   244     -20.127   7.056  22.199  1.00  0.00           C  
ATOM   1953  CH2 TRP   244     -19.998   6.122  23.206  1.00  0.00           C  
ATOM   1954  C   TRP   244     -20.862   3.833  16.682  1.00 69.42           C  
ATOM   1955  O   TRP   244     -20.131   2.947  17.127  1.00 66.44           O  
ATOM   1956  N   PHE   245     -21.763   3.598  15.710  1.00 69.19           N  
ATOM   1957  CA  PHE   245     -21.922   2.277  15.179  1.00 71.67           C  
ATOM   1958  CB  PHE   245     -22.833   2.173  13.945  1.00 72.70           C  
ATOM   1959  CG  PHE   245     -24.270   2.264  14.295  1.00 77.53           C  
ATOM   1960  CD1 PHE   245     -24.921   1.182  14.839  1.00  0.00           C  
ATOM   1961  CD2 PHE   245     -24.973   3.412  14.031  1.00 85.05           C  
ATOM   1962  CE1 PHE   245     -26.256   1.260  15.152  1.00 78.27           C  
ATOM   1963  CE2 PHE   245     -26.307   3.494  14.343  1.00  0.00           C  
ATOM   1964  CZ  PHE   245     -26.951   2.418  14.907  1.00  0.00           C  
ATOM   1965  C   PHE   245     -20.603   1.836  14.653  1.00 72.30           C  
ATOM   1966  O   PHE   245     -20.198   0.705  14.900  1.00 72.47           O  
ATOM   1967  N   TRP   246     -19.908   2.699  13.888  1.00 73.43           N  
ATOM   1968  CA  TRP   246     -18.671   2.259  13.316  1.00 73.61           C  
ATOM   1969  CB  TRP   246     -18.079   3.144  12.204  1.00 73.85           C  
ATOM   1970  CG  TRP   246     -17.601   4.522  12.574  1.00  0.00           C  
ATOM   1971  CD2 TRP   246     -16.321   4.808  13.162  1.00  0.00           C  
ATOM   1972  CD1 TRP   246     -18.217   5.724  12.391  1.00  0.00           C  
ATOM   1973  NE1 TRP   246     -17.391   6.742  12.798  1.00  0.00           N  
ATOM   1974  CE2 TRP   246     -16.225   6.194  13.283  1.00  0.00           C  
ATOM   1975  CE3 TRP   246     -15.306   3.986  13.559  1.00  0.00           C  
ATOM   1976  CZ2 TRP   246     -15.107   6.778  13.806  1.00  0.00           C  
ATOM   1977  CZ3 TRP   246     -14.185   4.578  14.097  1.00  0.00           C  
ATOM   1978  CH2 TRP   246     -14.087   5.948  14.216  1.00  0.00           C  
ATOM   1979  C   TRP   246     -17.632   2.057  14.372  1.00 72.62           C  
ATOM   1980  O   TRP   246     -16.786   1.176  14.226  1.00 73.05           O  
ATOM   1981  N   CYS   247     -17.661   2.734  15.539  1.00 72.35           N  
ATOM   1982  CA  CYS   247     -16.622   2.571  16.528  1.00 73.03           C  
ATOM   1983  CB  CYS   247     -16.719   3.609  17.659  1.00 73.65           C  
ATOM   1984  SG  CYS   247     -16.597   5.337  17.094  1.00  0.00           S  
ATOM   1985  C   CYS   247     -16.697   1.210  17.162  1.00 73.53           C  
ATOM   1986  O   CYS   247     -17.742   0.569  17.178  1.00 74.08           O  
ATOM   1987  N   ASP   248     -15.565   0.753  17.750  1.00 73.48           N  
ATOM   1988  CA  ASP   248     -15.413  -0.509  18.458  1.00 74.55           C  
ATOM   1989  CB  ASP   248     -14.082  -0.650  19.208  1.00 75.38           C  
ATOM   1990  CG  ASP   248     -12.950  -0.938  18.241  1.00 76.95           C  
ATOM   1991  OD1 ASP   248     -13.173  -0.875  17.004  1.00  0.00           O  
ATOM   1992  OD2 ASP   248     -11.834  -1.251  18.731  1.00  0.00           O1-
ATOM   1993  C   ASP   248     -16.451  -0.654  19.528  1.00 75.17           C  
ATOM   1994  O   ASP   248     -16.929  -1.754  19.791  1.00 77.55           O  
ATOM   1995  N   ARG   249     -16.815   0.476  20.170  1.00  0.00           N  
ATOM   1996  CA  ARG   249     -17.826   0.706  21.165  1.00  0.00           C  
ATOM   1997  CB  ARG   249     -18.141   2.198  21.182  1.00  0.00           C  
ATOM   1998  CG  ARG   249     -16.956   3.043  21.649  1.00  0.00           C  
ATOM   1999  CD  ARG   249     -17.081   4.560  21.495  1.00  0.00           C  
ATOM   2000  NE  ARG   249     -15.769   5.114  21.936  1.00  0.00           N  
ATOM   2001  CZ  ARG   249     -15.516   6.455  21.893  1.00  0.00           C  
ATOM   2002  NH1 ARG   249     -16.472   7.321  21.454  1.00  0.00           N1+
ATOM   2003  NH2 ARG   249     -14.301   6.926  22.297  1.00  0.00           N  
ATOM   2004  C   ARG   249     -19.086  -0.057  20.876  1.00  0.00           C  
ATOM   2005  O   ARG   249     -19.681  -0.542  21.825  1.00  0.00           O  
ATOM   2006  N   ASP   250     -19.501  -0.178  19.588  1.00 75.16           N  
ATOM   2007  CA  ASP   250     -20.616  -0.898  19.003  1.00 76.26           C  
ATOM   2008  CB  ASP   250     -20.274  -1.294  17.563  1.00 76.84           C  
ATOM   2009  CG  ASP   250     -21.472  -1.938  16.895  1.00 78.37           C  
ATOM   2010  OD1 ASP   250     -22.545  -1.282  16.825  1.00 83.02           O  
ATOM   2011  OD2 ASP   250     -21.318  -3.080  16.376  1.00 80.03           O1-
ATOM   2012  C   ASP   250     -20.886  -2.169  19.760  1.00 76.70           C  
ATOM   2013  O   ASP   250     -22.000  -2.393  20.231  1.00 75.98           O  
ATOM   2014  N   SER   251     -19.855  -3.025  19.888  1.00  0.00           N  
ATOM   2015  CA  SER   251     -19.838  -4.315  20.518  1.00  0.00           C  
ATOM   2016  CB  SER   251     -18.388  -4.789  20.682  1.00  0.00           C  
ATOM   2017  OG  SER   251     -17.734  -4.795  19.420  1.00  0.00           O  
ATOM   2018  C   SER   251     -20.518  -4.325  21.865  1.00  0.00           C  
ATOM   2019  O   SER   251     -21.364  -5.177  22.142  1.00  0.00           O  
ATOM   2020  N   ALA   252     -20.145  -3.402  22.761  1.00  0.00           N  
ATOM   2021  CA  ALA   252     -20.715  -3.394  24.071  1.00  0.00           C  
ATOM   2022  CB  ALA   252     -19.749  -2.836  25.125  1.00  0.00           C  
ATOM   2023  C   ALA   252     -21.937  -2.552  24.080  1.00  0.00           C  
ATOM   2024  O   ALA   252     -22.999  -3.009  24.505  1.00  0.00           O  
ATOM   2025  N   LEU   253     -21.803  -1.286  23.642  1.00 76.86           N  
ATOM   2026  CA  LEU   253     -22.937  -0.410  23.657  1.00 76.17           C  
ATOM   2027  CB  LEU   253     -22.687   1.082  24.027  1.00 75.63           C  
ATOM   2028  CG  LEU   253     -22.319   1.483  25.483  1.00 74.71           C  
ATOM   2029  CD1 LEU   253     -20.838   1.253  25.836  1.00  0.00           C  
ATOM   2030  CD2 LEU   253     -22.755   2.933  25.766  1.00  0.00           C  
ATOM   2031  C   LEU   253     -23.481  -0.350  22.277  1.00 75.65           C  
ATOM   2032  O   LEU   253     -23.195   0.582  21.526  1.00 76.59           O  
ATOM   2033  N   GLN   254     -24.296  -1.340  21.898  1.00 76.35           N  
ATOM   2034  CA  GLN   254     -24.877  -1.150  20.610  1.00 78.80           C  
ATOM   2035  CB  GLN   254     -25.175  -2.434  19.821  1.00 79.16           C  
ATOM   2036  CG  GLN   254     -25.466  -2.159  18.341  1.00 79.37           C  
ATOM   2037  CD  GLN   254     -25.532  -3.484  17.576  1.00  0.00           C  
ATOM   2038  OE1 GLN   254     -26.383  -4.333  17.844  1.00  0.00           O  
ATOM   2039  NE2 GLN   254     -24.614  -3.671  16.590  1.00  0.00           N  
ATOM   2040  C   GLN   254     -26.164  -0.469  20.910  1.00 79.26           C  
ATOM   2041  O   GLN   254     -26.883  -0.883  21.819  1.00 80.59           O  
ATOM   2042  N   VAL   255     -26.480   0.618  20.188  1.00 79.64           N  
ATOM   2043  CA  VAL   255     -27.631   1.367  20.594  1.00 80.47           C  
ATOM   2044  CB  VAL   255     -27.667   2.764  20.041  1.00 79.71           C  
ATOM   2045  CG1 VAL   255     -26.465   3.541  20.606  1.00 80.55           C  
ATOM   2046  CG2 VAL   255     -27.696   2.681  18.506  1.00 78.77           C  
ATOM   2047  C   VAL   255     -28.812   0.642  20.053  1.00 80.12           C  
ATOM   2048  O   VAL   255     -28.757   0.085  18.959  1.00 80.56           O  
ATOM   2049  N   ASP   256     -29.922   0.638  20.813  1.00 81.10           N  
ATOM   2050  CA  ASP   256     -31.071  -0.094  20.382  1.00 83.66           C  
ATOM   2051  CB  ASP   256     -32.187  -0.187  21.437  1.00 84.33           C  
ATOM   2052  CG  ASP   256     -31.787  -1.243  22.461  1.00 91.17           C  
ATOM   2053  OD1 ASP   256     -30.866  -2.047  22.146  1.00  0.00           O  
ATOM   2054  OD2 ASP   256     -32.395  -1.270  23.563  1.00  0.00           O1-
ATOM   2055  C   ASP   256     -31.629   0.545  19.157  1.00 82.48           C  
ATOM   2056  O   ASP   256     -31.381   1.711  18.859  1.00 83.57           O  
ATOM   2057  N   GLN   257     -32.387  -0.260  18.395  1.00 80.96           N  
ATOM   2058  CA  GLN   257     -32.994   0.157  17.170  1.00 82.83           C  
ATOM   2059  CB  GLN   257     -33.751  -0.989  16.481  1.00 82.92           C  
ATOM   2060  CG  GLN   257     -32.856  -2.156  16.058  1.00 86.35           C  
ATOM   2061  CD  GLN   257     -32.123  -1.756  14.789  1.00 87.13           C  
ATOM   2062  OE1 GLN   257     -31.395  -0.766  14.758  1.00  0.00           O  
ATOM   2063  NE2 GLN   257     -32.328  -2.548  13.702  1.00  0.00           N  
ATOM   2064  C   GLN   257     -33.999   1.218  17.474  1.00 82.19           C  
ATOM   2065  O   GLN   257     -34.152   2.165  16.706  1.00 83.88           O  
ATOM   2066  N   ARG   258     -34.718   1.085  18.607  1.00 79.77           N  
ATOM   2067  CA  ARG   258     -35.749   2.034  18.916  1.00 78.91           C  
ATOM   2068  CB  ARG   258     -36.471   1.779  20.250  1.00 80.27           C  
ATOM   2069  CG  ARG   258     -37.402   0.570  20.255  1.00 88.15           C  
ATOM   2070  CD  ARG   258     -38.414   0.598  21.405  1.00 92.42           C  
ATOM   2071  NE  ARG   258     -37.686   0.359  22.687  1.00  0.00           N  
ATOM   2072  CZ  ARG   258     -38.374  -0.116  23.765  1.00  0.00           C  
ATOM   2073  NH1 ARG   258     -39.712  -0.361  23.645  1.00  0.00           N1+
ATOM   2074  NH2 ARG   258     -37.734  -0.356  24.947  1.00  0.00           N  
ATOM   2075  C   ARG   258     -35.150   3.391  19.048  1.00 75.42           C  
ATOM   2076  O   ARG   258     -35.685   4.358  18.514  1.00 73.51           O  
ATOM   2077  N   ILE   259     -34.011   3.500  19.756  1.00 74.31           N  
ATOM   2078  CA  ILE   259     -33.453   4.799  19.964  1.00 73.09           C  
ATOM   2079  CB  ILE   259     -32.268   4.831  20.887  1.00 71.64           C  
ATOM   2080  CG1 ILE   259     -31.935   6.289  21.244  1.00 63.03           C  
ATOM   2081  CG2 ILE   259     -31.107   4.065  20.238  1.00 68.24           C  
ATOM   2082  CD1 ILE   259     -30.995   6.418  22.442  1.00  0.00           C  
ATOM   2083  C   ILE   259     -33.032   5.382  18.655  1.00 72.26           C  
ATOM   2084  O   ILE   259     -33.270   6.560  18.400  1.00 74.87           O  
ATOM   2085  N   GLN   260     -32.407   4.573  17.780  1.00 71.72           N  
ATOM   2086  CA  GLN   260     -31.887   5.110  16.559  1.00 72.58           C  
ATOM   2087  CB  GLN   260     -31.177   4.036  15.716  1.00 75.16           C  
ATOM   2088  CG  GLN   260     -30.584   4.547  14.400  1.00 75.61           C  
ATOM   2089  CD  GLN   260     -29.944   3.355  13.698  1.00  0.00           C  
ATOM   2090  OE1 GLN   260     -28.962   3.495  12.971  1.00  0.00           O  
ATOM   2091  NE2 GLN   260     -30.525   2.145  13.916  1.00  0.00           N  
ATOM   2092  C   GLN   260     -33.022   5.658  15.761  1.00 72.20           C  
ATOM   2093  O   GLN   260     -32.925   6.748  15.199  1.00 72.72           O  
ATOM   2094  N   LYS   261     -34.147   4.925  15.692  1.00 70.18           N  
ATOM   2095  CA  LYS   261     -35.254   5.401  14.914  1.00 71.74           C  
ATOM   2096  CB  LYS   261     -36.413   4.399  14.810  1.00 70.27           C  
ATOM   2097  CG  LYS   261     -37.588   4.928  13.984  1.00  0.00           C  
ATOM   2098  CD  LYS   261     -38.584   3.837  13.596  1.00  0.00           C  
ATOM   2099  CE  LYS   261     -38.472   2.581  14.466  1.00  0.00           C  
ATOM   2100  NZ  LYS   261     -38.731   2.908  15.886  1.00  0.00           N1+
ATOM   2101  C   LYS   261     -35.799   6.653  15.518  1.00 72.46           C  
ATOM   2102  O   LYS   261     -36.121   7.602  14.804  1.00 73.87           O  
ATOM   2103  N   GLY   262     -35.902   6.696  16.859  1.00 74.30           N  
ATOM   2104  CA  GLY   262     -36.475   7.827  17.534  1.00 73.71           C  
ATOM   2105  C   GLY   262     -35.648   9.046  17.282  1.00 75.46           C  
ATOM   2106  O   GLY   262     -36.178  10.146  17.129  1.00 76.09           O  
ATOM   2107  N   LEU   263     -34.313   8.886  17.258  1.00 74.63           N  
ATOM   2108  CA  LEU   263     -33.435  10.002  17.063  1.00 73.90           C  
ATOM   2109  CB  LEU   263     -31.946   9.643  17.201  1.00 71.95           C  
ATOM   2110  CG  LEU   263     -31.554   9.237  18.636  1.00 74.42           C  
ATOM   2111  CD1 LEU   263     -30.058   8.893  18.744  1.00 78.05           C  
ATOM   2112  CD2 LEU   263     -32.007  10.296  19.653  1.00 79.68           C  
ATOM   2113  C   LEU   263     -33.676  10.570  15.704  1.00 73.58           C  
ATOM   2114  O   LEU   263     -33.543  11.777  15.503  1.00 75.24           O  
ATOM   2115  N   PHE   264     -34.004   9.705  14.727  1.00 73.28           N  
ATOM   2116  CA  PHE   264     -34.268  10.117  13.377  1.00 74.59           C  
ATOM   2117  CB  PHE   264     -34.386   8.919  12.424  1.00 73.89           C  
ATOM   2118  CG  PHE   264     -34.788   9.436  11.094  1.00 75.40           C  
ATOM   2119  CD1 PHE   264     -33.933  10.207  10.343  1.00  0.00           C  
ATOM   2120  CD2 PHE   264     -36.024   9.118  10.590  1.00  0.00           C  
ATOM   2121  CE1 PHE   264     -34.321  10.674   9.110  1.00  0.00           C  
ATOM   2122  CE2 PHE   264     -36.417   9.579   9.360  1.00  0.00           C  
ATOM   2123  CZ  PHE   264     -35.564  10.356   8.615  1.00  0.00           C  
ATOM   2124  C   PHE   264     -35.519  10.956  13.302  1.00 74.96           C  
ATOM   2125  O   PHE   264     -35.566  11.942  12.570  1.00 76.71           O  
ATOM   2126  N   LEU   265     -36.577  10.573  14.045  1.00 75.65           N  
ATOM   2127  CA  LEU   265     -37.823  11.299  14.049  1.00 73.90           C  
ATOM   2128  CB  LEU   265     -38.988  10.544  14.711  1.00 75.64           C  
ATOM   2129  CG  LEU   265     -39.529   9.413  13.810  1.00 77.34           C  
ATOM   2130  CD1 LEU   265     -38.471   8.327  13.560  1.00 77.95           C  
ATOM   2131  CD2 LEU   265     -40.862   8.855  14.334  1.00 77.66           C  
ATOM   2132  C   LEU   265     -37.656  12.645  14.680  1.00 74.02           C  
ATOM   2133  O   LEU   265     -38.383  13.585  14.362  1.00 74.92           O  
ATOM   2134  N   PHE   266     -36.712  12.757  15.628  1.00 71.91           N  
ATOM   2135  CA  PHE   266     -36.419  14.000  16.280  1.00 71.31           C  
ATOM   2136  CB  PHE   266     -35.272  13.813  17.294  1.00 69.93           C  
ATOM   2137  CG  PHE   266     -35.177  14.976  18.220  1.00  0.00           C  
ATOM   2138  CD1 PHE   266     -36.112  15.144  19.214  1.00 70.69           C  
ATOM   2139  CD2 PHE   266     -34.139  15.873  18.123  1.00  0.00           C  
ATOM   2140  CE1 PHE   266     -36.030  16.203  20.084  1.00  0.00           C  
ATOM   2141  CE2 PHE   266     -34.050  16.936  18.991  1.00  0.00           C  
ATOM   2142  CZ  PHE   266     -35.000  17.103  19.971  1.00  0.00           C  
ATOM   2143  C   PHE   266     -35.965  14.911  15.183  1.00 71.78           C  
ATOM   2144  O   PHE   266     -36.295  16.096  15.151  1.00 72.42           O  
ATOM   2145  N   ALA   267     -35.161  14.354  14.261  1.00 71.45           N  
ATOM   2146  CA  ALA   267     -34.652  15.054  13.123  1.00 73.83           C  
ATOM   2147  CB  ALA   267     -33.707  14.154  12.322  1.00  0.00           C  
ATOM   2148  C   ALA   267     -35.787  15.456  12.217  1.00 73.35           C  
ATOM   2149  O   ALA   267     -35.856  16.600  11.771  1.00 71.64           O  
ATOM   2150  N   CYS   268     -36.732  14.533  11.949  1.00 74.36           N  
ATOM   2151  CA  CYS   268     -37.800  14.787  11.018  1.00 74.23           C  
ATOM   2152  CB  CYS   268     -38.751  13.589  10.857  1.00 74.65           C  
ATOM   2153  SG  CYS   268     -37.904  12.106  10.247  1.00  0.00           S  
ATOM   2154  C   CYS   268     -38.653  15.920  11.493  1.00 75.48           C  
ATOM   2155  O   CYS   268     -39.001  16.811  10.719  1.00 76.19           O  
ATOM   2156  N   THR   269     -38.985  15.930  12.796  1.00 74.20           N  
ATOM   2157  CA  THR   269     -39.907  16.883  13.345  1.00 72.51           C  
ATOM   2158  CB  THR   269     -40.349  16.599  14.755  1.00 72.14           C  
ATOM   2159  OG1 THR   269     -41.515  17.358  15.049  1.00  0.00           O  
ATOM   2160  CG2 THR   269     -39.227  16.958  15.742  1.00 69.59           C  
ATOM   2161  C   THR   269     -39.337  18.263  13.246  1.00 72.64           C  
ATOM   2162  O   THR   269     -40.073  19.245  13.249  1.00 72.17           O  
ATOM   2163  N   ASN   270     -38.001  18.370  13.143  1.00 74.61           N  
ATOM   2164  CA  ASN   270     -37.321  19.633  13.050  1.00 75.44           C  
ATOM   2165  CB  ASN   270     -35.821  19.446  12.754  1.00 74.36           C  
ATOM   2166  CG  ASN   270     -35.182  20.804  12.516  1.00 79.05           C  
ATOM   2167  OD1 ASN   270     -35.353  21.736  13.301  1.00 80.80           O  
ATOM   2168  ND2 ASN   270     -34.434  20.924  11.385  1.00 83.57           N  
ATOM   2169  C   ASN   270     -37.904  20.426  11.914  1.00 75.25           C  
ATOM   2170  O   ASN   270     -37.936  21.655  11.973  1.00 72.63           O  
ATOM   2171  N   SER   271     -38.386  19.758  10.850  1.00 75.32           N  
ATOM   2172  CA  SER   271     -38.885  20.461   9.694  1.00 76.04           C  
ATOM   2173  CB  SER   271     -39.332  19.523   8.556  1.00 74.82           C  
ATOM   2174  OG  SER   271     -40.471  18.769   8.944  1.00 77.99           O  
ATOM   2175  C   SER   271     -40.056  21.343  10.053  1.00 76.24           C  
ATOM   2176  O   SER   271     -40.412  22.237   9.285  1.00 77.32           O  
ATOM   2177  N   CYS   272     -40.736  21.046  11.178  1.00 75.25           N  
ATOM   2178  CA  CYS   272     -41.868  21.767  11.708  1.00 74.43           C  
ATOM   2179  CB  CYS   272     -42.601  20.952  12.780  1.00  0.00           C  
ATOM   2180  SG  CYS   272     -44.017  21.841  13.472  1.00  0.00           S  
ATOM   2181  C   CYS   272     -41.511  23.076  12.364  1.00 76.72           C  
ATOM   2182  O   CYS   272     -42.311  24.009  12.372  1.00 78.81           O  
ATOM   2183  N   PHE   273     -40.319  23.148  12.982  1.00 75.79           N  
ATOM   2184  CA  PHE   273     -39.905  24.219  13.854  1.00 77.01           C  
ATOM   2185  CB  PHE   273     -38.597  23.890  14.586  1.00 78.53           C  
ATOM   2186  CG  PHE   273     -38.894  22.760  15.507  1.00 78.83           C  
ATOM   2187  CD1 PHE   273     -39.343  23.017  16.778  1.00 81.40           C  
ATOM   2188  CD2 PHE   273     -38.736  21.450  15.109  1.00 82.01           C  
ATOM   2189  CE1 PHE   273     -39.626  21.988  17.643  1.00 83.47           C  
ATOM   2190  CE2 PHE   273     -39.017  20.415  15.969  1.00 81.76           C  
ATOM   2191  CZ  PHE   273     -39.463  20.685  17.241  1.00 85.30           C  
ATOM   2192  C   PHE   273     -39.715  25.570  13.241  1.00 77.35           C  
ATOM   2193  O   PHE   273     -40.148  26.550  13.851  1.00 75.78           O  
ATOM   2194  N   ASN   274     -39.085  25.673  12.049  1.00 77.86           N  
ATOM   2195  CA  ASN   274     -38.707  26.964  11.535  1.00 78.02           C  
ATOM   2196  CB  ASN   274     -38.163  26.994  10.077  1.00 79.19           C  
ATOM   2197  CG  ASN   274     -36.700  26.579  10.021  1.00 81.79           C  
ATOM   2198  OD1 ASN   274     -36.317  25.544  10.566  1.00 74.61           O  
ATOM   2199  ND2 ASN   274     -35.852  27.406   9.350  1.00 85.04           N  
ATOM   2200  C   ASN   274     -39.860  27.905  11.512  1.00 78.43           C  
ATOM   2201  O   ASN   274     -39.745  28.954  12.143  1.00 77.20           O  
ATOM   2202  N   PRO   275     -40.979  27.579  10.931  1.00 78.55           N  
ATOM   2203  CA  PRO   275     -42.044  28.527  10.767  1.00 79.23           C  
ATOM   2204  CD  PRO   275     -41.134  26.412  10.072  1.00 78.83           C  
ATOM   2205  CB  PRO   275     -43.143  27.775  10.017  1.00 80.04           C  
ATOM   2206  CG  PRO   275     -42.382  26.694   9.221  1.00 79.60           C  
ATOM   2207  C   PRO   275     -42.469  29.125  12.071  1.00 80.55           C  
ATOM   2208  O   PRO   275     -42.904  30.277  12.084  1.00 83.61           O  
ATOM   2209  N   MET   276     -42.367  28.355  13.170  1.00 80.72           N  
ATOM   2210  CA  MET   276     -42.703  28.856  14.467  1.00 81.22           C  
ATOM   2211  CB  MET   276     -42.620  27.753  15.535  1.00 83.48           C  
ATOM   2212  CG  MET   276     -43.654  26.647  15.313  1.00 90.04           C  
ATOM   2213  SD  MET   276     -43.376  25.149  16.298  1.00  0.00           S  
ATOM   2214  CE  MET   276     -43.680  25.962  17.892  1.00  0.00           C  
ATOM   2215  C   MET   276     -41.720  29.926  14.836  1.00 78.60           C  
ATOM   2216  O   MET   276     -42.090  30.985  15.338  1.00 77.91           O  
ATOM   2217  N   VAL   277     -40.426  29.678  14.562  1.00 77.22           N  
ATOM   2218  CA  VAL   277     -39.374  30.580  14.927  1.00 76.61           C  
ATOM   2219  CB  VAL   277     -38.001  30.017  14.791  1.00 76.87           C  
ATOM   2220  CG1 VAL   277     -36.981  31.150  14.990  1.00 77.05           C  
ATOM   2221  CG2 VAL   277     -37.848  28.882  15.821  1.00 73.66           C  
ATOM   2222  C   VAL   277     -39.489  31.893  14.198  1.00 75.96           C  
ATOM   2223  O   VAL   277     -39.061  32.909  14.743  1.00 76.16           O  
ATOM   2224  N   TYR   278     -40.052  31.935  12.967  1.00 76.28           N  
ATOM   2225  CA  TYR   278     -40.216  33.217  12.306  1.00 76.44           C  
ATOM   2226  CB  TYR   278     -40.918  33.353  10.920  1.00 77.72           C  
ATOM   2227  CG  TYR   278     -39.936  33.240   9.808  1.00 77.26           C  
ATOM   2228  CD1 TYR   278     -38.673  33.742   9.956  1.00 81.33           C  
ATOM   2229  CD2 TYR   278     -40.252  32.636   8.616  1.00 77.44           C  
ATOM   2230  CE1 TYR   278     -37.710  33.622   8.987  1.00 83.58           C  
ATOM   2231  CE2 TYR   278     -39.300  32.518   7.632  1.00 78.66           C  
ATOM   2232  CZ  TYR   278     -38.029  32.997   7.814  1.00 80.70           C  
ATOM   2233  OH  TYR   278     -37.063  32.849   6.799  1.00 81.84           O  
ATOM   2234  C   TYR   278     -41.085  34.105  13.133  1.00 73.86           C  
ATOM   2235  O   TYR   278     -41.019  35.325  13.003  1.00 77.86           O  
ATOM   2236  N   GLY   279     -41.969  33.530  13.960  1.00 72.88           N  
ATOM   2237  CA  GLY   279     -42.915  34.312  14.702  1.00 76.25           C  
ATOM   2238  C   GLY   279     -42.205  35.379  15.484  1.00 78.27           C  
ATOM   2239  O   GLY   279     -42.791  36.421  15.771  1.00 79.91           O  
ATOM   2240  N   TYR   280     -40.943  35.165  15.900  1.00 79.14           N  
ATOM   2241  CA  TYR   280     -40.334  36.213  16.671  1.00 79.59           C  
ATOM   2242  CB  TYR   280     -38.954  35.917  17.286  1.00 77.25           C  
ATOM   2243  CG  TYR   280     -38.771  36.938  18.367  1.00 76.09           C  
ATOM   2244  CD1 TYR   280     -38.263  38.194  18.115  1.00  0.00           C  
ATOM   2245  CD2 TYR   280     -39.140  36.633  19.657  1.00  0.00           C  
ATOM   2246  CE1 TYR   280     -38.114  39.116  19.127  1.00  0.00           C  
ATOM   2247  CE2 TYR   280     -38.993  37.548  20.673  1.00  0.00           C  
ATOM   2248  CZ  TYR   280     -38.487  38.795  20.408  1.00 81.23           C  
ATOM   2249  OH  TYR   280     -38.344  39.731  21.454  1.00  0.00           O  
ATOM   2250  C   TYR   280     -40.256  37.455  15.829  1.00 79.99           C  
ATOM   2251  O   TYR   280     -40.330  38.566  16.352  1.00 79.93           O  
ATOM   2252  N   PHE   281     -40.080  37.328  14.501  1.00 82.57           N  
ATOM   2253  CA  PHE   281     -40.008  38.548  13.751  1.00 84.20           C  
ATOM   2254  CB  PHE   281     -39.412  38.400  12.350  1.00 84.66           C  
ATOM   2255  CG  PHE   281     -38.942  39.764  11.977  1.00  0.00           C  
ATOM   2256  CD1 PHE   281     -37.835  40.305  12.595  1.00  0.00           C  
ATOM   2257  CD2 PHE   281     -39.591  40.499  11.016  1.00  0.00           C  
ATOM   2258  CE1 PHE   281     -37.377  41.557  12.267  1.00  0.00           C  
ATOM   2259  CE2 PHE   281     -39.139  41.753  10.681  1.00  0.00           C  
ATOM   2260  CZ  PHE   281     -38.034  42.281  11.306  1.00  0.00           C  
ATOM   2261  C   PHE   281     -41.375  39.159  13.630  1.00 84.79           C  
ATOM   2262  O   PHE   281     -42.381  38.465  13.518  1.00 88.37           O  
ATOM   2263  N   SER   282     -41.435  40.507  13.688  1.00 86.62           N  
ATOM   2264  CA  SER   282     -42.682  41.223  13.639  1.00 85.84           C  
ATOM   2265  CB  SER   282     -42.537  42.708  14.014  1.00 85.22           C  
ATOM   2266  OG  SER   282     -41.740  43.381  13.052  1.00  0.00           O  
ATOM   2267  C   SER   282     -43.292  41.171  12.273  1.00 86.45           C  
ATOM   2268  O   SER   282     -44.514  41.100  12.144  1.00 85.67           O  
ATOM   2269  N   ARG   283     -42.464  41.247  11.215  1.00 87.75           N  
ATOM   2270  CA  ARG   283     -42.975  41.277   9.874  1.00 88.35           C  
ATOM   2271  CB  ARG   283     -41.914  41.624   8.823  1.00 91.75           C  
ATOM   2272  CG  ARG   283     -41.540  43.104   8.878  1.00 99.65           C  
ATOM   2273  CD  ARG   283     -40.619  43.559   7.752  1.00  0.00           C  
ATOM   2274  NE  ARG   283     -40.433  45.024   7.929  1.00  0.00           N  
ATOM   2275  CZ  ARG   283     -39.184  45.569   7.848  1.00  0.00           C  
ATOM   2276  NH1 ARG   283     -38.101  44.770   7.615  1.00  0.00           N1+
ATOM   2277  NH2 ARG   283     -39.022  46.913   8.018  1.00  0.00           N  
ATOM   2278  C   ARG   283     -43.608  39.979   9.493  1.00 88.54           C  
ATOM   2279  O   ARG   283     -44.642  39.966   8.831  1.00 87.13           O  
ATOM   2280  N   ARG   284     -42.989  38.848   9.882  1.00 87.91           N  
ATOM   2281  CA  ARG   284     -43.507  37.558   9.536  1.00 85.83           C  
ATOM   2282  CB  ARG   284     -42.578  36.421   9.993  1.00 83.02           C  
ATOM   2283  CG  ARG   284     -41.183  36.517   9.372  1.00 81.58           C  
ATOM   2284  CD  ARG   284     -41.172  36.623   7.840  1.00  0.00           C  
ATOM   2285  NE  ARG   284     -41.551  35.301   7.257  1.00  0.00           N  
ATOM   2286  CZ  ARG   284     -42.828  35.047   6.841  1.00 84.78           C  
ATOM   2287  NH1 ARG   284     -43.811  35.978   7.007  1.00  0.00           N1+
ATOM   2288  NH2 ARG   284     -43.108  33.865   6.217  1.00  0.00           N  
ATOM   2289  C   ARG   284     -44.830  37.389  10.215  1.00 84.97           C  
ATOM   2290  O   ARG   284     -45.788  36.914   9.605  1.00 85.85           O  
ATOM   2291  N   THR   285     -44.927  37.797  11.494  1.00 85.64           N  
ATOM   2292  CA  THR   285     -46.144  37.633  12.241  1.00 86.23           C  
ATOM   2293  CB  THR   285     -46.048  38.078  13.669  1.00 86.76           C  
ATOM   2294  OG1 THR   285     -45.701  39.452  13.750  1.00  0.00           O  
ATOM   2295  CG2 THR   285     -44.999  37.217  14.375  1.00  0.00           C  
ATOM   2296  C   THR   285     -47.237  38.431  11.610  1.00 85.68           C  
ATOM   2297  O   THR   285     -48.369  37.964  11.502  1.00 85.47           O  
ATOM   2298  N   VAL   286     -46.937  39.673  11.197  1.00 84.51           N  
ATOM   2299  CA  VAL   286     -47.969  40.451  10.588  1.00 83.97           C  
ATOM   2300  CB  VAL   286     -47.581  41.887  10.383  1.00 85.26           C  
ATOM   2301  CG1 VAL   286     -46.578  41.972   9.224  1.00 85.90           C  
ATOM   2302  CG2 VAL   286     -48.856  42.728  10.196  1.00 82.88           C  
ATOM   2303  C   VAL   286     -48.317  39.830   9.267  1.00 82.02           C  
ATOM   2304  O   VAL   286     -49.488  39.756   8.899  1.00 86.53           O  
ATOM   2305  N   ARG   287     -47.302  39.347   8.516  1.00 80.09           N  
ATOM   2306  CA  ARG   287     -47.539  38.794   7.216  1.00 79.44           C  
ATOM   2307  CB  ARG   287     -46.247  38.410   6.480  1.00 78.92           C  
ATOM   2308  CG  ARG   287     -45.370  39.624   6.159  1.00  0.00           C  
ATOM   2309  CD  ARG   287     -46.103  40.735   5.397  1.00  0.00           C  
ATOM   2310  NE  ARG   287     -46.848  41.554   6.397  1.00  0.00           N  
ATOM   2311  CZ  ARG   287     -47.973  42.233   6.027  1.00  0.00           C  
ATOM   2312  NH1 ARG   287     -48.469  42.091   4.764  1.00  0.00           N1+
ATOM   2313  NH2 ARG   287     -48.605  43.039   6.928  1.00  0.00           N  
ATOM   2314  C   ARG   287     -48.410  37.581   7.325  1.00 78.78           C  
ATOM   2315  O   ARG   287     -49.364  37.441   6.563  1.00 78.15           O  
ATOM   2316  N   ARG   288     -48.124  36.684   8.291  1.00 78.39           N  
ATOM   2317  CA  ARG   288     -48.869  35.464   8.429  1.00 77.87           C  
ATOM   2318  CB  ARG   288     -48.317  34.550   9.533  1.00 77.26           C  
ATOM   2319  CG  ARG   288     -46.954  33.958   9.179  1.00 77.36           C  
ATOM   2320  CD  ARG   288     -46.340  33.079  10.274  1.00  0.00           C  
ATOM   2321  NE  ARG   288     -47.069  31.778  10.292  1.00  0.00           N  
ATOM   2322  CZ  ARG   288     -48.032  31.529  11.229  1.00 76.78           C  
ATOM   2323  NH1 ARG   288     -48.292  32.444  12.208  1.00  0.00           N1+
ATOM   2324  NH2 ARG   288     -48.714  30.348  11.191  1.00  0.00           N  
ATOM   2325  C   ARG   288     -50.296  35.756   8.760  1.00 77.70           C  
ATOM   2326  O   ARG   288     -51.199  35.154   8.184  1.00 75.76           O  
ATOM   2327  N   SER   289     -50.544  36.710   9.677  1.00 78.23           N  
ATOM   2328  CA  SER   289     -51.890  36.993  10.087  1.00 79.51           C  
ATOM   2329  CB  SER   289     -51.971  38.091  11.163  1.00 80.74           C  
ATOM   2330  OG  SER   289     -51.428  39.307  10.668  1.00  0.00           O  
ATOM   2331  C   SER   289     -52.668  37.450   8.896  1.00 78.03           C  
ATOM   2332  O   SER   289     -53.858  37.163   8.777  1.00 78.24           O  
ATOM   2333  N   HIS   290     -52.010  38.174   7.975  1.00 76.38           N  
ATOM   2334  CA  HIS   290     -52.666  38.683   6.809  1.00 74.47           C  
ATOM   2335  ND1 HIS   290     -52.954  40.004   3.800  1.00  0.00           N  
ATOM   2336  CG  HIS   290     -52.303  40.421   4.938  1.00 79.56           C  
ATOM   2337  CB  HIS   290     -51.680  39.496   5.944  1.00 75.29           C  
ATOM   2338  NE2 HIS   290     -52.998  42.227   3.777  1.00  0.00           N  
ATOM   2339  CD2 HIS   290     -52.339  41.781   4.908  1.00  0.00           C  
ATOM   2340  CE1 HIS   290     -53.349  41.123   3.141  1.00  0.00           C  
ATOM   2341  C   HIS   290     -53.130  37.500   6.013  1.00 73.86           C  
ATOM   2342  O   HIS   290     -54.278  37.442   5.572  1.00 73.06           O  
ATOM   2343  N   HIS   291     -52.236  36.508   5.836  1.00 70.47           N  
ATOM   2344  CA  HIS   291     -52.487  35.317   5.070  1.00 71.14           C  
ATOM   2345  ND1 HIS   291     -51.234  32.996   2.913  1.00  0.00           N  
ATOM   2346  CG  HIS   291     -51.438  33.135   4.266  1.00 69.52           C  
ATOM   2347  CB  HIS   291     -51.246  34.415   5.017  1.00 68.65           C  
ATOM   2348  NE2 HIS   291     -51.830  30.994   3.675  1.00  0.00           N  
ATOM   2349  CD2 HIS   291     -51.803  31.903   4.717  1.00 62.62           C  
ATOM   2350  CE1 HIS   291     -51.481  31.697   2.612  1.00  0.00           C  
ATOM   2351  C   HIS   291     -53.577  34.499   5.681  1.00 72.95           C  
ATOM   2352  O   HIS   291     -54.502  34.077   4.987  1.00 74.46           O  
ATOM   2353  N   GLU   292     -53.490  34.238   6.997  1.00 74.28           N  
ATOM   2354  CA  GLU   292     -54.459  33.410   7.653  1.00 75.08           C  
ATOM   2355  CB  GLU   292     -54.072  33.015   9.087  1.00 74.68           C  
ATOM   2356  CG  GLU   292     -52.966  31.960   9.139  1.00 73.84           C  
ATOM   2357  CD  GLU   292     -52.724  31.617  10.600  1.00  0.00           C  
ATOM   2358  OE1 GLU   292     -52.187  32.492  11.324  1.00  0.00           O  
ATOM   2359  OE2 GLU   292     -53.082  30.477  11.012  1.00  0.00           O1-
ATOM   2360  C   GLU   292     -55.765  34.110   7.713  1.00 76.80           C  
ATOM   2361  O   GLU   292     -56.812  33.465   7.654  1.00 76.39           O  
ATOM   2362  N   LEU   293     -55.736  35.451   7.828  1.00 79.59           N  
ATOM   2363  CA  LEU   293     -56.939  36.197   8.026  1.00 80.75           C  
ATOM   2364  CB  LEU   293     -58.050  35.821   7.029  1.00 81.26           C  
ATOM   2365  CG  LEU   293     -59.347  36.636   7.193  1.00  0.00           C  
ATOM   2366  CD1 LEU   293     -59.122  38.105   6.809  1.00  0.00           C  
ATOM   2367  CD2 LEU   293     -60.524  36.009   6.425  1.00  0.00           C  
ATOM   2368  C   LEU   293     -57.380  35.860   9.412  1.00 81.21           C  
ATOM   2369  O   LEU   293     -58.520  36.108   9.804  1.00 81.97           O  
ATOM   2370  N   HIS   294     -56.443  35.276  10.186  1.00 81.84           N  
ATOM   2371  CA  HIS   294     -56.679  34.935  11.553  1.00 82.60           C  
ATOM   2372  ND1 HIS   294     -58.448  32.106  11.692  1.00  0.00           N  
ATOM   2373  CG  HIS   294     -57.194  32.455  11.241  1.00 82.55           C  
ATOM   2374  CB  HIS   294     -56.319  33.478  11.905  1.00 82.19           C  
ATOM   2375  NE2 HIS   294     -58.065  30.883   9.874  1.00  0.00           N  
ATOM   2376  CD2 HIS   294     -56.975  31.697  10.131  1.00 83.45           C  
ATOM   2377  CE1 HIS   294     -58.923  31.163  10.838  1.00  0.00           C  
ATOM   2378  C   HIS   294     -55.726  35.819  12.340  1.00 83.35           C  
ATOM   2379  O   HIS   294     -55.840  35.859  13.595  1.00 85.10           O  
ATOM   2380  OXT HIS   294     -54.863  36.465  11.690  1.00  0.00           O1-
TER    2381      HIS   294 
CONECT  554 1206
CONECT 1206  554
END
