# Supplementary material for: Data for the homology modelling of the red pigment-concentrating hormone receptor (Dappu-RPCHR) of the crustacean Daphnia pulex, and docking of its cognate agonist (Dappu-RPCH)
Source: Data Brief. 2017 Oct 24;15:941–7. doi: 10.1016/j.dib.2017.10.045 (PMC5683752; doi:10.1016/j.dib.2017.10.045)
Supplement: Supplementary file 4 — Dappu-RPCHR without loop refinement. [file mmc3.zip › mmc3.pdb]

REMARK   Accelrys Discovery Studio PDB file
REMARK   Created:  2015-09-14T11:11:04Z
SSBOND   1 CYS     72    CYS    150                                     
ATOM      1  N   SER     1     -49.609   7.937  18.029  1.00 85.55           N1+
ATOM      2  CA  SER     1     -50.478   7.119  17.156  1.00 84.86           C  
ATOM      3  CB  SER     1     -51.927   7.139  17.669  1.00 86.69           C  
ATOM      4  OG  SER     1     -51.997   6.550  18.959  1.00  0.00           O  
ATOM      5  C   SER     1     -50.472   7.635  15.758  1.00 85.06           C  
ATOM      6  O   SER     1     -49.690   8.514  15.404  1.00 86.04           O  
ATOM      7  N   ILE     2     -51.351   7.073  14.913  1.00 83.06           N  
ATOM      8  CA  ILE     2     -51.425   7.485  13.544  1.00 82.58           C  
ATOM      9  CB  ILE     2     -52.386   6.662  12.730  1.00  0.00           C  
ATOM     10  CG1 ILE     2     -53.829   6.798  13.248  1.00  0.00           C  
ATOM     11  CG2 ILE     2     -51.863   5.216  12.720  1.00  0.00           C  
ATOM     12  CD1 ILE     2     -54.044   6.261  14.664  1.00  0.00           C  
ATOM     13  C   ILE     2     -51.877   8.908  13.500  1.00 81.74           C  
ATOM     14  O   ILE     2     -51.337   9.720  12.749  1.00 83.08           O  
ATOM     15  N   ALA     3     -52.877   9.255  14.328  1.00 81.34           N  
ATOM     16  CA  ALA     3     -53.423  10.578  14.294  1.00 80.88           C  
ATOM     17  CB  ALA     3     -54.578  10.769  15.292  1.00 81.07           C  
ATOM     18  C   ALA     3     -52.359  11.570  14.643  1.00 80.13           C  
ATOM     19  O   ALA     3     -52.245  12.612  13.998  1.00 81.84           O  
ATOM     20  N   THR     4     -51.535  11.271  15.664  1.00 79.45           N  
ATOM     21  CA  THR     4     -50.551  12.227  16.089  1.00 79.67           C  
ATOM     22  CB  THR     4     -49.814  11.812  17.332  1.00 81.11           C  
ATOM     23  OG1 THR     4     -49.016  12.888  17.805  1.00  0.00           O  
ATOM     24  CG2 THR     4     -48.936  10.587  17.035  1.00 81.49           C  
ATOM     25  C   THR     4     -49.558  12.469  14.995  1.00 79.83           C  
ATOM     26  O   THR     4     -49.213  13.614  14.707  1.00 81.09           O  
ATOM     27  N   TYR     5     -49.080  11.397  14.338  1.00 80.50           N  
ATOM     28  CA  TYR     5     -48.108  11.559  13.299  1.00 80.67           C  
ATOM     29  CB  TYR     5     -47.466  10.243  12.842  1.00 80.79           C  
ATOM     30  CG  TYR     5     -46.572   9.874  13.978  1.00 80.56           C  
ATOM     31  CD1 TYR     5     -47.048   9.148  15.044  1.00  0.00           C  
ATOM     32  CD2 TYR     5     -45.254  10.273  13.986  1.00  0.00           C  
ATOM     33  CE1 TYR     5     -46.228   8.815  16.095  1.00  0.00           C  
ATOM     34  CE2 TYR     5     -44.426   9.943  15.033  1.00  0.00           C  
ATOM     35  CZ  TYR     5     -44.913   9.212  16.091  1.00  0.00           C  
ATOM     36  OH  TYR     5     -44.069   8.871  17.169  1.00  0.00           O  
ATOM     37  C   TYR     5     -48.730  12.296  12.162  1.00 80.62           C  
ATOM     38  O   TYR     5     -48.066  13.094  11.504  1.00 78.80           O  
ATOM     39  N   SER     6     -50.023  12.048  11.890  1.00 79.41           N  
ATOM     40  CA  SER     6     -50.681  12.742  10.821  1.00 79.83           C  
ATOM     41  CB  SER     6     -52.156  12.340  10.665  1.00 79.47           C  
ATOM     42  OG  SER     6     -52.253  10.972  10.298  1.00 82.68           O  
ATOM     43  C   SER     6     -50.641  14.208  11.131  1.00 80.21           C  
ATOM     44  O   SER     6     -50.481  15.037  10.236  1.00 82.42           O  
ATOM     45  N   VAL     7     -50.781  14.565  12.420  1.00 79.85           N  
ATOM     46  CA  VAL     7     -50.759  15.938  12.839  1.00 79.83           C  
ATOM     47  CB  VAL     7     -51.023  16.089  14.309  1.00 80.71           C  
ATOM     48  CG1 VAL     7     -50.905  17.576  14.682  1.00  0.00           C  
ATOM     49  CG2 VAL     7     -52.396  15.471  14.625  1.00  0.00           C  
ATOM     50  C   VAL     7     -49.400  16.497  12.552  1.00 78.29           C  
ATOM     51  O   VAL     7     -49.270  17.653  12.152  1.00 80.15           O  
ATOM     52  N   LEU     8     -48.351  15.676  12.751  1.00 77.38           N  
ATOM     53  CA  LEU     8     -46.992  16.098  12.557  1.00 77.38           C  
ATOM     54  CB  LEU     8     -45.979  14.989  12.879  1.00 78.54           C  
ATOM     55  CG  LEU     8     -45.998  14.548  14.355  1.00  0.00           C  
ATOM     56  CD1 LEU     8     -44.953  13.453  14.626  1.00 77.13           C  
ATOM     57  CD2 LEU     8     -45.866  15.752  15.302  1.00  0.00           C  
ATOM     58  C   LEU     8     -46.808  16.482  11.122  1.00 77.46           C  
ATOM     59  O   LEU     8     -46.175  17.490  10.812  1.00 77.58           O  
ATOM     60  N   LEU     9     -47.366  15.677  10.203  1.00 77.58           N  
ATOM     61  CA  LEU     9     -47.261  15.958   8.803  1.00 76.60           C  
ATOM     62  CB  LEU     9     -47.941  14.883   7.936  1.00 76.85           C  
ATOM     63  CG  LEU     9     -47.148  13.572   7.781  1.00  0.00           C  
ATOM     64  CD1 LEU     9     -46.714  12.987   9.131  1.00  0.00           C  
ATOM     65  CD2 LEU     9     -47.962  12.558   6.963  1.00  0.00           C  
ATOM     66  C   LEU     9     -47.960  17.247   8.518  1.00 78.14           C  
ATOM     67  O   LEU     9     -47.465  18.075   7.756  1.00 76.84           O  
ATOM     68  N   ILE    10     -49.132  17.452   9.144  1.00 78.66           N  
ATOM     69  CA  ILE    10     -49.930  18.610   8.870  1.00 78.89           C  
ATOM     70  CB  ILE    10     -51.227  18.605   9.624  1.00 80.42           C  
ATOM     71  CG1 ILE    10     -52.068  17.381   9.225  1.00  0.00           C  
ATOM     72  CG2 ILE    10     -51.934  19.948   9.369  1.00  0.00           C  
ATOM     73  CD1 ILE    10     -53.258  17.128  10.149  1.00 86.47           C  
ATOM     74  C   ILE    10     -49.198  19.855   9.259  1.00 79.68           C  
ATOM     75  O   ILE    10     -49.161  20.808   8.483  1.00 80.46           O  
ATOM     76  N   ILE    11     -48.589  19.902  10.463  1.00 78.89           N  
ATOM     77  CA  ILE    11     -47.972  21.150  10.806  1.00 76.32           C  
ATOM     78  CB  ILE    11     -47.546  21.366  12.237  1.00 75.15           C  
ATOM     79  CG1 ILE    11     -46.459  20.397  12.700  1.00  0.00           C  
ATOM     80  CG2 ILE    11     -48.816  21.311  13.101  1.00  0.00           C  
ATOM     81  CD1 ILE    11     -47.003  19.002  12.941  1.00  0.00           C  
ATOM     82  C   ILE    11     -46.806  21.428   9.916  1.00 75.76           C  
ATOM     83  O   ILE    11     -46.600  22.571   9.517  1.00 78.99           O  
ATOM     84  N   SER    12     -45.997  20.406   9.585  1.00 72.82           N  
ATOM     85  CA  SER    12     -44.862  20.681   8.755  1.00 72.71           C  
ATOM     86  CB  SER    12     -43.930  19.467   8.610  1.00 73.57           C  
ATOM     87  OG  SER    12     -44.684  18.296   8.351  1.00  0.00           O  
ATOM     88  C   SER    12     -45.305  21.205   7.415  1.00 69.65           C  
ATOM     89  O   SER    12     -44.755  22.191   6.928  1.00 68.44           O  
ATOM     90  N   VAL    13     -46.323  20.588   6.784  1.00 68.32           N  
ATOM     91  CA  VAL    13     -46.767  21.048   5.493  1.00 69.33           C  
ATOM     92  CB  VAL    13     -47.877  20.221   4.903  1.00 69.55           C  
ATOM     93  CG1 VAL    13     -48.308  20.873   3.578  1.00 64.85           C  
ATOM     94  CG2 VAL    13     -47.411  18.770   4.735  1.00 66.28           C  
ATOM     95  C   VAL    13     -47.331  22.436   5.593  1.00 71.00           C  
ATOM     96  O   VAL    13     -46.999  23.310   4.793  1.00 72.48           O  
ATOM     97  N   CYS    14     -48.211  22.676   6.584  1.00 70.84           N  
ATOM     98  CA  CYS    14     -48.893  23.938   6.668  1.00 69.45           C  
ATOM     99  CB  CYS    14     -49.900  23.994   7.827  1.00 70.88           C  
ATOM    100  SG  CYS    14     -50.754  25.598   7.914  1.00  0.00           S  
ATOM    101  C   CYS    14     -47.935  25.071   6.872  1.00 71.34           C  
ATOM    102  O   CYS    14     -47.977  26.064   6.146  1.00 71.00           O  
ATOM    103  N   GLY    15     -47.030  24.943   7.857  1.00 71.43           N  
ATOM    104  CA  GLY    15     -46.156  26.027   8.207  1.00 67.82           C  
ATOM    105  C   GLY    15     -45.235  26.374   7.078  1.00 68.17           C  
ATOM    106  O   GLY    15     -45.003  27.552   6.806  1.00 67.71           O  
ATOM    107  N   ASN    16     -44.662  25.357   6.411  1.00 66.99           N  
ATOM    108  CA  ASN    16     -43.723  25.587   5.349  1.00 67.98           C  
ATOM    109  CB  ASN    16     -43.039  24.298   4.866  1.00 68.88           C  
ATOM    110  CG  ASN    16     -42.098  23.826   5.966  1.00 71.66           C  
ATOM    111  OD1 ASN    16     -41.306  24.601   6.501  1.00 69.08           O  
ATOM    112  ND2 ASN    16     -42.186  22.516   6.319  1.00 68.08           N  
ATOM    113  C   ASN    16     -44.415  26.201   4.177  1.00 71.16           C  
ATOM    114  O   ASN    16     -43.860  27.072   3.508  1.00 69.41           O  
ATOM    115  N   ILE    17     -45.652  25.758   3.886  1.00 67.56           N  
ATOM    116  CA  ILE    17     -46.363  26.305   2.771  1.00 70.68           C  
ATOM    117  CB  ILE    17     -47.726  25.701   2.585  1.00 69.27           C  
ATOM    118  CG1 ILE    17     -47.619  24.201   2.267  1.00 71.90           C  
ATOM    119  CG2 ILE    17     -48.450  26.508   1.495  1.00 67.05           C  
ATOM    120  CD1 ILE    17     -48.958  23.466   2.333  1.00  0.00           C  
ATOM    121  C   ILE    17     -46.550  27.764   3.041  1.00 71.64           C  
ATOM    122  O   ILE    17     -46.410  28.597   2.147  1.00 72.88           O  
ATOM    123  N   THR    18     -46.864  28.103   4.304  1.00 73.15           N  
ATOM    124  CA  THR    18     -47.126  29.460   4.687  1.00 72.57           C  
ATOM    125  CB  THR    18     -47.496  29.591   6.136  1.00 72.34           C  
ATOM    126  OG1 THR    18     -48.639  28.799   6.424  1.00  0.00           O  
ATOM    127  CG2 THR    18     -47.800  31.071   6.430  1.00  0.00           C  
ATOM    128  C   THR    18     -45.905  30.304   4.464  1.00 73.72           C  
ATOM    129  O   THR    18     -46.016  31.448   4.024  1.00 76.55           O  
ATOM    130  N   VAL    19     -44.709  29.778   4.792  1.00 72.68           N  
ATOM    131  CA  VAL    19     -43.490  30.527   4.640  1.00 70.92           C  
ATOM    132  CB  VAL    19     -42.283  29.791   5.148  1.00 73.28           C  
ATOM    133  CG1 VAL    19     -41.029  30.627   4.838  1.00 72.16           C  
ATOM    134  CG2 VAL    19     -42.481  29.493   6.643  1.00 69.63           C  
ATOM    135  C   VAL    19     -43.241  30.811   3.189  1.00 72.46           C  
ATOM    136  O   VAL    19     -42.886  31.924   2.812  1.00 72.67           O  
ATOM    137  N   LEU    20     -43.424  29.805   2.318  1.00 69.98           N  
ATOM    138  CA  LEU    20     -43.127  29.989   0.925  1.00 68.58           C  
ATOM    139  CB  LEU    20     -43.359  28.706   0.113  1.00 68.25           C  
ATOM    140  CG  LEU    20     -43.098  28.871  -1.396  1.00  0.00           C  
ATOM    141  CD1 LEU    20     -41.629  29.215  -1.683  1.00 71.51           C  
ATOM    142  CD2 LEU    20     -43.588  27.643  -2.180  1.00  0.00           C  
ATOM    143  C   LEU    20     -44.008  31.049   0.342  1.00 69.05           C  
ATOM    144  O   LEU    20     -43.537  31.936  -0.369  1.00 65.40           O  
ATOM    145  N   VAL    21     -45.317  30.995   0.642  1.00 70.28           N  
ATOM    146  CA  VAL    21     -46.233  31.932   0.062  1.00 69.62           C  
ATOM    147  CB  VAL    21     -47.670  31.644   0.376  1.00 71.36           C  
ATOM    148  CG1 VAL    21     -48.515  32.734  -0.301  1.00  0.00           C  
ATOM    149  CG2 VAL    21     -48.007  30.223  -0.101  1.00 69.44           C  
ATOM    150  C   VAL    21     -45.942  33.321   0.543  1.00 71.19           C  
ATOM    151  O   VAL    21     -46.031  34.276  -0.224  1.00 72.89           O  
ATOM    152  N   ASN    22     -45.587  33.476   1.833  1.00 71.45           N  
ATOM    153  CA  ASN    22     -45.371  34.780   2.392  1.00 70.84           C  
ATOM    154  CB  ASN    22     -45.072  34.736   3.899  1.00 67.19           C  
ATOM    155  CG  ASN    22     -46.349  34.279   4.590  1.00  0.00           C  
ATOM    156  OD1 ASN    22     -47.405  34.186   3.966  1.00  0.00           O  
ATOM    157  ND2 ASN    22     -46.255  33.990   5.915  1.00  0.00           N  
ATOM    158  C   ASN    22     -44.225  35.460   1.707  1.00 71.90           C  
ATOM    159  O   ASN    22     -44.312  36.650   1.406  1.00 70.99           O  
ATOM    160  N   LEU    23     -43.111  34.741   1.461  1.00 71.62           N  
ATOM    161  CA  LEU    23     -41.988  35.349   0.803  1.00 71.02           C  
ATOM    162  CB  LEU    23     -40.733  34.465   0.747  1.00 69.83           C  
ATOM    163  CG  LEU    23     -39.611  35.121  -0.084  1.00  0.00           C  
ATOM    164  CD1 LEU    23     -39.253  36.510   0.463  1.00 70.35           C  
ATOM    165  CD2 LEU    23     -38.389  34.200  -0.224  1.00  0.00           C  
ATOM    166  C   LEU    23     -42.343  35.691  -0.608  1.00 76.54           C  
ATOM    167  O   LEU    23     -41.985  36.757  -1.104  1.00 79.19           O  
ATOM    168  N   ILE    24     -43.043  34.780  -1.304  1.00 74.84           N  
ATOM    169  CA  ILE    24     -43.377  35.033  -2.675  1.00 75.72           C  
ATOM    170  CB  ILE    24     -43.980  33.830  -3.364  1.00 72.21           C  
ATOM    171  CG1 ILE    24     -43.958  33.991  -4.896  1.00  0.00           C  
ATOM    172  CG2 ILE    24     -45.388  33.586  -2.800  1.00  0.00           C  
ATOM    173  CD1 ILE    24     -44.856  35.102  -5.438  1.00  0.00           C  
ATOM    174  C   ILE    24     -44.333  36.190  -2.749  1.00 76.56           C  
ATOM    175  O   ILE    24     -44.210  37.051  -3.620  1.00 77.62           O  
ATOM    176  N   LYS    25     -45.319  36.235  -1.831  1.00 76.98           N  
ATOM    177  CA  LYS    25     -46.365  37.222  -1.842  1.00 76.24           C  
ATOM    178  CB  LYS    25     -47.426  36.955  -0.761  1.00 75.25           C  
ATOM    179  CG  LYS    25     -48.559  37.984  -0.738  1.00 77.75           C  
ATOM    180  CD  LYS    25     -49.744  37.573   0.138  1.00 78.52           C  
ATOM    181  CE  LYS    25     -49.476  37.700   1.639  1.00 79.74           C  
ATOM    182  NZ  LYS    25     -48.508  36.667   2.073  1.00 83.19           N1+
ATOM    183  C   LYS    25     -45.865  38.622  -1.614  1.00 77.94           C  
ATOM    184  O   LYS    25     -46.172  39.515  -2.401  1.00 75.40           O  
ATOM    185  N   ARG    26     -45.068  38.869  -0.555  1.00 78.18           N  
ATOM    186  CA  ARG    26     -44.721  40.248  -0.326  1.00 79.67           C  
ATOM    187  CB  ARG    26     -45.034  40.776   1.086  1.00 78.50           C  
ATOM    188  CG  ARG    26     -46.501  41.180   1.275  1.00 77.03           C  
ATOM    189  CD  ARG    26     -46.885  42.434   0.482  1.00  0.00           C  
ATOM    190  NE  ARG    26     -48.255  42.852   0.900  1.00  0.00           N  
ATOM    191  CZ  ARG    26     -49.359  42.380   0.249  1.00 75.36           C  
ATOM    192  NH1 ARG    26     -49.223  41.489  -0.776  1.00  0.00           N1+
ATOM    193  NH2 ARG    26     -50.601  42.802   0.624  1.00  0.00           N  
ATOM    194  C   ARG    26     -43.277  40.505  -0.617  1.00 81.98           C  
ATOM    195  O   ARG    26     -42.391  39.758  -0.205  1.00 78.47           O  
ATOM    196  N   ARG    27     -43.030  41.615  -1.343  1.00 84.43           N  
ATOM    197  CA  ARG    27     -41.726  42.035  -1.777  1.00 86.75           C  
ATOM    198  CB  ARG    27     -41.739  43.234  -2.745  1.00 86.58           C  
ATOM    199  CG  ARG    27     -40.335  43.594  -3.246  1.00 87.94           C  
ATOM    200  CD  ARG    27     -40.309  44.590  -4.408  1.00 90.76           C  
ATOM    201  NE  ARG    27     -40.196  45.965  -3.844  1.00  0.00           N  
ATOM    202  CZ  ARG    27     -39.493  46.918  -4.525  1.00  0.00           C  
ATOM    203  NH1 ARG    27     -38.881  46.602  -5.703  1.00  0.00           N1+
ATOM    204  NH2 ARG    27     -39.402  48.187  -4.028  1.00  0.00           N  
ATOM    205  C   ARG    27     -40.894  42.418  -0.596  1.00 89.37           C  
ATOM    206  O   ARG    27     -39.676  42.250  -0.617  1.00 90.84           O  
ATOM    207  N   HIS    28     -41.524  42.961   0.462  1.00 90.60           N  
ATOM    208  CA  HIS    28     -40.768  43.380   1.607  1.00 88.93           C  
ATOM    209  ND1 HIS    28     -42.187  46.310   2.456  1.00  0.00           N  
ATOM    210  CG  HIS    28     -42.558  44.986   2.391  1.00 95.03           C  
ATOM    211  CB  HIS    28     -41.667  43.842   2.763  1.00 91.49           C  
ATOM    212  NE2 HIS    28     -44.285  46.272   1.715  1.00  0.00           N  
ATOM    213  CD2 HIS    28     -43.842  44.980   1.938  1.00  0.00           C  
ATOM    214  CE1 HIS    28     -43.256  47.036   2.040  1.00  0.00           C  
ATOM    215  C   HIS    28     -40.044  42.173   2.094  1.00 88.02           C  
ATOM    216  O   HIS    28     -38.856  42.214   2.410  1.00 88.49           O  
ATOM    217  N   ILE    29     -40.774  41.053   2.141  1.00 85.74           N  
ATOM    218  CA  ILE    29     -40.255  39.794   2.568  1.00 82.11           C  
ATOM    219  CB  ILE    29     -41.330  38.749   2.647  1.00 80.82           C  
ATOM    220  CG1 ILE    29     -42.370  39.152   3.707  1.00  0.00           C  
ATOM    221  CG2 ILE    29     -40.677  37.389   2.928  1.00  0.00           C  
ATOM    222  CD1 ILE    29     -41.785  39.301   5.113  1.00 70.96           C  
ATOM    223  C   ILE    29     -39.215  39.343   1.597  1.00 81.55           C  
ATOM    224  O   ILE    29     -38.224  38.724   1.984  1.00 78.38           O  
ATOM    225  N   SER    30     -39.423  39.603   0.292  1.00 82.04           N  
ATOM    226  CA  SER    30     -38.444  39.123  -0.632  1.00 83.43           C  
ATOM    227  CB  SER    30     -38.814  39.300  -2.118  1.00 82.54           C  
ATOM    228  OG  SER    30     -38.833  40.674  -2.472  1.00  0.00           O  
ATOM    229  C   SER    30     -37.170  39.837  -0.371  1.00 83.31           C  
ATOM    230  O   SER    30     -37.077  41.061  -0.458  1.00 86.84           O  
ATOM    231  N   ASN    31     -36.136  39.054  -0.033  1.00 80.37           N  
ATOM    232  CA  ASN    31     -34.852  39.623   0.180  1.00 79.80           C  
ATOM    233  CB  ASN    31     -34.164  39.176   1.476  1.00 79.66           C  
ATOM    234  CG  ASN    31     -34.866  39.867   2.636  1.00  0.00           C  
ATOM    235  OD1 ASN    31     -34.962  39.319   3.734  1.00  0.00           O  
ATOM    236  ND2 ASN    31     -35.368  41.108   2.393  1.00  0.00           N  
ATOM    237  C   ASN    31     -34.055  39.142  -0.968  1.00 79.26           C  
ATOM    238  O   ASN    31     -34.353  38.115  -1.577  1.00 82.12           O  
ATOM    239  N   PRO    32     -33.045  39.887  -1.266  1.00  0.00           N  
ATOM    240  CA  PRO    32     -32.233  39.595  -2.400  1.00  0.00           C  
ATOM    241  CD  PRO    32     -32.956  41.276  -0.851  1.00  0.00           C  
ATOM    242  CB  PRO    32     -31.242  40.753  -2.496  1.00  0.00           C  
ATOM    243  CG  PRO    32     -32.002  41.935  -1.861  1.00  0.00           C  
ATOM    244  C   PRO    32     -31.609  38.267  -2.200  1.00  0.00           C  
ATOM    245  O   PRO    32     -31.131  37.687  -3.175  1.00  0.00           O  
ATOM    246  N   ARG    33     -31.586  37.758  -0.955  1.00 76.86           N  
ATOM    247  CA  ARG    33     -30.887  36.524  -0.832  1.00 76.42           C  
ATOM    248  CB  ARG    33     -29.371  36.743  -0.667  1.00 77.31           C  
ATOM    249  CG  ARG    33     -28.518  35.477  -0.772  1.00  0.00           C  
ATOM    250  CD  ARG    33     -27.014  35.776  -0.812  1.00  0.00           C  
ATOM    251  NE  ARG    33     -26.280  34.480  -0.900  1.00  0.00           N  
ATOM    252  CZ  ARG    33     -25.112  34.400  -1.604  1.00  0.00           C  
ATOM    253  NH1 ARG    33     -24.636  35.494  -2.270  1.00  0.00           N1+
ATOM    254  NH2 ARG    33     -24.418  33.225  -1.642  1.00  0.00           N  
ATOM    255  C   ARG    33     -31.374  35.737   0.351  1.00 76.58           C  
ATOM    256  O   ARG    33     -31.797  34.593   0.209  1.00 76.26           O  
ATOM    257  N   VAL    34     -31.355  36.344   1.553  1.00 71.98           N  
ATOM    258  CA  VAL    34     -31.627  35.647   2.784  1.00 72.07           C  
ATOM    259  CB  VAL    34     -31.687  36.609   3.939  1.00 71.58           C  
ATOM    260  CG1 VAL    34     -32.612  37.765   3.539  1.00  0.00           C  
ATOM    261  CG2 VAL    34     -32.194  35.878   5.191  1.00 71.59           C  
ATOM    262  C   VAL    34     -32.936  34.927   2.730  1.00 71.33           C  
ATOM    263  O   VAL    34     -33.000  33.731   3.017  1.00 69.01           O  
ATOM    264  N   ASN    35     -34.009  35.625   2.331  1.00 71.44           N  
ATOM    265  CA  ASN    35     -35.318  35.040   2.358  1.00 70.87           C  
ATOM    266  CB  ASN    35     -36.423  36.060   2.051  1.00 68.01           C  
ATOM    267  CG  ASN    35     -37.673  35.579   2.769  1.00 72.26           C  
ATOM    268  OD1 ASN    35     -38.216  34.514   2.486  1.00 66.06           O  
ATOM    269  ND2 ASN    35     -38.130  36.383   3.766  1.00 72.74           N  
ATOM    270  C   ASN    35     -35.368  33.935   1.352  1.00 71.14           C  
ATOM    271  O   ASN    35     -36.114  32.969   1.513  1.00 73.32           O  
ATOM    272  N   ILE    36     -34.590  34.075   0.262  1.00 72.21           N  
ATOM    273  CA  ILE    36     -34.543  33.088  -0.779  1.00 73.01           C  
ATOM    274  CB  ILE    36     -33.701  33.514  -1.944  1.00 74.09           C  
ATOM    275  CG1 ILE    36     -34.295  34.779  -2.587  1.00  0.00           C  
ATOM    276  CG2 ILE    36     -33.602  32.329  -2.916  1.00  0.00           C  
ATOM    277  CD1 ILE    36     -33.367  35.442  -3.605  1.00 82.81           C  
ATOM    278  C   ILE    36     -33.981  31.811  -0.221  1.00 73.34           C  
ATOM    279  O   ILE    36     -34.461  30.726  -0.545  1.00 77.66           O  
ATOM    280  N   MET    37     -32.933  31.908   0.623  1.00 75.67           N  
ATOM    281  CA  MET    37     -32.336  30.747   1.227  1.00 73.91           C  
ATOM    282  CB  MET    37     -31.132  31.085   2.131  1.00 74.63           C  
ATOM    283  CG  MET    37     -29.887  31.532   1.364  1.00 72.11           C  
ATOM    284  SD  MET    37     -29.098  30.212   0.393  1.00  0.00           S  
ATOM    285  CE  MET    37     -27.596  31.155   0.002  1.00  0.00           C  
ATOM    286  C   MET    37     -33.363  30.119   2.108  1.00 75.76           C  
ATOM    287  O   MET    37     -33.449  28.896   2.216  1.00 72.03           O  
ATOM    288  N   LEU    38     -34.170  30.969   2.766  1.00 71.39           N  
ATOM    289  CA  LEU    38     -35.185  30.535   3.679  1.00 71.36           C  
ATOM    290  CB  LEU    38     -36.020  31.716   4.206  1.00 68.07           C  
ATOM    291  CG  LEU    38     -35.191  32.888   4.763  1.00  0.00           C  
ATOM    292  CD1 LEU    38     -36.094  34.003   5.312  1.00 74.31           C  
ATOM    293  CD2 LEU    38     -34.146  32.422   5.779  1.00  0.00           C  
ATOM    294  C   LEU    38     -36.152  29.688   2.906  1.00 73.02           C  
ATOM    295  O   LEU    38     -36.582  28.633   3.372  1.00 70.62           O  
ATOM    296  N   THR    39     -36.514  30.146   1.692  1.00 70.93           N  
ATOM    297  CA  THR    39     -37.457  29.444   0.868  1.00 71.88           C  
ATOM    298  CB  THR    39     -37.768  30.164  -0.410  1.00 73.11           C  
ATOM    299  OG1 THR    39     -38.367  31.418  -0.126  1.00 71.91           O  
ATOM    300  CG2 THR    39     -38.714  29.297  -1.256  1.00 72.28           C  
ATOM    301  C   THR    39     -36.896  28.107   0.514  1.00 73.34           C  
ATOM    302  O   THR    39     -37.611  27.106   0.503  1.00 77.13           O  
ATOM    303  N   HIS    40     -35.588  28.061   0.223  1.00 73.09           N  
ATOM    304  CA  HIS    40     -34.919  26.846  -0.146  1.00 74.48           C  
ATOM    305  ND1 HIS    40     -32.492  24.748  -0.221  1.00  0.00           N  
ATOM    306  CG  HIS    40     -32.630  25.938  -0.899  1.00  0.00           C  
ATOM    307  CB  HIS    40     -33.424  27.105  -0.397  1.00 74.59           C  
ATOM    308  NE2 HIS    40     -31.218  24.595  -2.038  1.00  0.00           N  
ATOM    309  CD2 HIS    40     -31.849  25.826  -2.009  1.00  0.00           C  
ATOM    310  CE1 HIS    40     -31.634  23.984  -0.943  1.00  0.00           C  
ATOM    311  C   HIS    40     -35.035  25.890   1.007  1.00 74.98           C  
ATOM    312  O   HIS    40     -35.275  24.697   0.818  1.00 78.94           O  
ATOM    313  N   LEU    41     -34.860  26.410   2.237  1.00 73.74           N  
ATOM    314  CA  LEU    41     -34.916  25.655   3.459  1.00 72.08           C  
ATOM    315  CB  LEU    41     -34.656  26.572   4.673  1.00 72.86           C  
ATOM    316  CG  LEU    41     -34.334  25.881   6.015  1.00 78.35           C  
ATOM    317  CD1 LEU    41     -35.365  24.811   6.390  1.00 80.50           C  
ATOM    318  CD2 LEU    41     -32.877  25.399   6.069  1.00 77.36           C  
ATOM    319  C   LEU    41     -36.318  25.126   3.614  1.00 71.55           C  
ATOM    320  O   LEU    41     -36.529  23.965   3.964  1.00 71.52           O  
ATOM    321  N   ALA    42     -37.318  25.987   3.337  1.00 69.20           N  
ATOM    322  CA  ALA    42     -38.711  25.673   3.509  1.00 70.43           C  
ATOM    323  CB  ALA    42     -39.631  26.866   3.204  1.00 67.40           C  
ATOM    324  C   ALA    42     -39.110  24.553   2.601  1.00 70.45           C  
ATOM    325  O   ALA    42     -39.924  23.712   2.977  1.00 73.21           O  
ATOM    326  N   ILE    43     -38.588  24.536   1.361  1.00 72.62           N  
ATOM    327  CA  ILE    43     -38.941  23.508   0.424  1.00 72.54           C  
ATOM    328  CB  ILE    43     -38.567  23.837  -0.996  1.00 71.94           C  
ATOM    329  CG1 ILE    43     -37.063  24.069  -1.171  1.00  0.00           C  
ATOM    330  CG2 ILE    43     -39.425  25.038  -1.426  1.00  0.00           C  
ATOM    331  CD1 ILE    43     -36.709  24.403  -2.620  1.00  0.00           C  
ATOM    332  C   ILE    43     -38.412  22.168   0.857  1.00 71.97           C  
ATOM    333  O   ILE    43     -39.089  21.156   0.698  1.00 75.84           O  
ATOM    334  N   ALA    44     -37.186  22.117   1.417  1.00 71.07           N  
ATOM    335  CA  ALA    44     -36.630  20.863   1.848  1.00 70.88           C  
ATOM    336  CB  ALA    44     -35.215  21.015   2.433  1.00 68.59           C  
ATOM    337  C   ALA    44     -37.508  20.287   2.920  1.00 71.74           C  
ATOM    338  O   ALA    44     -37.751  19.081   2.951  1.00 72.80           O  
ATOM    339  N   ASP    45     -37.989  21.140   3.846  1.00 71.88           N  
ATOM    340  CA  ASP    45     -38.860  20.716   4.911  1.00 71.72           C  
ATOM    341  CB  ASP    45     -39.117  21.819   5.952  1.00 68.87           C  
ATOM    342  CG  ASP    45     -37.855  21.995   6.786  1.00 82.57           C  
ATOM    343  OD1 ASP    45     -37.010  21.056   6.789  1.00 83.92           O  
ATOM    344  OD2 ASP    45     -37.721  23.063   7.438  1.00 79.92           O1-
ATOM    345  C   ASP    45     -40.188  20.305   4.349  1.00 70.22           C  
ATOM    346  O   ASP    45     -40.809  19.360   4.833  1.00 70.23           O  
ATOM    347  N   LEU    46     -40.674  21.018   3.314  1.00 67.28           N  
ATOM    348  CA  LEU    46     -41.957  20.706   2.747  1.00 68.96           C  
ATOM    349  CB  LEU    46     -42.386  21.691   1.644  1.00 63.48           C  
ATOM    350  CG  LEU    46     -43.758  21.359   1.030  1.00 70.22           C  
ATOM    351  CD1 LEU    46     -44.874  21.441   2.085  1.00 68.20           C  
ATOM    352  CD2 LEU    46     -44.043  22.233  -0.201  1.00 74.86           C  
ATOM    353  C   LEU    46     -41.896  19.336   2.144  1.00 65.98           C  
ATOM    354  O   LEU    46     -42.841  18.558   2.246  1.00 70.25           O  
ATOM    355  N   LEU    47     -40.773  19.003   1.484  1.00 66.65           N  
ATOM    356  CA  LEU    47     -40.631  17.713   0.868  1.00 68.44           C  
ATOM    357  CB  LEU    47     -39.321  17.568   0.076  1.00 68.36           C  
ATOM    358  CG  LEU    47     -39.240  18.516  -1.134  1.00  0.00           C  
ATOM    359  CD1 LEU    47     -37.922  18.329  -1.902  1.00  0.00           C  
ATOM    360  CD2 LEU    47     -40.483  18.382  -2.029  1.00  0.00           C  
ATOM    361  C   LEU    47     -40.633  16.666   1.939  1.00 68.93           C  
ATOM    362  O   LEU    47     -41.197  15.586   1.763  1.00 71.60           O  
ATOM    363  N   VAL    48     -39.987  16.959   3.081  1.00 67.67           N  
ATOM    364  CA  VAL    48     -39.925  16.014   4.157  1.00 69.67           C  
ATOM    365  CB  VAL    48     -39.173  16.541   5.346  1.00 70.60           C  
ATOM    366  CG1 VAL    48     -39.277  15.516   6.488  1.00  0.00           C  
ATOM    367  CG2 VAL    48     -37.729  16.851   4.915  1.00  0.00           C  
ATOM    368  C   VAL    48     -41.319  15.719   4.609  1.00 67.76           C  
ATOM    369  O   VAL    48     -41.683  14.560   4.810  1.00 66.68           O  
ATOM    370  N   THR    49     -42.153  16.763   4.780  1.00 66.27           N  
ATOM    371  CA  THR    49     -43.474  16.507   5.270  1.00 68.36           C  
ATOM    372  CB  THR    49     -44.283  17.706   5.648  1.00  0.00           C  
ATOM    373  OG1 THR    49     -45.545  17.258   6.124  1.00  0.00           O  
ATOM    374  CG2 THR    49     -44.481  18.618   4.431  1.00  0.00           C  
ATOM    375  C   THR    49     -44.289  15.737   4.283  1.00 71.02           C  
ATOM    376  O   THR    49     -45.101  14.913   4.694  1.00 72.14           O  
ATOM    377  N   LEU    50     -44.211  16.059   2.977  1.00 71.19           N  
ATOM    378  CA  LEU    50     -44.996  15.310   2.034  1.00 73.59           C  
ATOM    379  CB  LEU    50     -45.180  16.058   0.704  1.00 72.52           C  
ATOM    380  CG  LEU    50     -45.960  17.378   0.862  1.00 75.09           C  
ATOM    381  CD1 LEU    50     -46.131  18.094  -0.487  1.00 78.12           C  
ATOM    382  CD2 LEU    50     -47.293  17.154   1.596  1.00 77.53           C  
ATOM    383  C   LEU    50     -44.433  13.948   1.719  1.00 73.92           C  
ATOM    384  O   LEU    50     -45.118  12.938   1.863  1.00 72.70           O  
ATOM    385  N   LEU    51     -43.174  13.906   1.228  1.00 73.21           N  
ATOM    386  CA  LEU    51     -42.553  12.689   0.764  1.00 73.60           C  
ATOM    387  CB  LEU    51     -41.395  12.964  -0.210  1.00 74.36           C  
ATOM    388  CG  LEU    51     -41.854  13.643  -1.515  1.00  0.00           C  
ATOM    389  CD1 LEU    51     -40.673  13.880  -2.471  1.00  0.00           C  
ATOM    390  CD2 LEU    51     -43.007  12.866  -2.170  1.00  0.00           C  
ATOM    391  C   LEU    51     -42.027  11.760   1.824  1.00 72.66           C  
ATOM    392  O   LEU    51     -42.237  10.551   1.740  1.00 78.23           O  
ATOM    393  N   LEU    52     -41.224  12.284   2.778  1.00 74.33           N  
ATOM    394  CA  LEU    52     -40.562  11.449   3.751  1.00 71.85           C  
ATOM    395  CB  LEU    52     -39.295  12.131   4.314  1.00 71.51           C  
ATOM    396  CG  LEU    52     -38.401  11.261   5.228  1.00  0.00           C  
ATOM    397  CD1 LEU    52     -39.013  11.016   6.619  1.00  0.00           C  
ATOM    398  CD2 LEU    52     -38.000   9.959   4.518  1.00  0.00           C  
ATOM    399  C   LEU    52     -41.403  10.997   4.912  1.00 71.02           C  
ATOM    400  O   LEU    52     -41.545   9.804   5.170  1.00 73.11           O  
ATOM    401  N   MET    53     -42.014  11.959   5.627  1.00 71.04           N  
ATOM    402  CA  MET    53     -42.656  11.698   6.889  1.00 71.84           C  
ATOM    403  CB  MET    53     -43.156  12.986   7.563  1.00 72.70           C  
ATOM    404  CG  MET    53     -43.545  12.788   9.027  1.00  0.00           C  
ATOM    405  SD  MET    53     -43.964  14.320   9.907  1.00  0.00           S  
ATOM    406  CE  MET    53     -43.751  13.585  11.553  1.00  0.00           C  
ATOM    407  C   MET    53     -43.826  10.766   6.779  1.00 72.51           C  
ATOM    408  O   MET    53     -43.990   9.904   7.641  1.00 76.50           O  
ATOM    409  N   PRO    54     -44.664  10.886   5.791  1.00 74.57           N  
ATOM    410  CA  PRO    54     -45.820  10.039   5.719  1.00 73.89           C  
ATOM    411  CD  PRO    54     -44.850  12.129   5.063  1.00 75.19           C  
ATOM    412  CB  PRO    54     -46.656  10.577   4.559  1.00 72.19           C  
ATOM    413  CG  PRO    54     -46.278  12.069   4.498  1.00 70.91           C  
ATOM    414  C   PRO    54     -45.494   8.585   5.582  1.00 74.31           C  
ATOM    415  O   PRO    54     -46.197   7.759   6.159  1.00 72.95           O  
ATOM    416  N   ILE    55     -44.468   8.248   4.784  1.00 75.27           N  
ATOM    417  CA  ILE    55     -44.085   6.886   4.561  1.00 76.82           C  
ATOM    418  CB  ILE    55     -43.111   6.726   3.435  1.00 81.35           C  
ATOM    419  CG1 ILE    55     -43.716   7.243   2.119  1.00  0.00           C  
ATOM    420  CG2 ILE    55     -42.730   5.239   3.383  1.00  0.00           C  
ATOM    421  CD1 ILE    55     -44.985   6.503   1.698  1.00 93.20           C  
ATOM    422  C   ILE    55     -43.446   6.321   5.788  1.00 75.58           C  
ATOM    423  O   ILE    55     -43.671   5.164   6.136  1.00 76.46           O  
ATOM    424  N   GLU    56     -42.601   7.130   6.458  1.00 74.71           N  
ATOM    425  CA  GLU    56     -41.892   6.654   7.607  1.00 75.06           C  
ATOM    426  CB  GLU    56     -40.961   7.705   8.239  1.00  0.00           C  
ATOM    427  CG  GLU    56     -41.698   8.927   8.789  1.00  0.00           C  
ATOM    428  CD  GLU    56     -40.700   9.766   9.575  1.00  0.00           C  
ATOM    429  OE1 GLU    56     -39.557   9.281   9.786  1.00  0.00           O  
ATOM    430  OE2 GLU    56     -41.070  10.901   9.979  1.00  0.00           O1-
ATOM    431  C   GLU    56     -42.888   6.268   8.648  1.00 74.16           C  
ATOM    432  O   GLU    56     -42.749   5.222   9.281  1.00 77.84           O  
ATOM    433  N   ILE    57     -43.931   7.099   8.846  1.00 72.72           N  
ATOM    434  CA  ILE    57     -44.902   6.797   9.855  1.00 72.43           C  
ATOM    435  CB  ILE    57     -45.924   7.871  10.086  1.00 69.78           C  
ATOM    436  CG1 ILE    57     -46.746   7.503  11.330  1.00  0.00           C  
ATOM    437  CG2 ILE    57     -46.780   8.029   8.821  1.00  0.00           C  
ATOM    438  CD1 ILE    57     -45.894   7.367  12.589  1.00  0.00           C  
ATOM    439  C   ILE    57     -45.629   5.534   9.507  1.00 74.22           C  
ATOM    440  O   ILE    57     -45.851   4.685  10.369  1.00 74.73           O  
ATOM    441  N   GLY    58     -46.012   5.369   8.228  1.00 73.35           N  
ATOM    442  CA  GLY    58     -46.748   4.210   7.807  1.00 74.78           C  
ATOM    443  C   GLY    58     -45.915   2.995   8.059  1.00 73.86           C  
ATOM    444  O   GLY    58     -46.426   1.958   8.479  1.00 76.34           O  
ATOM    445  N   TRP    59     -44.600   3.098   7.808  1.00 75.22           N  
ATOM    446  CA  TRP    59     -43.706   1.994   8.010  1.00 75.74           C  
ATOM    447  CB  TRP    59     -42.242   2.363   7.708  1.00 77.29           C  
ATOM    448  CG  TRP    59     -41.223   1.487   8.404  1.00 75.35           C  
ATOM    449  CD2 TRP    59     -40.907   0.122   8.087  1.00 76.44           C  
ATOM    450  CD1 TRP    59     -40.458   1.814   9.486  1.00  0.00           C  
ATOM    451  NE1 TRP    59     -39.679   0.748   9.855  1.00  0.00           N  
ATOM    452  CE2 TRP    59     -39.945  -0.304   9.007  1.00  0.00           C  
ATOM    453  CE3 TRP    59     -41.380  -0.713   7.117  1.00  0.00           C  
ATOM    454  CZ2 TRP    59     -39.440  -1.571   8.969  1.00  0.00           C  
ATOM    455  CZ3 TRP    59     -40.861  -1.990   7.084  1.00  0.00           C  
ATOM    456  CH2 TRP    59     -39.912  -2.413   7.989  1.00  0.00           C  
ATOM    457  C   TRP    59     -43.766   1.549   9.433  1.00 76.69           C  
ATOM    458  O   TRP    59     -43.841   0.350   9.697  1.00 80.31           O  
ATOM    459  N   ALA    60     -43.706   2.498  10.385  1.00 77.24           N  
ATOM    460  CA  ALA    60     -43.710   2.146  11.774  1.00 77.99           C  
ATOM    461  CB  ALA    60     -43.479   3.359  12.691  1.00 78.41           C  
ATOM    462  C   ALA    60     -45.017   1.530  12.177  1.00 78.57           C  
ATOM    463  O   ALA    60     -45.039   0.503  12.854  1.00 80.24           O  
ATOM    464  N   ALA    61     -46.149   2.132  11.760  1.00 78.45           N  
ATOM    465  CA  ALA    61     -47.424   1.657  12.221  1.00 79.09           C  
ATOM    466  CB  ALA    61     -48.596   2.516  11.714  1.00 79.29           C  
ATOM    467  C   ALA    61     -47.667   0.257  11.752  1.00 80.71           C  
ATOM    468  O   ALA    61     -48.053  -0.604  12.541  1.00 82.74           O  
ATOM    469  N   THR    62     -47.445   0.001  10.448  1.00 80.36           N  
ATOM    470  CA  THR    62     -47.658  -1.293   9.860  1.00 80.57           C  
ATOM    471  CB  THR    62     -47.748  -1.258   8.365  1.00 80.83           C  
ATOM    472  OG1 THR    62     -48.000  -2.559   7.852  1.00  0.00           O  
ATOM    473  CG2 THR    62     -46.441  -0.697   7.807  1.00  0.00           C  
ATOM    474  C   THR    62     -46.581  -2.247  10.284  1.00 78.70           C  
ATOM    475  O   THR    62     -46.807  -3.452  10.365  1.00 75.20           O  
ATOM    476  N   VAL    63     -45.371  -1.727  10.566  1.00 80.00           N  
ATOM    477  CA  VAL    63     -44.263  -2.549  10.965  1.00 81.41           C  
ATOM    478  CB  VAL    63     -44.635  -3.435  12.135  1.00 82.51           C  
ATOM    479  CG1 VAL    63     -43.449  -4.318  12.570  1.00  0.00           C  
ATOM    480  CG2 VAL    63     -45.172  -2.528  13.254  1.00  0.00           C  
ATOM    481  C   VAL    63     -43.857  -3.361   9.760  1.00 79.08           C  
ATOM    482  O   VAL    63     -43.302  -4.454   9.859  1.00 78.90           O  
ATOM    483  N   GLN    64     -44.127  -2.815   8.557  1.00 78.37           N  
ATOM    484  CA  GLN    64     -43.724  -3.457   7.338  1.00 78.62           C  
ATOM    485  CB  GLN    64     -44.703  -4.536   6.844  1.00 79.92           C  
ATOM    486  CG  GLN    64     -44.724  -5.792   7.717  1.00 84.42           C  
ATOM    487  CD  GLN    64     -43.429  -6.551   7.465  1.00  0.00           C  
ATOM    488  OE1 GLN    64     -43.173  -7.588   8.074  1.00  0.00           O  
ATOM    489  NE2 GLN    64     -42.588  -6.022   6.537  1.00  0.00           N  
ATOM    490  C   GLN    64     -43.662  -2.400   6.279  1.00 78.05           C  
ATOM    491  O   GLN    64     -44.139  -1.286   6.472  1.00 80.11           O  
ATOM    492  N   TRP    65     -43.023  -2.697   5.133  1.00 77.49           N  
ATOM    493  CA  TRP    65     -43.009  -1.734   4.066  1.00 75.69           C  
ATOM    494  CB  TRP    65     -41.622  -1.535   3.457  1.00 74.33           C  
ATOM    495  CG  TRP    65     -41.475  -0.547   2.331  1.00 74.05           C  
ATOM    496  CD2 TRP    65     -41.199   0.851   2.511  1.00 73.53           C  
ATOM    497  CD1 TRP    65     -41.515  -0.764   0.987  1.00 70.83           C  
ATOM    498  NE1 TRP    65     -41.279   0.409   0.314  1.00 73.91           N  
ATOM    499  CE2 TRP    65     -41.081   1.411   1.239  1.00 73.77           C  
ATOM    500  CE3 TRP    65     -41.048   1.601   3.641  1.00 74.17           C  
ATOM    501  CZ2 TRP    65     -40.811   2.739   1.077  1.00 75.99           C  
ATOM    502  CZ3 TRP    65     -40.779   2.941   3.474  1.00 71.44           C  
ATOM    503  CH2 TRP    65     -40.662   3.497   2.217  1.00 77.11           C  
ATOM    504  C   TRP    65     -43.852  -2.311   2.984  1.00 73.64           C  
ATOM    505  O   TRP    65     -43.562  -3.391   2.473  1.00 77.31           O  
ATOM    506  N   ARG    66     -44.980  -1.637   2.700  1.00 73.03           N  
ATOM    507  CA  ARG    66     -45.911  -2.000   1.669  1.00 72.98           C  
ATOM    508  CB  ARG    66     -47.315  -1.422   1.910  1.00 73.76           C  
ATOM    509  CG  ARG    66     -48.320  -1.801   0.820  1.00  0.00           C  
ATOM    510  CD  ARG    66     -48.373  -0.803  -0.338  1.00  0.00           C  
ATOM    511  NE  ARG    66     -48.912   0.473   0.207  1.00  0.00           N  
ATOM    512  CZ  ARG    66     -48.703   1.645  -0.461  1.00  0.00           C  
ATOM    513  NH1 ARG    66     -47.993   1.648  -1.627  1.00  0.00           N1+
ATOM    514  NH2 ARG    66     -49.203   2.812   0.037  1.00  0.00           N  
ATOM    515  C   ARG    66     -45.478  -1.559   0.298  1.00 71.23           C  
ATOM    516  O   ARG    66     -45.755  -2.237  -0.690  1.00 71.17           O  
ATOM    517  N   ALA    67     -44.781  -0.404   0.222  1.00 70.30           N  
ATOM    518  CA  ALA    67     -44.467   0.331  -0.979  1.00 72.26           C  
ATOM    519  CB  ALA    67     -43.724   1.647  -0.690  1.00 72.34           C  
ATOM    520  C   ALA    67     -43.645  -0.446  -1.963  1.00 74.09           C  
ATOM    521  O   ALA    67     -43.786  -0.253  -3.169  1.00 74.48           O  
ATOM    522  N   GLY    68     -42.722  -1.307  -1.509  1.00 73.14           N  
ATOM    523  CA  GLY    68     -41.952  -2.034  -2.477  1.00 73.21           C  
ATOM    524  C   GLY    68     -40.602  -1.405  -2.560  1.00 72.86           C  
ATOM    525  O   GLY    68     -40.382  -0.294  -2.082  1.00 72.40           O  
ATOM    526  N   ASP    69     -39.666  -2.125  -3.202  1.00 74.31           N  
ATOM    527  CA  ASP    69     -38.286  -1.754  -3.248  1.00 74.88           C  
ATOM    528  CB  ASP    69     -37.421  -2.853  -3.883  1.00 74.34           C  
ATOM    529  CG  ASP    69     -35.982  -2.620  -3.456  1.00 74.79           C  
ATOM    530  OD1 ASP    69     -35.484  -1.475  -3.616  1.00 76.47           O  
ATOM    531  OD2 ASP    69     -35.367  -3.591  -2.939  1.00  0.00           O1-
ATOM    532  C   ASP    69     -38.056  -0.481  -4.004  1.00 74.74           C  
ATOM    533  O   ASP    69     -37.248   0.352  -3.595  1.00 76.17           O  
ATOM    534  N   PHE    70     -38.763  -0.278  -5.125  1.00 74.65           N  
ATOM    535  CA  PHE    70     -38.493   0.872  -5.939  1.00 75.28           C  
ATOM    536  CB  PHE    70     -39.408   0.897  -7.176  1.00 78.02           C  
ATOM    537  CG  PHE    70     -39.136   2.119  -7.978  1.00 79.37           C  
ATOM    538  CD1 PHE    70     -37.964   2.256  -8.684  1.00 80.42           C  
ATOM    539  CD2 PHE    70     -40.079   3.117  -8.047  1.00 81.51           C  
ATOM    540  CE1 PHE    70     -37.727   3.388  -9.429  1.00 79.83           C  
ATOM    541  CE2 PHE    70     -39.848   4.247  -8.792  1.00 83.42           C  
ATOM    542  CZ  PHE    70     -38.669   4.386  -9.483  1.00 82.52           C  
ATOM    543  C   PHE    70     -38.706   2.125  -5.145  1.00 75.71           C  
ATOM    544  O   PHE    70     -37.832   2.990  -5.091  1.00 77.93           O  
ATOM    545  N   SER    71     -39.872   2.245  -4.488  1.00 76.21           N  
ATOM    546  CA  SER    71     -40.192   3.425  -3.738  1.00 75.91           C  
ATOM    547  CB  SER    71     -41.653   3.440  -3.254  1.00 78.05           C  
ATOM    548  OG  SER    71     -42.535   3.474  -4.365  1.00  0.00           O  
ATOM    549  C   SER    71     -39.321   3.523  -2.527  1.00 76.37           C  
ATOM    550  O   SER    71     -38.997   4.622  -2.086  1.00 74.11           O  
ATOM    551  N   CYS    72     -38.920   2.381  -1.942  1.00 74.15           N  
ATOM    552  CA  CYS    72     -38.126   2.409  -0.739  1.00 75.23           C  
ATOM    553  CB  CYS    72     -37.790   1.005  -0.183  1.00 75.82           C  
ATOM    554  SG  CYS    72     -36.484   1.032   1.093  1.00 75.27           S  
ATOM    555  C   CYS    72     -36.828   3.094  -1.012  1.00 74.63           C  
ATOM    556  O   CYS    72     -36.380   3.919  -0.217  1.00 72.22           O  
ATOM    557  N   ARG    73     -36.182   2.760  -2.142  1.00 74.18           N  
ATOM    558  CA  ARG    73     -34.916   3.341  -2.470  1.00 73.95           C  
ATOM    559  CB  ARG    73     -34.280   2.712  -3.721  1.00 74.75           C  
ATOM    560  CG  ARG    73     -32.922   3.315  -4.089  1.00 78.43           C  
ATOM    561  CD  ARG    73     -32.243   2.615  -5.268  1.00 82.58           C  
ATOM    562  NE  ARG    73     -33.138   2.755  -6.451  1.00  0.00           N  
ATOM    563  CZ  ARG    73     -32.735   2.286  -7.669  1.00  0.00           C  
ATOM    564  NH1 ARG    73     -31.510   1.702  -7.804  1.00  0.00           N1+
ATOM    565  NH2 ARG    73     -33.559   2.402  -8.751  1.00  0.00           N  
ATOM    566  C   ARG    73     -35.098   4.800  -2.728  1.00 73.77           C  
ATOM    567  O   ARG    73     -34.290   5.621  -2.301  1.00 69.11           O  
ATOM    568  N   ILE    74     -36.175   5.157  -3.452  1.00 72.86           N  
ATOM    569  CA  ILE    74     -36.414   6.533  -3.777  1.00 70.73           C  
ATOM    570  CB  ILE    74     -37.567   6.730  -4.715  1.00 70.86           C  
ATOM    571  CG1 ILE    74     -37.249   6.112  -6.084  1.00  0.00           C  
ATOM    572  CG2 ILE    74     -37.884   8.230  -4.777  1.00  0.00           C  
ATOM    573  CD1 ILE    74     -38.438   6.143  -7.037  1.00 78.82           C  
ATOM    574  C   ILE    74     -36.709   7.312  -2.533  1.00 68.58           C  
ATOM    575  O   ILE    74     -36.159   8.393  -2.328  1.00 66.92           O  
ATOM    576  N   LEU    75     -37.569   6.763  -1.654  1.00 66.71           N  
ATOM    577  CA  LEU    75     -37.973   7.454  -0.466  1.00 68.89           C  
ATOM    578  CB  LEU    75     -38.956   6.635   0.389  1.00 71.86           C  
ATOM    579  CG  LEU    75     -39.404   7.359   1.672  1.00 70.49           C  
ATOM    580  CD1 LEU    75     -40.231   8.612   1.344  1.00 72.33           C  
ATOM    581  CD2 LEU    75     -40.124   6.400   2.633  1.00 74.86           C  
ATOM    582  C   LEU    75     -36.753   7.691   0.362  1.00 69.04           C  
ATOM    583  O   LEU    75     -36.568   8.772   0.917  1.00 68.71           O  
ATOM    584  N   ALA    76     -35.869   6.679   0.440  1.00 64.06           N  
ATOM    585  CA  ALA    76     -34.672   6.783   1.229  1.00 66.65           C  
ATOM    586  CB  ALA    76     -33.816   5.508   1.175  1.00 66.89           C  
ATOM    587  C   ALA    76     -33.840   7.910   0.694  1.00 68.41           C  
ATOM    588  O   ALA    76     -33.249   8.667   1.462  1.00 71.70           O  
ATOM    589  N   PHE    77     -33.778   8.050  -0.645  1.00 69.98           N  
ATOM    590  CA  PHE    77     -32.991   9.069  -1.287  1.00 70.65           C  
ATOM    591  CB  PHE    77     -33.100   9.035  -2.819  1.00 72.35           C  
ATOM    592  CG  PHE    77     -32.815  10.430  -3.258  1.00  0.00           C  
ATOM    593  CD1 PHE    77     -31.539  10.935  -3.248  1.00  0.00           C  
ATOM    594  CD2 PHE    77     -33.842  11.238  -3.694  1.00  0.00           C  
ATOM    595  CE1 PHE    77     -31.293  12.230  -3.648  1.00  0.00           C  
ATOM    596  CE2 PHE    77     -33.603  12.530  -4.099  1.00  0.00           C  
ATOM    597  CZ  PHE    77     -32.325  13.029  -4.076  1.00  0.00           C  
ATOM    598  C   PHE    77     -33.441  10.436  -0.888  1.00 73.21           C  
ATOM    599  O   PHE    77     -32.618  11.294  -0.566  1.00 76.91           O  
ATOM    600  N   PHE    78     -34.764  10.679  -0.922  1.00 72.31           N  
ATOM    601  CA  PHE    78     -35.296  11.979  -0.632  1.00 70.06           C  
ATOM    602  CB  PHE    78     -36.804  12.096  -0.899  1.00 68.74           C  
ATOM    603  CG  PHE    78     -36.943  12.151  -2.380  1.00  0.00           C  
ATOM    604  CD1 PHE    78     -36.990  10.999  -3.129  1.00 73.21           C  
ATOM    605  CD2 PHE    78     -37.010  13.367  -3.021  1.00  0.00           C  
ATOM    606  CE1 PHE    78     -37.113  11.063  -4.497  1.00  0.00           C  
ATOM    607  CE2 PHE    78     -37.133  13.435  -4.388  1.00  0.00           C  
ATOM    608  CZ  PHE    78     -37.186  12.281  -5.129  1.00  0.00           C  
ATOM    609  C   PHE    78     -35.024  12.337   0.791  1.00 69.36           C  
ATOM    610  O   PHE    78     -34.714  13.488   1.096  1.00 68.07           O  
ATOM    611  N   ARG    79     -35.135  11.358   1.703  1.00 68.09           N  
ATOM    612  CA  ARG    79     -34.938  11.645   3.091  1.00 69.93           C  
ATOM    613  CB  ARG    79     -35.036  10.376   3.954  1.00 71.22           C  
ATOM    614  CG  ARG    79     -34.835  10.614   5.450  1.00 71.94           C  
ATOM    615  CD  ARG    79     -34.738   9.314   6.252  1.00  0.00           C  
ATOM    616  NE  ARG    79     -33.479   8.631   5.839  1.00  0.00           N  
ATOM    617  CZ  ARG    79     -32.999   7.578   6.563  1.00  0.00           C  
ATOM    618  NH1 ARG    79     -33.672   7.144   7.668  1.00  0.00           N1+
ATOM    619  NH2 ARG    79     -31.844   6.958   6.182  1.00  0.00           N  
ATOM    620  C   ARG    79     -33.564  12.216   3.285  1.00 68.24           C  
ATOM    621  O   ARG    79     -33.407  13.285   3.875  1.00 69.08           O  
ATOM    622  N   THR    80     -32.530  11.536   2.759  1.00 69.76           N  
ATOM    623  CA  THR    80     -31.175  11.979   2.933  1.00 69.79           C  
ATOM    624  CB  THR    80     -30.165  10.935   2.547  1.00 71.48           C  
ATOM    625  OG1 THR    80     -28.850  11.432   2.729  1.00  0.00           O  
ATOM    626  CG2 THR    80     -30.409  10.463   1.109  1.00 68.67           C  
ATOM    627  C   THR    80     -30.936  13.272   2.209  1.00 70.38           C  
ATOM    628  O   THR    80     -30.183  14.124   2.677  1.00 66.61           O  
ATOM    629  N   PHE    81     -31.572  13.451   1.040  1.00 69.66           N  
ATOM    630  CA  PHE    81     -31.410  14.627   0.230  1.00 70.60           C  
ATOM    631  CB  PHE    81     -32.197  14.456  -1.078  1.00 73.84           C  
ATOM    632  CG  PHE    81     -32.031  15.667  -1.911  1.00 73.55           C  
ATOM    633  CD1 PHE    81     -30.823  15.939  -2.513  1.00 72.28           C  
ATOM    634  CD2 PHE    81     -33.094  16.509  -2.112  1.00 66.35           C  
ATOM    635  CE1 PHE    81     -30.681  17.060  -3.291  1.00  0.00           C  
ATOM    636  CE2 PHE    81     -32.953  17.628  -2.891  1.00  0.00           C  
ATOM    637  CZ  PHE    81     -31.744  17.907  -3.480  1.00  0.00           C  
ATOM    638  C   PHE    81     -31.895  15.852   0.962  1.00 72.08           C  
ATOM    639  O   PHE    81     -31.188  16.859   1.024  1.00 71.75           O  
ATOM    640  N   GLY    82     -33.103  15.792   1.557  1.00 72.44           N  
ATOM    641  CA  GLY    82     -33.696  16.923   2.224  1.00 73.77           C  
ATOM    642  C   GLY    82     -32.869  17.333   3.406  1.00 74.35           C  
ATOM    643  O   GLY    82     -32.726  18.518   3.708  1.00 75.14           O  
ATOM    644  N   LEU    83     -32.334  16.346   4.138  1.00 72.36           N  
ATOM    645  CA  LEU    83     -31.554  16.609   5.313  1.00 73.25           C  
ATOM    646  CB  LEU    83     -31.077  15.297   5.958  1.00 73.55           C  
ATOM    647  CG  LEU    83     -32.205  14.264   6.150  1.00  0.00           C  
ATOM    648  CD1 LEU    83     -31.708  13.022   6.908  1.00  0.00           C  
ATOM    649  CD2 LEU    83     -33.460  14.903   6.762  1.00  0.00           C  
ATOM    650  C   LEU    83     -30.312  17.335   4.889  1.00 75.09           C  
ATOM    651  O   LEU    83     -29.887  18.304   5.517  1.00 76.15           O  
ATOM    652  N   PHE    84     -29.703  16.847   3.791  1.00 71.84           N  
ATOM    653  CA  PHE    84     -28.465  17.335   3.248  1.00 71.32           C  
ATOM    654  CB  PHE    84     -28.054  16.470   2.042  1.00 72.20           C  
ATOM    655  CG  PHE    84     -26.738  16.876   1.475  1.00  0.00           C  
ATOM    656  CD1 PHE    84     -26.656  17.907   0.571  1.00  0.00           C  
ATOM    657  CD2 PHE    84     -25.582  16.225   1.841  1.00  0.00           C  
ATOM    658  CE1 PHE    84     -25.450  18.280   0.028  1.00  0.00           C  
ATOM    659  CE2 PHE    84     -24.371  16.590   1.303  1.00  0.00           C  
ATOM    660  CZ  PHE    84     -24.303  17.618   0.393  1.00  0.00           C  
ATOM    661  C   PHE    84     -28.630  18.749   2.779  1.00 73.72           C  
ATOM    662  O   PHE    84     -27.824  19.611   3.131  1.00 78.08           O  
ATOM    663  N   LEU    85     -29.686  19.039   1.987  1.00 72.84           N  
ATOM    664  CA  LEU    85     -29.809  20.375   1.466  1.00 71.95           C  
ATOM    665  CB  LEU    85     -30.810  20.595   0.293  1.00 69.50           C  
ATOM    666  CG  LEU    85     -32.316  20.813   0.575  1.00  0.00           C  
ATOM    667  CD1 LEU    85     -32.956  19.582   1.203  1.00  0.00           C  
ATOM    668  CD2 LEU    85     -32.615  22.125   1.323  1.00  0.00           C  
ATOM    669  C   LEU    85     -30.080  21.338   2.576  1.00 71.48           C  
ATOM    670  O   LEU    85     -29.658  22.490   2.506  1.00 73.66           O  
ATOM    671  N   SER    86     -30.810  20.910   3.624  1.00 71.79           N  
ATOM    672  CA  SER    86     -31.143  21.811   4.694  1.00 71.94           C  
ATOM    673  CB  SER    86     -31.980  21.138   5.796  1.00 71.95           C  
ATOM    674  OG  SER    86     -33.237  20.738   5.271  1.00 75.41           O  
ATOM    675  C   SER    86     -29.895  22.347   5.338  1.00 73.64           C  
ATOM    676  O   SER    86     -29.738  23.559   5.473  1.00 74.21           O  
ATOM    677  N   SER    87     -28.966  21.457   5.745  1.00 74.66           N  
ATOM    678  CA  SER    87     -27.764  21.863   6.428  1.00 72.09           C  
ATOM    679  CB  SER    87     -26.931  20.671   6.930  1.00 72.33           C  
ATOM    680  OG  SER    87     -26.440  19.921   5.829  1.00  0.00           O  
ATOM    681  C   SER    87     -26.890  22.658   5.510  1.00 74.47           C  
ATOM    682  O   SER    87     -26.218  23.593   5.942  1.00 72.06           O  
ATOM    683  N   PHE    88     -26.851  22.291   4.217  1.00 71.61           N  
ATOM    684  CA  PHE    88     -26.043  23.011   3.278  1.00 73.61           C  
ATOM    685  CB  PHE    88     -25.952  22.325   1.905  1.00 71.23           C  
ATOM    686  CG  PHE    88     -24.905  21.276   2.061  1.00 78.82           C  
ATOM    687  CD1 PHE    88     -25.155  20.117   2.758  1.00  0.00           C  
ATOM    688  CD2 PHE    88     -23.662  21.461   1.505  1.00  0.00           C  
ATOM    689  CE1 PHE    88     -24.178  19.160   2.899  1.00  0.00           C  
ATOM    690  CE2 PHE    88     -22.681  20.508   1.640  1.00  0.00           C  
ATOM    691  CZ  PHE    88     -22.938  19.354   2.339  1.00  0.00           C  
ATOM    692  C   PHE    88     -26.581  24.399   3.123  1.00 71.97           C  
ATOM    693  O   PHE    88     -25.819  25.356   3.010  1.00 73.76           O  
ATOM    694  N   VAL    89     -27.914  24.555   3.090  1.00 71.94           N  
ATOM    695  CA  VAL    89     -28.484  25.866   2.948  1.00 71.90           C  
ATOM    696  CB  VAL    89     -29.978  25.841   2.890  1.00 69.91           C  
ATOM    697  CG1 VAL    89     -30.499  27.288   2.847  1.00  0.00           C  
ATOM    698  CG2 VAL    89     -30.379  25.000   1.677  1.00 68.19           C  
ATOM    699  C   VAL    89     -28.128  26.686   4.143  1.00 71.32           C  
ATOM    700  O   VAL    89     -27.710  27.835   4.018  1.00 70.52           O  
ATOM    701  N   LEU    90     -28.269  26.096   5.341  1.00 69.53           N  
ATOM    702  CA  LEU    90     -27.997  26.814   6.545  1.00 70.49           C  
ATOM    703  CB  LEU    90     -28.209  25.960   7.808  1.00 72.66           C  
ATOM    704  CG  LEU    90     -29.687  25.620   8.075  1.00 71.44           C  
ATOM    705  CD1 LEU    90     -29.856  24.780   9.347  1.00 74.54           C  
ATOM    706  CD2 LEU    90     -30.531  26.895   8.125  1.00 68.04           C  
ATOM    707  C   LEU    90     -26.570  27.251   6.510  1.00 69.98           C  
ATOM    708  O   LEU    90     -26.250  28.374   6.890  1.00 72.08           O  
ATOM    709  N   VAL    91     -25.652  26.391   6.042  1.00 72.50           N  
ATOM    710  CA  VAL    91     -24.286  26.823   6.043  1.00 75.56           C  
ATOM    711  CB  VAL    91     -23.262  25.780   5.696  1.00 76.67           C  
ATOM    712  CG1 VAL    91     -23.375  25.380   4.220  1.00  0.00           C  
ATOM    713  CG2 VAL    91     -21.892  26.381   6.036  1.00  0.00           C  
ATOM    714  C   VAL    91     -24.130  27.968   5.095  1.00 73.80           C  
ATOM    715  O   VAL    91     -23.348  28.882   5.351  1.00 74.28           O  
ATOM    716  N   CYS    92     -24.864  27.942   3.967  1.00 76.58           N  
ATOM    717  CA  CYS    92     -24.776  28.991   2.990  1.00 74.32           C  
ATOM    718  CB  CYS    92     -25.657  28.734   1.755  1.00 73.89           C  
ATOM    719  SG  CYS    92     -25.131  27.275   0.807  1.00  0.00           S  
ATOM    720  C   CYS    92     -25.249  30.267   3.612  1.00 74.06           C  
ATOM    721  O   CYS    92     -24.708  31.336   3.339  1.00 74.99           O  
ATOM    722  N   ILE    93     -26.288  30.197   4.464  1.00 73.19           N  
ATOM    723  CA  ILE    93     -26.803  31.402   5.036  1.00 71.30           C  
ATOM    724  CB  ILE    93     -28.119  31.230   5.758  1.00 70.82           C  
ATOM    725  CG1 ILE    93     -28.037  30.426   7.058  1.00 74.13           C  
ATOM    726  CG2 ILE    93     -29.040  30.542   4.742  1.00 72.22           C  
ATOM    727  CD1 ILE    93     -27.405  31.193   8.212  1.00 73.97           C  
ATOM    728  C   ILE    93     -25.753  32.011   5.911  1.00 69.71           C  
ATOM    729  O   ILE    93     -25.571  33.223   5.908  1.00 73.08           O  
ATOM    730  N   SER    94     -25.008  31.192   6.678  1.00 70.03           N  
ATOM    731  CA  SER    94     -24.018  31.763   7.548  1.00 70.78           C  
ATOM    732  CB  SER    94     -23.255  30.758   8.419  1.00 72.00           C  
ATOM    733  OG  SER    94     -22.374  31.461   9.281  1.00  0.00           O  
ATOM    734  C   SER    94     -22.965  32.456   6.750  1.00 70.23           C  
ATOM    735  O   SER    94     -22.533  33.547   7.116  1.00 70.16           O  
ATOM    736  N   ILE    95     -22.506  31.835   5.648  1.00 73.67           N  
ATOM    737  CA  ILE    95     -21.447  32.427   4.884  1.00 70.68           C  
ATOM    738  CB  ILE    95     -20.925  31.532   3.791  1.00 70.74           C  
ATOM    739  CG1 ILE    95     -19.619  32.102   3.211  1.00 65.41           C  
ATOM    740  CG2 ILE    95     -22.031  31.318   2.748  1.00 66.69           C  
ATOM    741  CD1 ILE    95     -18.865  31.111   2.324  1.00  0.00           C  
ATOM    742  C   ILE    95     -21.919  33.710   4.276  1.00 70.47           C  
ATOM    743  O   ILE    95     -21.206  34.712   4.309  1.00 73.60           O  
ATOM    744  N   ASP    96     -23.138  33.735   3.702  1.00 72.22           N  
ATOM    745  CA  ASP    96     -23.529  34.966   3.081  1.00 69.02           C  
ATOM    746  CB  ASP    96     -24.759  34.917   2.144  1.00 71.35           C  
ATOM    747  CG  ASP    96     -26.048  34.665   2.900  1.00 78.10           C  
ATOM    748  OD1 ASP    96     -26.183  33.553   3.469  1.00 90.58           O  
ATOM    749  OD2 ASP    96     -26.929  35.568   2.896  1.00 76.18           O1-
ATOM    750  C   ASP    96     -23.730  36.032   4.110  1.00 68.79           C  
ATOM    751  O   ASP    96     -23.446  37.197   3.852  1.00 66.69           O  
ATOM    752  N   ARG    97     -24.232  35.672   5.305  1.00 69.55           N  
ATOM    753  CA  ARG    97     -24.467  36.648   6.331  1.00 67.36           C  
ATOM    754  CB  ARG    97     -25.259  36.061   7.499  1.00 67.67           C  
ATOM    755  CG  ARG    97     -26.588  35.521   6.972  1.00 70.59           C  
ATOM    756  CD  ARG    97     -27.055  36.205   5.681  1.00 78.70           C  
ATOM    757  NE  ARG    97     -27.131  37.674   5.921  1.00 80.63           N  
ATOM    758  CZ  ARG    97     -27.556  38.502   4.922  1.00 84.09           C  
ATOM    759  NH1 ARG    97     -27.898  37.984   3.705  1.00 81.21           N1+
ATOM    760  NH2 ARG    97     -27.656  39.847   5.137  1.00 88.30           N  
ATOM    761  C   ARG    97     -23.155  37.203   6.781  1.00 67.63           C  
ATOM    762  O   ARG    97     -23.057  38.372   7.149  1.00 65.43           O  
ATOM    763  N   PHE    98     -22.106  36.363   6.770  1.00 66.25           N  
ATOM    764  CA  PHE    98     -20.797  36.807   7.145  1.00 66.91           C  
ATOM    765  CB  PHE    98     -19.772  35.663   7.025  1.00 64.41           C  
ATOM    766  CG  PHE    98     -18.410  36.172   7.345  1.00 65.53           C  
ATOM    767  CD1 PHE    98     -17.976  36.259   8.647  1.00 73.29           C  
ATOM    768  CD2 PHE    98     -17.564  36.555   6.330  1.00 66.44           C  
ATOM    769  CE1 PHE    98     -16.713  36.725   8.929  1.00 69.45           C  
ATOM    770  CE2 PHE    98     -16.303  37.022   6.606  1.00 66.23           C  
ATOM    771  CZ  PHE    98     -15.876  37.110   7.909  1.00 71.49           C  
ATOM    772  C   PHE    98     -20.397  37.898   6.197  1.00 69.24           C  
ATOM    773  O   PHE    98     -19.958  38.965   6.618  1.00 74.15           O  
ATOM    774  N   GLY    99     -20.560  37.665   4.881  1.00 69.93           N  
ATOM    775  CA  GLY    99     -20.174  38.638   3.899  1.00 70.80           C  
ATOM    776  C   GLY    99     -21.012  39.871   4.038  1.00 69.98           C  
ATOM    777  O   GLY    99     -20.510  40.986   3.909  1.00 70.63           O  
ATOM    778  N   ALA   100     -22.322  39.712   4.298  1.00 69.44           N  
ATOM    779  CA  ALA   100     -23.192  40.854   4.362  1.00 68.56           C  
ATOM    780  CB  ALA   100     -24.656  40.466   4.628  1.00 67.16           C  
ATOM    781  C   ALA   100     -22.762  41.763   5.471  1.00 68.68           C  
ATOM    782  O   ALA   100     -22.693  42.977   5.287  1.00 71.94           O  
ATOM    783  N   ILE   101     -22.448  41.194   6.650  1.00 68.84           N  
ATOM    784  CA  ILE   101     -22.090  41.971   7.804  1.00 70.46           C  
ATOM    785  CB  ILE   101     -22.001  41.154   9.068  1.00 68.09           C  
ATOM    786  CG1 ILE   101     -21.885  42.071  10.299  1.00 70.69           C  
ATOM    787  CG2 ILE   101     -20.843  40.156   8.930  1.00 54.90           C  
ATOM    788  CD1 ILE   101     -23.151  42.872  10.596  1.00 69.39           C  
ATOM    789  C   ILE   101     -20.785  42.688   7.603  1.00 73.76           C  
ATOM    790  O   ILE   101     -20.619  43.809   8.083  1.00 77.85           O  
ATOM    791  N   LEU   102     -19.793  42.025   6.976  1.00 72.13           N  
ATOM    792  CA  LEU   102     -18.501  42.607   6.715  1.00 72.48           C  
ATOM    793  CB  LEU   102     -17.409  41.576   6.367  1.00 71.33           C  
ATOM    794  CG  LEU   102     -16.885  40.792   7.587  1.00  0.00           C  
ATOM    795  CD1 LEU   102     -17.983  39.947   8.248  1.00  0.00           C  
ATOM    796  CD2 LEU   102     -15.638  39.971   7.224  1.00  0.00           C  
ATOM    797  C   LEU   102     -18.513  43.646   5.625  1.00 73.00           C  
ATOM    798  O   LEU   102     -17.785  44.633   5.713  1.00 76.38           O  
ATOM    799  N   GLN   103     -19.336  43.463   4.571  1.00 73.57           N  
ATOM    800  CA  GLN   103     -19.282  44.299   3.396  1.00 71.50           C  
ATOM    801  CB  GLN   103     -20.315  43.924   2.318  1.00 70.57           C  
ATOM    802  CG  GLN   103     -20.090  42.546   1.694  1.00  0.00           C  
ATOM    803  CD  GLN   103     -18.792  42.585   0.902  1.00  0.00           C  
ATOM    804  OE1 GLN   103     -18.598  43.446   0.045  1.00  0.00           O  
ATOM    805  NE2 GLN   103     -17.871  41.628   1.198  1.00  0.00           N  
ATOM    806  C   GLN   103     -19.488  45.745   3.725  1.00 70.30           C  
ATOM    807  O   GLN   103     -20.154  46.114   4.691  1.00 72.29           O  
ATOM    808  N   PRO   104     -18.864  46.565   2.909  1.00 73.40           N  
ATOM    809  CA  PRO   104     -18.975  47.991   3.035  1.00 71.10           C  
ATOM    810  CD  PRO   104     -17.639  46.171   2.231  1.00 70.99           C  
ATOM    811  CB  PRO   104     -17.984  48.574   2.032  1.00 72.76           C  
ATOM    812  CG  PRO   104     -16.898  47.486   1.930  1.00 75.11           C  
ATOM    813  C   PRO   104     -20.393  48.385   2.816  1.00 72.24           C  
ATOM    814  O   PRO   104     -20.838  49.368   3.407  1.00 73.27           O  
ATOM    815  N   MET   105     -21.106  47.653   1.942  1.00 75.02           N  
ATOM    816  CA  MET   105     -22.510  47.878   1.825  1.00 75.94           C  
ATOM    817  CB  MET   105     -23.057  47.545   0.425  1.00 70.64           C  
ATOM    818  CG  MET   105     -24.457  48.097   0.152  1.00 68.22           C  
ATOM    819  SD  MET   105     -25.106  47.707  -1.502  1.00  0.00           S  
ATOM    820  CE  MET   105     -23.984  48.818  -2.397  1.00  0.00           C  
ATOM    821  C   MET   105     -23.018  46.857   2.782  1.00 81.11           C  
ATOM    822  O   MET   105     -23.226  45.701   2.423  1.00 82.84           O  
ATOM    823  N   LYS   106     -23.212  47.277   4.043  1.00 82.78           N  
ATOM    824  CA  LYS   106     -23.486  46.347   5.096  1.00 86.29           C  
ATOM    825  CB  LYS   106     -23.214  46.915   6.501  1.00 86.05           C  
ATOM    826  CG  LYS   106     -21.732  47.066   6.845  1.00 93.56           C  
ATOM    827  CD  LYS   106     -21.481  47.909   8.097  1.00 92.32           C  
ATOM    828  CE  LYS   106     -20.049  47.811   8.628  1.00 94.63           C  
ATOM    829  NZ  LYS   106     -19.093  48.299   7.609  1.00103.84           N1+
ATOM    830  C   LYS   106     -24.895  45.862   5.079  1.00 84.99           C  
ATOM    831  O   LYS   106     -25.819  46.547   4.644  1.00 84.00           O  
ATOM    832  N   LEU   107     -25.053  44.612   5.555  1.00 85.69           N  
ATOM    833  CA  LEU   107     -26.313  43.969   5.773  1.00 87.34           C  
ATOM    834  CB  LEU   107     -27.345  44.945   6.379  1.00 89.48           C  
ATOM    835  CG  LEU   107     -27.028  45.411   7.818  1.00 86.02           C  
ATOM    836  CD1 LEU   107     -25.630  46.028   7.931  1.00 82.79           C  
ATOM    837  CD2 LEU   107     -28.094  46.393   8.333  1.00 87.79           C  
ATOM    838  C   LEU   107     -26.873  43.460   4.488  1.00 87.45           C  
ATOM    839  O   LEU   107     -27.567  42.445   4.478  1.00 87.44           O  
ATOM    840  N   ASP   108     -26.576  44.110   3.353  1.00 83.88           N  
ATOM    841  CA  ASP   108     -27.090  43.504   2.166  1.00 87.53           C  
ATOM    842  CB  ASP   108     -27.343  44.462   0.987  1.00 86.73           C  
ATOM    843  CG  ASP   108     -26.033  45.132   0.618  1.00 87.65           C  
ATOM    844  OD1 ASP   108     -25.552  45.944   1.451  1.00  0.00           O  
ATOM    845  OD2 ASP   108     -25.507  44.863  -0.495  1.00  0.00           O1-
ATOM    846  C   ASP   108     -26.080  42.490   1.769  1.00 85.35           C  
ATOM    847  O   ASP   108     -24.920  42.572   2.168  1.00 85.83           O  
ATOM    848  N   TYR   109     -26.494  41.490   0.977  1.00 81.37           N  
ATOM    849  CA  TYR   109     -25.541  40.511   0.569  1.00 78.53           C  
ATOM    850  CB  TYR   109     -25.725  39.114   1.204  1.00 79.11           C  
ATOM    851  CG  TYR   109     -24.451  38.362   0.981  1.00  0.00           C  
ATOM    852  CD1 TYR   109     -23.298  38.769   1.611  1.00  0.00           C  
ATOM    853  CD2 TYR   109     -24.400  37.256   0.161  1.00  0.00           C  
ATOM    854  CE1 TYR   109     -22.113  38.096   1.428  1.00  0.00           C  
ATOM    855  CE2 TYR   109     -23.217  36.578  -0.028  1.00  0.00           C  
ATOM    856  CZ  TYR   109     -22.071  36.997   0.605  1.00  0.00           C  
ATOM    857  OH  TYR   109     -20.857  36.303   0.413  1.00  0.00           O  
ATOM    858  C   TYR   109     -25.724  40.431  -0.900  1.00 77.76           C  
ATOM    859  O   TYR   109     -26.294  41.342  -1.496  1.00 76.92           O  
ATOM    860  N   TRP   110     -25.218  39.365  -1.530  1.00 75.59           N  
ATOM    861  CA  TRP   110     -25.333  39.246  -2.955  1.00 78.96           C  
ATOM    862  CB  TRP   110     -24.520  38.085  -3.549  1.00 80.08           C  
ATOM    863  CG  TRP   110     -23.028  38.307  -3.529  1.00 82.77           C  
ATOM    864  CD2 TRP   110     -22.312  38.983  -4.571  1.00 77.04           C  
ATOM    865  CD1 TRP   110     -22.103  37.946  -2.593  1.00 84.51           C  
ATOM    866  NE1 TRP   110     -20.851  38.352  -2.992  1.00  0.00           N  
ATOM    867  CE2 TRP   110     -20.964  38.990  -4.209  1.00  0.00           C  
ATOM    868  CE3 TRP   110     -22.741  39.547  -5.738  1.00  0.00           C  
ATOM    869  CZ2 TRP   110     -20.024  39.569  -5.012  1.00  0.00           C  
ATOM    870  CZ3 TRP   110     -21.789  40.129  -6.545  1.00  0.00           C  
ATOM    871  CH2 TRP   110     -20.456  40.139  -6.188  1.00  0.00           C  
ATOM    872  C   TRP   110     -26.782  39.027  -3.330  1.00 77.36           C  
ATOM    873  O   TRP   110     -27.665  39.100  -2.478  1.00 79.84           O  
ATOM    874  N   LYS   111     -27.065  38.800  -4.642  1.00 77.16           N  
ATOM    875  CA  LYS   111     -28.421  38.697  -5.139  1.00 77.11           C  
ATOM    876  CB  LYS   111     -28.838  39.911  -5.989  1.00 78.39           C  
ATOM    877  CG  LYS   111     -30.270  39.820  -6.525  1.00 81.83           C  
ATOM    878  CD  LYS   111     -30.783  41.115  -7.156  1.00 87.01           C  
ATOM    879  CE  LYS   111     -32.075  40.930  -7.957  1.00 89.91           C  
ATOM    880  NZ  LYS   111     -33.163  40.468  -7.067  1.00 91.41           N1+
ATOM    881  C   LYS   111     -28.626  37.495  -6.024  1.00 76.19           C  
ATOM    882  O   LYS   111     -28.837  36.379  -5.551  1.00 73.96           O  
ATOM    883  N   ARG   112     -28.560  37.730  -7.356  1.00 76.47           N  
ATOM    884  CA  ARG   112     -28.909  36.817  -8.417  1.00 77.14           C  
ATOM    885  CB  ARG   112     -28.627  37.399  -9.813  1.00 79.53           C  
ATOM    886  CG  ARG   112     -29.516  38.582 -10.196  1.00 84.32           C  
ATOM    887  CD  ARG   112     -29.210  39.136 -11.590  1.00  0.00           C  
ATOM    888  NE  ARG   112     -30.148  40.267 -11.846  1.00  0.00           N  
ATOM    889  CZ  ARG   112     -29.879  41.165 -12.837  1.00  0.00           C  
ATOM    890  NH1 ARG   112     -28.739  41.043 -13.578  1.00  0.00           N1+
ATOM    891  NH2 ARG   112     -30.749  42.186 -13.089  1.00  0.00           N  
ATOM    892  C   ARG   112     -28.122  35.557  -8.319  1.00 76.20           C  
ATOM    893  O   ARG   112     -28.638  34.477  -8.601  1.00 74.96           O  
ATOM    894  N   ARG   113     -26.851  35.656  -7.908  1.00 73.79           N  
ATOM    895  CA  ARG   113     -26.033  34.487  -7.816  1.00 76.59           C  
ATOM    896  CB  ARG   113     -24.624  34.770  -7.269  1.00 79.46           C  
ATOM    897  CG  ARG   113     -23.728  35.531  -8.249  1.00 82.58           C  
ATOM    898  CD  ARG   113     -22.307  35.753  -7.730  1.00 83.85           C  
ATOM    899  NE  ARG   113     -21.528  36.410  -8.818  1.00  0.00           N  
ATOM    900  CZ  ARG   113     -20.226  36.765  -8.606  1.00  0.00           C  
ATOM    901  NH1 ARG   113     -19.646  36.534  -7.391  1.00  0.00           N1+
ATOM    902  NH2 ARG   113     -19.505  37.348  -9.607  1.00  0.00           N  
ATOM    903  C   ARG   113     -26.723  33.571  -6.862  1.00 76.35           C  
ATOM    904  O   ARG   113     -26.574  32.352  -6.936  1.00 81.05           O  
ATOM    905  N   GLY   114     -27.513  34.151  -5.943  1.00 73.36           N  
ATOM    906  CA  GLY   114     -28.183  33.403  -4.922  1.00 74.46           C  
ATOM    907  C   GLY   114     -29.064  32.350  -5.515  1.00 75.42           C  
ATOM    908  O   GLY   114     -29.129  31.240  -4.990  1.00 79.11           O  
ATOM    909  N   ARG   115     -29.790  32.653  -6.607  1.00 77.55           N  
ATOM    910  CA  ARG   115     -30.646  31.638  -7.152  1.00 77.51           C  
ATOM    911  CB  ARG   115     -31.480  32.102  -8.360  1.00 83.00           C  
ATOM    912  CG  ARG   115     -30.656  32.522  -9.578  1.00 89.58           C  
ATOM    913  CD  ARG   115     -31.516  32.833 -10.803  1.00 95.56           C  
ATOM    914  NE  ARG   115     -30.603  33.224 -11.913  1.00 93.67           N  
ATOM    915  CZ  ARG   115     -30.273  34.536 -12.099  1.00 98.85           C  
ATOM    916  NH1 ARG   115     -30.776  35.491 -11.263  1.00 97.06           N1+
ATOM    917  NH2 ARG   115     -29.445  34.891 -13.124  1.00102.25           N  
ATOM    918  C   ARG   115     -29.779  30.514  -7.616  1.00 77.61           C  
ATOM    919  O   ARG   115     -30.107  29.342  -7.430  1.00 77.15           O  
ATOM    920  N   PHE   116     -28.630  30.856  -8.226  1.00 77.11           N  
ATOM    921  CA  PHE   116     -27.729  29.872  -8.750  1.00 77.01           C  
ATOM    922  CB  PHE   116     -26.513  30.503  -9.451  1.00 78.53           C  
ATOM    923  CG  PHE   116     -25.651  29.396  -9.955  1.00  0.00           C  
ATOM    924  CD1 PHE   116     -25.944  28.774 -11.144  1.00  0.00           C  
ATOM    925  CD2 PHE   116     -24.547  28.986  -9.240  1.00  0.00           C  
ATOM    926  CE1 PHE   116     -25.151  27.753 -11.616  1.00  0.00           C  
ATOM    927  CE2 PHE   116     -23.752  27.967  -9.706  1.00  0.00           C  
ATOM    928  CZ  PHE   116     -24.052  27.349 -10.896  1.00  0.00           C  
ATOM    929  C   PHE   116     -27.221  29.049  -7.608  1.00 76.31           C  
ATOM    930  O   PHE   116     -27.125  27.828  -7.712  1.00 73.81           O  
ATOM    931  N   MET   117     -26.890  29.709  -6.486  1.00 76.01           N  
ATOM    932  CA  MET   117     -26.349  29.021  -5.347  1.00 76.47           C  
ATOM    933  CB  MET   117     -25.994  29.968  -4.191  1.00 75.93           C  
ATOM    934  CG  MET   117     -24.811  30.893  -4.489  1.00  0.00           C  
ATOM    935  SD  MET   117     -23.198  30.058  -4.582  1.00  0.00           S  
ATOM    936  CE  MET   117     -23.520  29.222  -6.162  1.00  0.00           C  
ATOM    937  C   MET   117     -27.363  28.046  -4.837  1.00 75.66           C  
ATOM    938  O   MET   117     -27.021  26.930  -4.457  1.00 74.99           O  
ATOM    939  N   LEU   118     -28.650  28.433  -4.797  1.00 75.41           N  
ATOM    940  CA  LEU   118     -29.612  27.498  -4.294  1.00 75.93           C  
ATOM    941  CB  LEU   118     -31.046  28.048  -4.232  1.00 75.92           C  
ATOM    942  CG  LEU   118     -31.246  29.137  -3.166  1.00  0.00           C  
ATOM    943  CD1 LEU   118     -32.730  29.516  -3.044  1.00 81.26           C  
ATOM    944  CD2 LEU   118     -30.625  28.724  -1.821  1.00  0.00           C  
ATOM    945  C   LEU   118     -29.639  26.311  -5.196  1.00 72.61           C  
ATOM    946  O   LEU   118     -29.634  25.171  -4.737  1.00 70.17           O  
ATOM    947  N   ALA   119     -29.634  26.555  -6.518  1.00 75.14           N  
ATOM    948  CA  ALA   119     -29.723  25.476  -7.455  1.00 75.92           C  
ATOM    949  CB  ALA   119     -29.716  25.956  -8.917  1.00 71.84           C  
ATOM    950  C   ALA   119     -28.541  24.581  -7.268  1.00 75.22           C  
ATOM    951  O   ALA   119     -28.669  23.358  -7.296  1.00 73.02           O  
ATOM    952  N   ILE   120     -27.353  25.174  -7.055  1.00 76.89           N  
ATOM    953  CA  ILE   120     -26.156  24.396  -6.930  1.00 77.43           C  
ATOM    954  CB  ILE   120     -24.904  25.241  -6.863  1.00 81.89           C  
ATOM    955  CG1 ILE   120     -23.676  24.437  -7.317  1.00  0.00           C  
ATOM    956  CG2 ILE   120     -24.743  25.781  -5.435  1.00  0.00           C  
ATOM    957  CD1 ILE   120     -23.346  23.255  -6.416  1.00  0.00           C  
ATOM    958  C   ILE   120     -26.269  23.545  -5.701  1.00 76.37           C  
ATOM    959  O   ILE   120     -25.848  22.390  -5.702  1.00 78.59           O  
ATOM    960  N   ALA   121     -26.852  24.090  -4.613  1.00 76.00           N  
ATOM    961  CA  ALA   121     -26.963  23.359  -3.379  1.00 74.39           C  
ATOM    962  CB  ALA   121     -27.647  24.172  -2.267  1.00 73.43           C  
ATOM    963  C   ALA   121     -27.788  22.130  -3.601  1.00 74.09           C  
ATOM    964  O   ALA   121     -27.449  21.049  -3.121  1.00 74.06           O  
ATOM    965  N   TRP   122     -28.898  22.261  -4.348  1.00 74.10           N  
ATOM    966  CA  TRP   122     -29.756  21.139  -4.597  1.00 74.40           C  
ATOM    967  CB  TRP   122     -31.029  21.519  -5.372  1.00 70.20           C  
ATOM    968  CG  TRP   122     -31.996  22.357  -4.569  1.00 74.02           C  
ATOM    969  CD2 TRP   122     -32.812  21.826  -3.515  1.00 72.24           C  
ATOM    970  CD1 TRP   122     -32.272  23.691  -4.635  1.00 80.00           C  
ATOM    971  NE1 TRP   122     -33.222  24.019  -3.694  1.00 79.53           N  
ATOM    972  CE2 TRP   122     -33.555  22.879  -2.994  1.00 79.45           C  
ATOM    973  CE3 TRP   122     -32.918  20.566  -3.011  1.00 73.80           C  
ATOM    974  CZ2 TRP   122     -34.419  22.682  -1.954  1.00 71.01           C  
ATOM    975  CZ3 TRP   122     -33.803  20.364  -1.976  1.00 73.95           C  
ATOM    976  CH2 TRP   122     -34.542  21.405  -1.456  1.00 74.98           C  
ATOM    977  C   TRP   122     -29.008  20.117  -5.397  1.00 75.32           C  
ATOM    978  O   TRP   122     -29.126  18.920  -5.140  1.00 78.30           O  
ATOM    979  N   ALA   123     -28.228  20.559  -6.403  1.00 76.28           N  
ATOM    980  CA  ALA   123     -27.513  19.637  -7.241  1.00 75.87           C  
ATOM    981  CB  ALA   123     -26.744  20.339  -8.374  1.00 73.88           C  
ATOM    982  C   ALA   123     -26.510  18.868  -6.430  1.00 76.85           C  
ATOM    983  O   ALA   123     -26.415  17.649  -6.556  1.00 76.71           O  
ATOM    984  N   CYS   124     -25.739  19.559  -5.565  1.00 74.32           N  
ATOM    985  CA  CYS   124     -24.736  18.886  -4.784  1.00 74.37           C  
ATOM    986  CB  CYS   124     -23.866  19.826  -3.931  1.00 75.98           C  
ATOM    987  SG  CYS   124     -22.603  20.691  -4.907  1.00  0.00           S  
ATOM    988  C   CYS   124     -25.395  17.935  -3.844  1.00 76.12           C  
ATOM    989  O   CYS   124     -24.921  16.820  -3.636  1.00 72.86           O  
ATOM    990  N   SER   125     -26.516  18.358  -3.242  1.00 76.74           N  
ATOM    991  CA  SER   125     -27.201  17.529  -2.300  1.00 76.33           C  
ATOM    992  CB  SER   125     -28.457  18.210  -1.735  1.00 77.19           C  
ATOM    993  OG  SER   125     -29.101  17.351  -0.808  1.00 76.25           O  
ATOM    994  C   SER   125     -27.642  16.284  -3.005  1.00 80.12           C  
ATOM    995  O   SER   125     -27.590  15.195  -2.437  1.00 81.12           O  
ATOM    996  N   VAL   126     -28.102  16.427  -4.258  1.00 78.97           N  
ATOM    997  CA  VAL   126     -28.571  15.319  -5.041  1.00 77.45           C  
ATOM    998  CB  VAL   126     -29.104  15.733  -6.384  1.00  0.00           C  
ATOM    999  CG1 VAL   126     -29.443  14.464  -7.184  1.00  0.00           C  
ATOM   1000  CG2 VAL   126     -30.304  16.672  -6.186  1.00  0.00           C  
ATOM   1001  C   VAL   126     -27.441  14.383  -5.320  1.00 75.17           C  
ATOM   1002  O   VAL   126     -27.582  13.172  -5.167  1.00 72.75           O  
ATOM   1003  N   ILE   127     -26.277  14.922  -5.731  1.00 76.45           N  
ATOM   1004  CA  ILE   127     -25.179  14.075  -6.103  1.00 78.44           C  
ATOM   1005  CB  ILE   127     -23.997  14.821  -6.664  1.00 79.15           C  
ATOM   1006  CG1 ILE   127     -23.026  13.836  -7.336  1.00  0.00           C  
ATOM   1007  CG2 ILE   127     -23.348  15.660  -5.555  1.00  0.00           C  
ATOM   1008  CD1 ILE   127     -21.963  14.519  -8.196  1.00 75.74           C  
ATOM   1009  C   ILE   127     -24.742  13.304  -4.901  1.00 79.50           C  
ATOM   1010  O   ILE   127     -24.397  12.127  -4.989  1.00 80.46           O  
ATOM   1011  N   CYS   128     -24.711  13.975  -3.743  1.00 82.19           N  
ATOM   1012  CA  CYS   128     -24.339  13.373  -2.501  1.00 84.31           C  
ATOM   1013  CB  CYS   128     -24.330  14.426  -1.388  1.00 84.63           C  
ATOM   1014  SG  CYS   128     -24.414  13.679   0.256  1.00  0.00           S  
ATOM   1015  C   CYS   128     -25.337  12.329  -2.091  1.00 85.47           C  
ATOM   1016  O   CYS   128     -24.967  11.274  -1.579  1.00 83.60           O  
ATOM   1017  N   SER   129     -26.633  12.664  -2.221  1.00 87.63           N  
ATOM   1018  CA  SER   129     -27.753  11.861  -1.815  1.00 88.01           C  
ATOM   1019  CB  SER   129     -28.993  12.754  -1.690  1.00 92.00           C  
ATOM   1020  OG  SER   129     -30.073  12.018  -1.158  1.00 96.93           O  
ATOM   1021  C   SER   129     -28.084  10.714  -2.739  1.00 90.10           C  
ATOM   1022  O   SER   129     -27.979   9.549  -2.357  1.00 94.95           O  
ATOM   1023  N   LEU   130     -28.514  11.028  -3.985  1.00 87.60           N  
ATOM   1024  CA  LEU   130     -28.968  10.042  -4.939  1.00 85.74           C  
ATOM   1025  CB  LEU   130     -29.527  10.623  -6.264  1.00 85.68           C  
ATOM   1026  CG  LEU   130     -31.014  11.007  -6.302  1.00 84.00           C  
ATOM   1027  CD1 LEU   130     -31.396  11.620  -7.659  1.00 82.71           C  
ATOM   1028  CD2 LEU   130     -31.891   9.788  -5.976  1.00 78.83           C  
ATOM   1029  C   LEU   130     -27.901   9.089  -5.380  1.00 85.31           C  
ATOM   1030  O   LEU   130     -28.156   7.886  -5.414  1.00 85.33           O  
ATOM   1031  N   PRO   131     -26.722   9.521  -5.730  1.00 83.84           N  
ATOM   1032  CA  PRO   131     -25.800   8.563  -6.269  1.00 83.08           C  
ATOM   1033  CD  PRO   131     -26.518  10.833  -6.322  1.00  0.00           C  
ATOM   1034  CB  PRO   131     -24.637   9.372  -6.833  1.00 82.52           C  
ATOM   1035  CG  PRO   131     -25.314  10.684  -7.270  1.00 81.28           C  
ATOM   1036  C   PRO   131     -25.413   7.437  -5.373  1.00 83.34           C  
ATOM   1037  O   PRO   131     -25.327   6.313  -5.856  1.00 84.70           O  
ATOM   1038  N   GLN   132     -25.163   7.706  -4.083  1.00 82.18           N  
ATOM   1039  CA  GLN   132     -24.773   6.684  -3.160  1.00 81.22           C  
ATOM   1040  CB  GLN   132     -24.284   7.296  -1.836  1.00 80.06           C  
ATOM   1041  CG  GLN   132     -25.346   8.144  -1.135  1.00 82.53           C  
ATOM   1042  CD  GLN   132     -24.658   8.950  -0.042  1.00 83.35           C  
ATOM   1043  OE1 GLN   132     -23.463   8.790   0.208  1.00  0.00           O  
ATOM   1044  NE2 GLN   132     -25.431   9.845   0.629  1.00  0.00           N  
ATOM   1045  C   GLN   132     -25.922   5.756  -2.891  1.00 80.15           C  
ATOM   1046  O   GLN   132     -25.744   4.541  -2.828  1.00 79.49           O  
ATOM   1047  N   VAL   133     -27.144   6.302  -2.742  1.00 80.34           N  
ATOM   1048  CA  VAL   133     -28.278   5.481  -2.420  1.00 81.83           C  
ATOM   1049  CB  VAL   133     -29.552   6.260  -2.221  1.00 80.40           C  
ATOM   1050  CG1 VAL   133     -29.928   6.984  -3.524  1.00 82.52           C  
ATOM   1051  CG2 VAL   133     -30.634   5.288  -1.720  1.00 80.48           C  
ATOM   1052  C   VAL   133     -28.468   4.519  -3.529  1.00 83.09           C  
ATOM   1053  O   VAL   133     -28.716   3.336  -3.303  1.00 85.69           O  
ATOM   1054  N   PHE   134     -28.360   4.999  -4.777  1.00 83.76           N  
ATOM   1055  CA  PHE   134     -28.369   4.011  -5.796  1.00 83.63           C  
ATOM   1056  CB  PHE   134     -28.329   4.576  -7.227  1.00 84.12           C  
ATOM   1057  CG  PHE   134     -29.646   5.222  -7.485  1.00 84.07           C  
ATOM   1058  CD1 PHE   134     -29.895   6.508  -7.062  1.00  0.00           C  
ATOM   1059  CD2 PHE   134     -30.635   4.539  -8.156  1.00  0.00           C  
ATOM   1060  CE1 PHE   134     -31.112   7.101  -7.303  1.00  0.00           C  
ATOM   1061  CE2 PHE   134     -31.854   5.126  -8.399  1.00  0.00           C  
ATOM   1062  CZ  PHE   134     -32.094   6.411  -7.973  1.00  0.00           C  
ATOM   1063  C   PHE   134     -27.079   3.305  -5.526  1.00 83.39           C  
ATOM   1064  O   PHE   134     -26.077   3.966  -5.278  1.00 86.11           O  
ATOM   1065  N   VAL   135     -27.099   1.958  -5.569  1.00 82.82           N  
ATOM   1066  CA  VAL   135     -26.071   1.012  -5.185  1.00 83.78           C  
ATOM   1067  CB  VAL   135     -25.769   0.005  -6.256  1.00 84.08           C  
ATOM   1068  CG1 VAL   135     -24.628  -0.904  -5.768  1.00  0.00           C  
ATOM   1069  CG2 VAL   135     -27.065  -0.746  -6.605  1.00  0.00           C  
ATOM   1070  C   VAL   135     -24.774   1.644  -4.784  1.00 83.40           C  
ATOM   1071  O   VAL   135     -24.059   2.211  -5.609  1.00 79.60           O  
ATOM   1072  N   PHE   136     -24.453   1.562  -3.471  1.00 83.44           N  
ATOM   1073  CA  PHE   136     -23.240   2.125  -2.951  1.00 83.86           C  
ATOM   1074  CB  PHE   136     -23.162   3.654  -3.084  1.00 83.86           C  
ATOM   1075  CG  PHE   136     -21.855   4.078  -2.509  1.00 84.03           C  
ATOM   1076  CD1 PHE   136     -20.712   4.025  -3.271  1.00 84.91           C  
ATOM   1077  CD2 PHE   136     -21.771   4.529  -1.211  1.00 82.79           C  
ATOM   1078  CE1 PHE   136     -19.500   4.414  -2.748  1.00  0.00           C  
ATOM   1079  CE2 PHE   136     -20.562   4.918  -0.684  1.00 81.34           C  
ATOM   1080  CZ  PHE   136     -19.424   4.861  -1.452  1.00  0.00           C  
ATOM   1081  C   PHE   136     -23.167   1.804  -1.486  1.00 83.60           C  
ATOM   1082  O   PHE   136     -22.336   1.015  -1.040  1.00 83.83           O  
ATOM   1083  N   HIS   137     -24.068   2.435  -0.707  1.00 81.87           N  
ATOM   1084  CA  HIS   137     -24.119   2.381   0.728  1.00 82.95           C  
ATOM   1085  ND1 HIS   137     -27.317   1.736   1.513  1.00  0.00           N  
ATOM   1086  CG  HIS   137     -26.619   2.737   0.876  1.00 80.98           C  
ATOM   1087  CB  HIS   137     -25.267   3.224   1.307  1.00 82.89           C  
ATOM   1088  NE2 HIS   137     -28.579   2.405  -0.191  1.00  0.00           N  
ATOM   1089  CD2 HIS   137     -27.402   3.135  -0.162  1.00 79.78           C  
ATOM   1090  CE1 HIS   137     -28.481   1.578   0.834  1.00 81.50           C  
ATOM   1091  C   HIS   137     -24.319   0.976   1.208  1.00 84.39           C  
ATOM   1092  O   HIS   137     -23.791   0.596   2.251  1.00 85.16           O  
ATOM   1093  N   VAL   138     -25.087   0.166   0.461  1.00 82.91           N  
ATOM   1094  CA  VAL   138     -25.432  -1.161   0.888  1.00 81.71           C  
ATOM   1095  CB  VAL   138     -26.145  -1.936  -0.179  1.00 82.53           C  
ATOM   1096  CG1 VAL   138     -27.391  -1.139  -0.601  1.00  0.00           C  
ATOM   1097  CG2 VAL   138     -25.161  -2.206  -1.330  1.00  0.00           C  
ATOM   1098  C   VAL   138     -24.193  -1.925   1.242  1.00 80.96           C  
ATOM   1099  O   VAL   138     -23.138  -1.746   0.636  1.00 80.38           O  
ATOM   1100  N   LYS   139     -24.302  -2.783   2.282  1.00 81.02           N  
ATOM   1101  CA  LYS   139     -23.206  -3.599   2.722  1.00 81.16           C  
ATOM   1102  CB  LYS   139     -23.232  -3.963   4.211  1.00 81.01           C  
ATOM   1103  CG  LYS   139     -22.049  -4.832   4.647  1.00  0.00           C  
ATOM   1104  CD  LYS   139     -21.922  -4.988   6.162  1.00  0.00           C  
ATOM   1105  CE  LYS   139     -20.747  -5.867   6.593  1.00  0.00           C  
ATOM   1106  NZ  LYS   139     -19.478  -5.118   6.458  1.00  0.00           N1+
ATOM   1107  C   LYS   139     -23.226  -4.883   1.957  1.00 81.72           C  
ATOM   1108  O   LYS   139     -24.241  -5.267   1.377  1.00 81.33           O  
ATOM   1109  N   ALA   140     -22.054  -5.548   1.913  1.00 81.43           N  
ATOM   1110  CA  ALA   140     -21.819  -6.771   1.200  1.00 80.81           C  
ATOM   1111  CB  ALA   140     -20.329  -7.155   1.177  1.00 80.88           C  
ATOM   1112  C   ALA   140     -22.564  -7.950   1.758  1.00 81.25           C  
ATOM   1113  O   ALA   140     -23.102  -8.743   0.988  1.00 81.14           O  
ATOM   1114  N   HIS   141     -22.632  -8.114   3.097  1.00 80.75           N  
ATOM   1115  CA  HIS   141     -23.191  -9.345   3.596  1.00 80.59           C  
ATOM   1116  ND1 HIS   141     -23.060  -7.577   6.635  1.00 85.34           N  
ATOM   1117  CG  HIS   141     -23.697  -8.623   6.009  1.00 80.24           C  
ATOM   1118  CB  HIS   141     -23.011  -9.599   5.104  1.00 80.59           C  
ATOM   1119  NE2 HIS   141     -25.181  -7.521   7.301  1.00 88.13           N  
ATOM   1120  CD2 HIS   141     -24.991  -8.574   6.423  1.00 81.58           C  
ATOM   1121  CE1 HIS   141     -23.993  -6.954   7.397  1.00 86.20           C  
ATOM   1122  C   HIS   141     -24.632  -9.459   3.238  1.00 79.62           C  
ATOM   1123  O   HIS   141     -25.416  -8.524   3.363  1.00 80.66           O  
ATOM   1124  N   PRO   142     -24.948 -10.676   2.870  1.00 79.51           N  
ATOM   1125  CA  PRO   142     -26.193 -11.086   2.269  1.00 79.05           C  
ATOM   1126  CD  PRO   142     -24.195 -11.808   3.385  1.00 85.58           C  
ATOM   1127  CB  PRO   142     -26.071 -12.597   2.084  1.00 79.94           C  
ATOM   1128  CG  PRO   142     -25.122 -13.020   3.217  1.00 82.48           C  
ATOM   1129  C   PRO   142     -27.456 -10.749   2.997  1.00 77.54           C  
ATOM   1130  O   PRO   142     -28.487 -10.678   2.329  1.00 76.07           O  
ATOM   1131  N   GLU   143     -27.443 -10.567   4.331  1.00 76.40           N  
ATOM   1132  CA  GLU   143     -28.700 -10.296   4.970  1.00 76.08           C  
ATOM   1133  CB  GLU   143     -28.617 -10.085   6.495  1.00 77.18           C  
ATOM   1134  CG  GLU   143     -27.928  -8.786   6.913  1.00 78.62           C  
ATOM   1135  CD  GLU   143     -27.920  -8.712   8.433  1.00 78.93           C  
ATOM   1136  OE1 GLU   143     -29.029  -8.699   9.032  1.00 77.22           O  
ATOM   1137  OE2 GLU   143     -26.804  -8.670   9.018  1.00 82.04           O1-
ATOM   1138  C   GLU   143     -29.220  -9.026   4.385  1.00 74.97           C  
ATOM   1139  O   GLU   143     -30.419  -8.878   4.154  1.00 72.77           O  
ATOM   1140  N   TYR   144     -28.309  -8.077   4.115  1.00 73.84           N  
ATOM   1141  CA  TYR   144     -28.688  -6.805   3.580  1.00 74.58           C  
ATOM   1142  CB  TYR   144     -27.548  -5.782   3.488  1.00 72.34           C  
ATOM   1143  CG  TYR   144     -28.191  -4.566   2.916  1.00  0.00           C  
ATOM   1144  CD1 TYR   144     -28.882  -3.698   3.730  1.00  0.00           C  
ATOM   1145  CD2 TYR   144     -28.118  -4.300   1.569  1.00  0.00           C  
ATOM   1146  CE1 TYR   144     -29.487  -2.577   3.209  1.00  0.00           C  
ATOM   1147  CE2 TYR   144     -28.722  -3.183   1.045  1.00  0.00           C  
ATOM   1148  CZ  TYR   144     -29.407  -2.318   1.863  1.00  0.00           C  
ATOM   1149  OH  TYR   144     -30.026  -1.171   1.326  1.00  0.00           O  
ATOM   1150  C   TYR   144     -29.260  -6.942   2.199  1.00 74.81           C  
ATOM   1151  O   TYR   144     -30.205  -6.234   1.862  1.00 74.62           O  
ATOM   1152  N   PRO   145     -28.749  -7.794   1.358  1.00 76.12           N  
ATOM   1153  CA  PRO   145     -29.263  -7.822   0.025  1.00 76.87           C  
ATOM   1154  CD  PRO   145     -27.342  -8.137   1.374  1.00  0.00           C  
ATOM   1155  CB  PRO   145     -28.329  -8.729  -0.768  1.00 76.51           C  
ATOM   1156  CG  PRO   145     -26.974  -8.502  -0.076  1.00  0.00           C  
ATOM   1157  C   PRO   145     -30.710  -8.153  -0.079  1.00 77.84           C  
ATOM   1158  O   PRO   145     -31.326  -7.735  -1.058  1.00 78.53           O  
ATOM   1159  N   TRP   146     -31.291  -8.899   0.876  1.00 79.14           N  
ATOM   1160  CA  TRP   146     -32.686  -9.154   0.690  1.00 79.97           C  
ATOM   1161  CB  TRP   146     -33.093 -10.610   0.979  1.00 79.70           C  
ATOM   1162  CG  TRP   146     -32.654 -11.604  -0.069  1.00 78.69           C  
ATOM   1163  CD2 TRP   146     -31.367 -12.240  -0.105  1.00  0.00           C  
ATOM   1164  CD1 TRP   146     -33.348 -12.079  -1.144  1.00  0.00           C  
ATOM   1165  NE1 TRP   146     -32.576 -12.973  -1.845  1.00  0.00           N  
ATOM   1166  CE2 TRP   146     -31.354 -13.082  -1.216  1.00  0.00           C  
ATOM   1167  CE3 TRP   146     -30.286 -12.132   0.722  1.00  0.00           C  
ATOM   1168  CZ2 TRP   146     -30.253 -13.832  -1.520  1.00  0.00           C  
ATOM   1169  CZ3 TRP   146     -29.178 -12.890   0.413  1.00  0.00           C  
ATOM   1170  CH2 TRP   146     -29.162 -13.723  -0.686  1.00  0.00           C  
ATOM   1171  C   TRP   146     -33.472  -8.286   1.620  1.00 81.18           C  
ATOM   1172  O   TRP   146     -33.884  -8.735   2.688  1.00 81.85           O  
ATOM   1173  N   TYR   147     -33.699  -7.006   1.249  1.00 80.51           N  
ATOM   1174  CA  TYR   147     -34.554  -6.209   2.080  1.00 80.30           C  
ATOM   1175  CB  TYR   147     -33.856  -5.080   2.861  1.00 79.80           C  
ATOM   1176  CG  TYR   147     -33.148  -5.658   4.039  1.00 80.24           C  
ATOM   1177  CD1 TYR   147     -33.861  -6.051   5.148  1.00 76.86           C  
ATOM   1178  CD2 TYR   147     -31.780  -5.784   4.056  1.00 79.73           C  
ATOM   1179  CE1 TYR   147     -33.224  -6.578   6.246  1.00 78.10           C  
ATOM   1180  CE2 TYR   147     -31.135  -6.310   5.150  1.00 79.03           C  
ATOM   1181  CZ  TYR   147     -31.857  -6.711   6.247  1.00 78.33           C  
ATOM   1182  OH  TYR   147     -31.193  -7.250   7.370  1.00 79.23           O  
ATOM   1183  C   TYR   147     -35.630  -5.548   1.258  1.00 80.59           C  
ATOM   1184  O   TYR   147     -35.379  -4.496   0.677  1.00 82.14           O  
ATOM   1185  N   GLU   148     -36.834  -6.167   1.149  1.00 79.07           N  
ATOM   1186  CA  GLU   148     -38.008  -5.596   0.521  1.00 79.55           C  
ATOM   1187  CB  GLU   148     -39.032  -6.659   0.093  1.00 79.62           C  
ATOM   1188  CG  GLU   148     -40.261  -6.076  -0.606  1.00 83.66           C  
ATOM   1189  CD  GLU   148     -39.841  -5.622  -1.997  1.00 84.99           C  
ATOM   1190  OE1 GLU   148     -38.637  -5.780  -2.332  1.00 89.59           O  
ATOM   1191  OE2 GLU   148     -40.718  -5.108  -2.742  1.00 95.21           O1-
ATOM   1192  C   GLU   148     -38.690  -4.674   1.497  1.00 79.89           C  
ATOM   1193  O   GLU   148     -39.308  -3.676   1.121  1.00 79.15           O  
ATOM   1194  N   GLN   149     -38.584  -5.040   2.789  1.00 77.96           N  
ATOM   1195  CA  GLN   149     -39.189  -4.450   3.956  1.00 75.91           C  
ATOM   1196  CB  GLN   149     -38.869  -5.235   5.239  1.00 75.78           C  
ATOM   1197  CG  GLN   149     -39.419  -6.662   5.232  1.00  0.00           C  
ATOM   1198  CD  GLN   149     -39.031  -7.323   6.547  1.00  0.00           C  
ATOM   1199  OE1 GLN   149     -38.392  -6.710   7.399  1.00  0.00           O  
ATOM   1200  NE2 GLN   149     -39.432  -8.611   6.720  1.00  0.00           N  
ATOM   1201  C   GLN   149     -38.699  -3.044   4.161  1.00 76.43           C  
ATOM   1202  O   GLN   149     -39.384  -2.248   4.795  1.00 76.97           O  
ATOM   1203  N   CYS   150     -37.451  -2.737   3.761  1.00 75.05           N  
ATOM   1204  CA  CYS   150     -36.962  -1.381   3.697  1.00 77.17           C  
ATOM   1205  CB  CYS   150     -38.061  -0.365   3.305  1.00 77.85           C  
ATOM   1206  SG  CYS   150     -37.430   1.289   2.879  1.00 80.61           S  
ATOM   1207  C   CYS   150     -36.288  -0.954   4.961  1.00 77.29           C  
ATOM   1208  O   CYS   150     -36.816  -0.152   5.730  1.00 81.42           O  
ATOM   1209  N   VAL   151     -35.051  -1.445   5.166  1.00 78.03           N  
ATOM   1210  CA  VAL   151     -34.286  -1.084   6.320  1.00 76.97           C  
ATOM   1211  CB  VAL   151     -33.835  -2.268   7.118  1.00 77.44           C  
ATOM   1212  CG1 VAL   151     -32.930  -1.765   8.247  1.00  0.00           C  
ATOM   1213  CG2 VAL   151     -35.076  -3.037   7.603  1.00  0.00           C  
ATOM   1214  C   VAL   151     -33.058  -0.388   5.827  1.00 75.94           C  
ATOM   1215  O   VAL   151     -32.436  -0.804   4.851  1.00 77.63           O  
ATOM   1216  N   THR   152     -32.691   0.712   6.509  1.00 75.48           N  
ATOM   1217  CA  THR   152     -31.535   1.505   6.208  1.00 75.22           C  
ATOM   1218  CB  THR   152     -31.451   2.748   7.043  1.00 74.11           C  
ATOM   1219  OG1 THR   152     -32.605   3.552   6.842  1.00  0.00           O  
ATOM   1220  CG2 THR   152     -30.187   3.525   6.642  1.00  0.00           C  
ATOM   1221  C   THR   152     -30.348   0.668   6.533  1.00 75.43           C  
ATOM   1222  O   THR   152     -29.253   0.876   6.013  1.00 73.54           O  
ATOM   1223  N   PHE   153     -30.562  -0.302   7.435  1.00 74.51           N  
ATOM   1224  CA  PHE   153     -29.539  -1.164   7.936  1.00 74.06           C  
ATOM   1225  CB  PHE   153     -30.033  -2.411   8.696  1.00 73.04           C  
ATOM   1226  CG  PHE   153     -30.148  -2.103  10.148  1.00 73.26           C  
ATOM   1227  CD1 PHE   153     -29.029  -2.207  10.941  1.00 75.81           C  
ATOM   1228  CD2 PHE   153     -31.341  -1.736  10.723  1.00 74.89           C  
ATOM   1229  CE1 PHE   153     -29.093  -1.938  12.287  1.00 74.15           C  
ATOM   1230  CE2 PHE   153     -31.413  -1.466  12.069  1.00 75.40           C  
ATOM   1231  CZ  PHE   153     -30.288  -1.566  12.853  1.00 74.86           C  
ATOM   1232  C   PHE   153     -28.617  -1.673   6.899  1.00 74.74           C  
ATOM   1233  O   PHE   153     -28.835  -1.605   5.692  1.00 73.83           O  
ATOM   1234  N   ASP   154     -27.501  -2.175   7.444  1.00  0.00           N  
ATOM   1235  CA  ASP   154     -26.420  -2.784   6.760  1.00  0.00           C  
ATOM   1236  CB  ASP   154     -26.805  -4.045   5.980  1.00  0.00           C  
ATOM   1237  CG  ASP   154     -25.497  -4.797   5.900  1.00  0.00           C  
ATOM   1238  OD1 ASP   154     -24.551  -4.315   6.579  1.00  0.00           O  
ATOM   1239  OD2 ASP   154     -25.407  -5.839   5.198  1.00  0.00           O1-
ATOM   1240  C   ASP   154     -25.782  -1.818   5.827  1.00  0.00           C  
ATOM   1241  O   ASP   154     -25.272  -2.210   4.779  1.00  0.00           O  
ATOM   1242  N   SER   155     -25.787  -0.519   6.178  1.00 73.91           N  
ATOM   1243  CA  SER   155     -24.995   0.343   5.359  1.00 72.89           C  
ATOM   1244  CB  SER   155     -25.032   1.821   5.784  1.00 73.36           C  
ATOM   1245  OG  SER   155     -26.341   2.345   5.615  1.00  0.00           O  
ATOM   1246  C   SER   155     -23.632  -0.185   5.637  1.00 71.51           C  
ATOM   1247  O   SER   155     -23.392  -0.667   6.743  1.00 70.29           O  
ATOM   1248  N   PHE   156     -22.701  -0.143   4.668  1.00 69.76           N  
ATOM   1249  CA  PHE   156     -21.456  -0.785   4.969  1.00 70.25           C  
ATOM   1250  CB  PHE   156     -20.506  -0.968   3.764  1.00 70.71           C  
ATOM   1251  CG  PHE   156     -20.278   0.321   3.053  1.00 71.43           C  
ATOM   1252  CD1 PHE   156     -19.287   1.194   3.438  1.00  0.00           C  
ATOM   1253  CD2 PHE   156     -21.063   0.648   1.971  1.00  0.00           C  
ATOM   1254  CE1 PHE   156     -19.096   2.372   2.754  1.00  0.00           C  
ATOM   1255  CE2 PHE   156     -20.877   1.824   1.286  1.00  0.00           C  
ATOM   1256  CZ  PHE   156     -19.890   2.691   1.679  1.00  0.00           C  
ATOM   1257  C   PHE   156     -20.779  -0.110   6.112  1.00 70.56           C  
ATOM   1258  O   PHE   156     -20.663   1.111   6.206  1.00 73.34           O  
ATOM   1259  N   PRO   157     -20.403  -0.974   7.017  1.00  0.00           N  
ATOM   1260  CA  PRO   157     -19.721  -0.609   8.226  1.00  0.00           C  
ATOM   1261  CD  PRO   157     -21.093  -2.246   7.149  1.00  0.00           C  
ATOM   1262  CB  PRO   157     -20.056  -1.695   9.250  1.00  0.00           C  
ATOM   1263  CG  PRO   157     -20.490  -2.898   8.399  1.00  0.00           C  
ATOM   1264  C   PRO   157     -18.262  -0.534   7.951  1.00  0.00           C  
ATOM   1265  O   PRO   157     -17.838  -0.928   6.865  1.00  0.00           O  
ATOM   1266  N   THR   158     -17.472  -0.031   8.917  1.00  0.00           N  
ATOM   1267  CA  THR   158     -16.063   0.008   8.699  1.00  0.00           C  
ATOM   1268  CB  THR   158     -15.292   0.702   9.781  1.00  0.00           C  
ATOM   1269  OG1 THR   158     -15.731   2.042   9.919  1.00  0.00           O  
ATOM   1270  CG2 THR   158     -13.798   0.671   9.417  1.00  0.00           C  
ATOM   1271  C   THR   158     -15.585  -1.401   8.698  1.00  0.00           C  
ATOM   1272  O   THR   158     -15.902  -2.184   9.592  1.00  0.00           O  
ATOM   1273  N   LYS   159     -14.814  -1.757   7.660  1.00  0.00           N  
ATOM   1274  CA  LYS   159     -14.225  -3.055   7.574  1.00  0.00           C  
ATOM   1275  CB  LYS   159     -14.743  -3.914   6.408  1.00  0.00           C  
ATOM   1276  CG  LYS   159     -16.198  -4.355   6.579  1.00  0.00           C  
ATOM   1277  CD  LYS   159     -16.801  -4.991   5.325  1.00  0.00           C  
ATOM   1278  CE  LYS   159     -16.290  -6.406   5.050  1.00  0.00           C  
ATOM   1279  NZ  LYS   159     -16.922  -6.945   3.825  1.00  0.00           N1+
ATOM   1280  C   LYS   159     -12.785  -2.786   7.337  1.00  0.00           C  
ATOM   1281  O   LYS   159     -12.356  -1.635   7.396  1.00  0.00           O  
ATOM   1282  N   ALA   160     -11.984  -3.838   7.095  1.00  0.00           N  
ATOM   1283  CA  ALA   160     -10.604  -3.559   6.855  1.00  0.00           C  
ATOM   1284  CB  ALA   160      -9.753  -4.813   6.594  1.00  0.00           C  
ATOM   1285  C   ALA   160     -10.554  -2.705   5.634  1.00  0.00           C  
ATOM   1286  O   ALA   160     -11.175  -3.011   4.618  1.00  0.00           O  
ATOM   1287  N   HIS   161      -9.816  -1.584   5.725  1.00  0.00           N  
ATOM   1288  CA  HIS   161      -9.693  -0.691   4.615  1.00  0.00           C  
ATOM   1289  ND1 HIS   161      -7.560   0.539   2.384  1.00  0.00           N  
ATOM   1290  CG  HIS   161      -8.617  -0.342   2.335  1.00  0.00           C  
ATOM   1291  CB  HIS   161      -8.945  -1.320   3.425  1.00  0.00           C  
ATOM   1292  NE2 HIS   161      -8.582   0.882   0.439  1.00  0.00           N  
ATOM   1293  CD2 HIS   161      -9.230  -0.120   1.140  1.00  0.00           C  
ATOM   1294  CE1 HIS   161      -7.586   1.245   1.226  1.00  0.00           C  
ATOM   1295  C   HIS   161     -11.067  -0.301   4.175  1.00  0.00           C  
ATOM   1296  O   HIS   161     -11.319  -0.132   2.983  1.00  0.00           O  
ATOM   1297  N   GLU   162     -12.006  -0.138   5.128  1.00  0.00           N  
ATOM   1298  CA  GLU   162     -13.323   0.259   4.724  1.00  0.00           C  
ATOM   1299  CB  GLU   162     -14.381  -0.855   4.792  1.00  0.00           C  
ATOM   1300  CG  GLU   162     -14.188  -1.947   3.739  1.00  0.00           C  
ATOM   1301  CD  GLU   162     -15.432  -2.823   3.755  1.00  0.00           C  
ATOM   1302  OE1 GLU   162     -16.421  -2.424   4.427  1.00  0.00           O  
ATOM   1303  OE2 GLU   162     -15.414  -3.896   3.095  1.00  0.00           O1-
ATOM   1304  C   GLU   162     -13.786   1.357   5.623  1.00  0.00           C  
ATOM   1305  O   GLU   162     -13.412   1.428   6.792  1.00  0.00           O  
ATOM   1306  N   ILE   163     -14.608   2.263   5.063  1.00 69.71           N  
ATOM   1307  CA  ILE   163     -15.150   3.361   5.797  1.00 69.84           C  
ATOM   1308  CB  ILE   163     -14.612   4.680   5.293  1.00 70.49           C  
ATOM   1309  CG1 ILE   163     -14.953   5.841   6.235  1.00  0.00           C  
ATOM   1310  CG2 ILE   163     -15.083   4.882   3.843  1.00  0.00           C  
ATOM   1311  CD1 ILE   163     -16.441   6.152   6.295  1.00  0.00           C  
ATOM   1312  C   ILE   163     -16.616   3.262   5.587  1.00 68.45           C  
ATOM   1313  O   ILE   163     -17.093   3.129   4.463  1.00 68.34           O  
ATOM   1314  N   SER   164     -17.386   3.314   6.676  1.00 67.03           N  
ATOM   1315  CA  SER   164     -18.781   3.078   6.521  1.00 67.06           C  
ATOM   1316  CB  SER   164     -19.560   3.125   7.848  1.00 67.06           C  
ATOM   1317  OG  SER   164     -19.100   2.105   8.722  1.00  0.00           O  
ATOM   1318  C   SER   164     -19.368   4.109   5.624  1.00 68.00           C  
ATOM   1319  O   SER   164     -18.917   5.249   5.551  1.00 67.52           O  
ATOM   1320  N   TYR   165     -20.402   3.686   4.883  1.00 67.41           N  
ATOM   1321  CA  TYR   165     -21.157   4.576   4.068  1.00 68.01           C  
ATOM   1322  CB  TYR   165     -22.320   3.838   3.382  1.00 69.88           C  
ATOM   1323  CG  TYR   165     -23.342   4.812   2.907  1.00 67.04           C  
ATOM   1324  CD1 TYR   165     -23.216   5.478   1.711  1.00 70.50           C  
ATOM   1325  CD2 TYR   165     -24.453   5.041   3.684  1.00 69.18           C  
ATOM   1326  CE1 TYR   165     -24.187   6.364   1.304  1.00 71.51           C  
ATOM   1327  CE2 TYR   165     -25.426   5.924   3.284  1.00 72.40           C  
ATOM   1328  CZ  TYR   165     -25.293   6.588   2.091  1.00 71.80           C  
ATOM   1329  OH  TYR   165     -26.293   7.494   1.678  1.00 73.79           O  
ATOM   1330  C   TYR   165     -21.705   5.524   5.064  1.00 66.60           C  
ATOM   1331  O   TYR   165     -21.792   6.730   4.838  1.00 64.41           O  
ATOM   1332  N   ALA   166     -22.058   4.965   6.231  1.00 67.80           N  
ATOM   1333  CA  ALA   166     -22.614   5.769   7.263  1.00 66.98           C  
ATOM   1334  CB  ALA   166     -22.927   4.969   8.539  1.00 67.92           C  
ATOM   1335  C   ALA   166     -21.625   6.831   7.628  1.00 65.35           C  
ATOM   1336  O   ALA   166     -22.002   7.988   7.781  1.00 62.59           O  
ATOM   1337  N   ALA   167     -20.335   6.477   7.801  1.00 66.75           N  
ATOM   1338  CA  ALA   167     -19.377   7.481   8.184  1.00 69.39           C  
ATOM   1339  CB  ALA   167     -18.038   6.899   8.650  1.00 68.97           C  
ATOM   1340  C   ALA   167     -19.089   8.459   7.082  1.00 70.99           C  
ATOM   1341  O   ALA   167     -19.065   9.669   7.306  1.00 71.46           O  
ATOM   1342  N   PHE   168     -18.870   7.962   5.850  1.00 71.53           N  
ATOM   1343  CA  PHE   168     -18.465   8.821   4.773  1.00 70.39           C  
ATOM   1344  CB  PHE   168     -18.191   8.025   3.484  1.00 69.73           C  
ATOM   1345  CG  PHE   168     -17.726   8.966   2.427  1.00  0.00           C  
ATOM   1346  CD1 PHE   168     -16.397   9.310   2.338  1.00  0.00           C  
ATOM   1347  CD2 PHE   168     -18.615   9.498   1.520  1.00  0.00           C  
ATOM   1348  CE1 PHE   168     -15.959  10.176   1.364  1.00  0.00           C  
ATOM   1349  CE2 PHE   168     -18.183  10.365   0.544  1.00  0.00           C  
ATOM   1350  CZ  PHE   168     -16.853  10.704   0.464  1.00  0.00           C  
ATOM   1351  C   PHE   168     -19.551   9.800   4.475  1.00 71.21           C  
ATOM   1352  O   PHE   168     -19.318  11.006   4.394  1.00 72.58           O  
ATOM   1353  N   GLY   169     -20.784   9.292   4.320  1.00 71.88           N  
ATOM   1354  CA  GLY   169     -21.889  10.126   3.962  1.00 72.73           C  
ATOM   1355  C   GLY   169     -22.173  11.108   5.052  1.00 75.38           C  
ATOM   1356  O   GLY   169     -22.488  12.267   4.788  1.00 76.69           O  
ATOM   1357  N   MET   170     -22.088  10.653   6.313  1.00 72.53           N  
ATOM   1358  CA  MET   170     -22.429  11.491   7.426  1.00 71.77           C  
ATOM   1359  CB  MET   170     -22.348  10.760   8.776  1.00 69.52           C  
ATOM   1360  CG  MET   170     -20.912  10.430   9.185  1.00  0.00           C  
ATOM   1361  SD  MET   170     -20.726   9.736  10.853  1.00  0.00           S  
ATOM   1362  CE  MET   170     -21.436   8.113  10.463  1.00  0.00           C  
ATOM   1363  C   MET   170     -21.491  12.651   7.510  1.00 73.36           C  
ATOM   1364  O   MET   170     -21.914  13.770   7.795  1.00 73.43           O  
ATOM   1365  N   MET   171     -20.181  12.415   7.307  1.00 73.22           N  
ATOM   1366  CA  MET   171     -19.259  13.505   7.441  1.00 73.31           C  
ATOM   1367  CB  MET   171     -17.784  13.037   7.453  1.00 72.39           C  
ATOM   1368  CG  MET   171     -17.269  12.344   6.186  1.00  0.00           C  
ATOM   1369  SD  MET   171     -16.731  13.436   4.833  1.00  0.00           S  
ATOM   1370  CE  MET   171     -16.370  12.082   3.677  1.00  0.00           C  
ATOM   1371  C   MET   171     -19.477  14.532   6.371  1.00 76.06           C  
ATOM   1372  O   MET   171     -19.570  15.723   6.664  1.00 76.12           O  
ATOM   1373  N   MET   172     -19.579  14.102   5.099  1.00 74.65           N  
ATOM   1374  CA  MET   172     -19.716  15.050   4.032  1.00 77.11           C  
ATOM   1375  CB  MET   172     -19.401  14.452   2.644  1.00 75.98           C  
ATOM   1376  CG  MET   172     -20.031  13.089   2.343  1.00  0.00           C  
ATOM   1377  SD  MET   172     -21.811  13.104   2.003  1.00  0.00           S  
ATOM   1378  CE  MET   172     -21.859  11.424   1.314  1.00  0.00           C  
ATOM   1379  C   MET   172     -21.052  15.732   4.028  1.00 75.89           C  
ATOM   1380  O   MET   172     -21.138  16.938   3.803  1.00 75.71           O  
ATOM   1381  N   MET   173     -22.139  14.973   4.253  1.00 76.66           N  
ATOM   1382  CA  MET   173     -23.472  15.507   4.210  1.00 77.79           C  
ATOM   1383  CB  MET   173     -24.549  14.408   4.104  1.00 78.06           C  
ATOM   1384  CG  MET   173     -24.896  13.688   5.408  1.00  0.00           C  
ATOM   1385  SD  MET   173     -26.026  14.607   6.495  1.00  0.00           S  
ATOM   1386  CE  MET   173     -26.067  13.339   7.795  1.00  0.00           C  
ATOM   1387  C   MET   173     -23.785  16.390   5.387  1.00 78.97           C  
ATOM   1388  O   MET   173     -24.483  17.393   5.228  1.00 83.06           O  
ATOM   1389  N   TYR   174     -23.272  16.064   6.593  1.00 79.98           N  
ATOM   1390  CA  TYR   174     -23.716  16.757   7.776  1.00 77.07           C  
ATOM   1391  CB  TYR   174     -24.380  15.804   8.790  1.00 76.98           C  
ATOM   1392  CG  TYR   174     -24.821  16.569   9.993  1.00 78.18           C  
ATOM   1393  CD1 TYR   174     -25.959  17.340   9.958  1.00 77.60           C  
ATOM   1394  CD2 TYR   174     -24.104  16.498  11.166  1.00 75.04           C  
ATOM   1395  CE1 TYR   174     -26.369  18.039  11.070  1.00 77.26           C  
ATOM   1396  CE2 TYR   174     -24.509  17.194  12.280  1.00 80.26           C  
ATOM   1397  CZ  TYR   174     -25.641  17.969  12.234  1.00 77.27           C  
ATOM   1398  OH  TYR   174     -26.059  18.685  13.377  1.00  0.00           O  
ATOM   1399  C   TYR   174     -22.595  17.436   8.506  1.00 78.35           C  
ATOM   1400  O   TYR   174     -22.616  18.651   8.687  1.00 79.76           O  
ATOM   1401  N   VAL   175     -21.581  16.670   8.947  1.00 78.29           N  
ATOM   1402  CA  VAL   175     -20.556  17.196   9.808  1.00 78.96           C  
ATOM   1403  CB  VAL   175     -19.531  16.163  10.173  1.00 80.47           C  
ATOM   1404  CG1 VAL   175     -18.454  16.833  11.044  1.00  0.00           C  
ATOM   1405  CG2 VAL   175     -20.246  14.985  10.857  1.00  0.00           C  
ATOM   1406  C   VAL   175     -19.825  18.342   9.182  1.00 78.89           C  
ATOM   1407  O   VAL   175     -19.547  19.331   9.859  1.00 79.13           O  
ATOM   1408  N   LEU   176     -19.473  18.251   7.888  1.00 78.18           N  
ATOM   1409  CA  LEU   176     -18.684  19.304   7.315  1.00 77.41           C  
ATOM   1410  CB  LEU   176     -18.210  18.999   5.882  1.00 78.51           C  
ATOM   1411  CG  LEU   176     -17.286  17.769   5.797  1.00  0.00           C  
ATOM   1412  CD1 LEU   176     -16.801  17.535   4.358  1.00  0.00           C  
ATOM   1413  CD2 LEU   176     -16.137  17.861   6.814  1.00  0.00           C  
ATOM   1414  C   LEU   176     -19.438  20.605   7.304  1.00 77.38           C  
ATOM   1415  O   LEU   176     -18.891  21.620   7.730  1.00 80.02           O  
ATOM   1416  N   PRO   177     -20.665  20.646   6.850  1.00 75.78           N  
ATOM   1417  CA  PRO   177     -21.381  21.896   6.817  1.00 76.70           C  
ATOM   1418  CD  PRO   177     -21.146  19.718   5.840  1.00 80.23           C  
ATOM   1419  CB  PRO   177     -22.617  21.650   5.959  1.00 78.00           C  
ATOM   1420  CG  PRO   177     -22.191  20.502   5.034  1.00 77.13           C  
ATOM   1421  C   PRO   177     -21.715  22.398   8.183  1.00 78.77           C  
ATOM   1422  O   PRO   177     -21.895  23.602   8.346  1.00 81.95           O  
ATOM   1423  N   LEU   178     -21.861  21.488   9.162  1.00 77.02           N  
ATOM   1424  CA  LEU   178     -22.215  21.874  10.496  1.00 75.25           C  
ATOM   1425  CB  LEU   178     -22.482  20.645  11.394  1.00 73.79           C  
ATOM   1426  CG  LEU   178     -23.134  20.908  12.773  1.00 77.60           C  
ATOM   1427  CD1 LEU   178     -23.328  19.590  13.536  1.00 79.25           C  
ATOM   1428  CD2 LEU   178     -22.386  21.935  13.630  1.00 70.72           C  
ATOM   1429  C   LEU   178     -21.078  22.640  11.098  1.00 75.40           C  
ATOM   1430  O   LEU   178     -21.273  23.702  11.687  1.00 76.71           O  
ATOM   1431  N   ALA   179     -19.848  22.112  10.952  1.00 76.14           N  
ATOM   1432  CA  ALA   179     -18.704  22.718  11.575  1.00 76.70           C  
ATOM   1433  CB  ALA   179     -17.410  21.920  11.345  1.00 79.00           C  
ATOM   1434  C   ALA   179     -18.498  24.079  11.004  1.00 77.08           C  
ATOM   1435  O   ALA   179     -18.225  25.033  11.729  1.00 76.69           O  
ATOM   1436  N   VAL   180     -18.623  24.198   9.672  1.00 74.65           N  
ATOM   1437  CA  VAL   180     -18.404  25.456   9.028  1.00 74.83           C  
ATOM   1438  CB  VAL   180     -18.406  25.349   7.530  1.00 73.17           C  
ATOM   1439  CG1 VAL   180     -17.170  24.541   7.100  1.00 76.80           C  
ATOM   1440  CG2 VAL   180     -19.721  24.695   7.086  1.00 71.35           C  
ATOM   1441  C   VAL   180     -19.448  26.440   9.458  1.00 72.99           C  
ATOM   1442  O   VAL   180     -19.127  27.595   9.737  1.00 72.81           O  
ATOM   1443  N   PHE   181     -20.725  26.014   9.552  1.00 73.55           N  
ATOM   1444  CA  PHE   181     -21.751  26.961   9.891  1.00 75.44           C  
ATOM   1445  CB  PHE   181     -23.177  26.378  10.013  1.00 74.74           C  
ATOM   1446  CG  PHE   181     -24.091  27.544  10.251  1.00 73.35           C  
ATOM   1447  CD1 PHE   181     -24.322  28.040  11.519  1.00  0.00           C  
ATOM   1448  CD2 PHE   181     -24.725  28.152   9.193  1.00  0.00           C  
ATOM   1449  CE1 PHE   181     -25.143  29.122  11.727  1.00  0.00           C  
ATOM   1450  CE2 PHE   181     -25.553  29.230   9.399  1.00  0.00           C  
ATOM   1451  CZ  PHE   181     -25.761  29.723  10.660  1.00  0.00           C  
ATOM   1452  C   PHE   181     -21.454  27.536  11.237  1.00 77.02           C  
ATOM   1453  O   PHE   181     -21.495  28.752  11.415  1.00 79.77           O  
ATOM   1454  N   VAL   182     -21.159  26.673  12.227  1.00 73.57           N  
ATOM   1455  CA  VAL   182     -20.981  27.145  13.570  1.00 77.98           C  
ATOM   1456  CB  VAL   182     -20.733  26.038  14.560  1.00 74.95           C  
ATOM   1457  CG1 VAL   182     -21.983  25.146  14.611  1.00 73.89           C  
ATOM   1458  CG2 VAL   182     -19.452  25.280  14.173  1.00 72.42           C  
ATOM   1459  C   VAL   182     -19.828  28.096  13.631  1.00 78.25           C  
ATOM   1460  O   VAL   182     -19.928  29.161  14.237  1.00 82.48           O  
ATOM   1461  N   PHE   183     -18.700  27.741  12.993  1.00 78.36           N  
ATOM   1462  CA  PHE   183     -17.532  28.572  13.068  1.00 77.83           C  
ATOM   1463  CB  PHE   183     -16.332  27.952  12.331  1.00 80.26           C  
ATOM   1464  CG  PHE   183     -15.172  28.877  12.468  1.00 83.15           C  
ATOM   1465  CD1 PHE   183     -14.402  28.873  13.608  1.00 87.33           C  
ATOM   1466  CD2 PHE   183     -14.849  29.743  11.448  1.00 87.93           C  
ATOM   1467  CE1 PHE   183     -13.331  29.725  13.732  1.00 85.31           C  
ATOM   1468  CE2 PHE   183     -13.779  30.597  11.567  1.00 87.26           C  
ATOM   1469  CZ  PHE   183     -13.017  30.588  12.712  1.00 86.57           C  
ATOM   1470  C   PHE   183     -17.807  29.903  12.443  1.00 74.98           C  
ATOM   1471  O   PHE   183     -17.552  30.948  13.038  1.00 74.40           O  
ATOM   1472  N   THR   184     -18.360  29.898  11.218  1.00 72.95           N  
ATOM   1473  CA  THR   184     -18.594  31.113  10.496  1.00 72.35           C  
ATOM   1474  CB  THR   184     -19.021  30.855   9.081  1.00 69.97           C  
ATOM   1475  OG1 THR   184     -20.188  30.048   9.058  1.00  0.00           O  
ATOM   1476  CG2 THR   184     -17.871  30.143   8.350  1.00 69.43           C  
ATOM   1477  C   THR   184     -19.627  31.955  11.179  1.00 70.18           C  
ATOM   1478  O   THR   184     -19.480  33.172  11.271  1.00 72.08           O  
ATOM   1479  N   TYR   185     -20.706  31.338  11.690  1.00 69.91           N  
ATOM   1480  CA  TYR   185     -21.754  32.119  12.283  1.00 70.79           C  
ATOM   1481  CB  TYR   185     -23.046  31.359  12.618  1.00 70.68           C  
ATOM   1482  CG  TYR   185     -24.026  32.470  12.757  1.00 72.35           C  
ATOM   1483  CD1 TYR   185     -24.557  33.032  11.620  1.00 75.81           C  
ATOM   1484  CD2 TYR   185     -24.409  32.964  13.981  1.00 77.93           C  
ATOM   1485  CE1 TYR   185     -25.449  34.071  11.695  1.00 74.63           C  
ATOM   1486  CE2 TYR   185     -25.304  34.006  14.066  1.00 70.80           C  
ATOM   1487  CZ  TYR   185     -25.825  34.562  12.921  1.00 79.33           C  
ATOM   1488  OH  TYR   185     -26.739  35.634  13.000  1.00 75.98           O  
ATOM   1489  C   TYR   185     -21.258  32.755  13.538  1.00 72.41           C  
ATOM   1490  O   TYR   185     -21.746  33.814  13.923  1.00 73.85           O  
ATOM   1491  N   SER   186     -20.334  32.096  14.261  1.00 71.26           N  
ATOM   1492  CA  SER   186     -19.848  32.688  15.474  1.00 72.46           C  
ATOM   1493  CB  SER   186     -18.848  31.798  16.237  1.00 71.03           C  
ATOM   1494  OG  SER   186     -17.632  31.681  15.512  1.00 78.76           O  
ATOM   1495  C   SER   186     -19.152  33.974  15.132  1.00 73.33           C  
ATOM   1496  O   SER   186     -19.247  34.949  15.876  1.00 71.17           O  
ATOM   1497  N   SER   187     -18.436  34.017  13.988  1.00 71.00           N  
ATOM   1498  CA  SER   187     -17.720  35.206  13.610  1.00 71.92           C  
ATOM   1499  CB  SER   187     -16.813  35.027  12.379  1.00 73.28           C  
ATOM   1500  OG  SER   187     -17.590  34.920  11.197  1.00  0.00           O  
ATOM   1501  C   SER   187     -18.698  36.291  13.291  1.00 71.03           C  
ATOM   1502  O   SER   187     -18.393  37.474  13.437  1.00 75.74           O  
ATOM   1503  N   ILE   188     -19.903  35.917  12.823  1.00 72.12           N  
ATOM   1504  CA  ILE   188     -20.906  36.888  12.500  1.00 70.08           C  
ATOM   1505  CB  ILE   188     -22.132  36.284  11.883  1.00 69.66           C  
ATOM   1506  CG1 ILE   188     -21.771  35.641  10.531  1.00 70.73           C  
ATOM   1507  CG2 ILE   188     -23.206  37.379  11.778  1.00 74.61           C  
ATOM   1508  CD1 ILE   188     -22.888  34.789   9.936  1.00  0.00           C  
ATOM   1509  C   ILE   188     -21.304  37.611  13.754  1.00 72.52           C  
ATOM   1510  O   ILE   188     -21.449  38.832  13.749  1.00 74.66           O  
ATOM   1511  N   LEU   189     -21.482  36.878  14.874  1.00 72.29           N  
ATOM   1512  CA  LEU   189     -21.878  37.515  16.100  1.00 71.42           C  
ATOM   1513  CB  LEU   189     -22.047  36.554  17.296  1.00 72.71           C  
ATOM   1514  CG  LEU   189     -23.288  35.643  17.243  1.00 69.91           C  
ATOM   1515  CD1 LEU   189     -24.586  36.465  17.284  1.00 71.96           C  
ATOM   1516  CD2 LEU   189     -23.226  34.669  16.065  1.00 73.93           C  
ATOM   1517  C   LEU   189     -20.821  38.492  16.506  1.00 69.83           C  
ATOM   1518  O   LEU   189     -21.126  39.613  16.910  1.00 71.03           O  
ATOM   1519  N   CYS   190     -19.540  38.096  16.385  1.00 70.23           N  
ATOM   1520  CA  CYS   190     -18.475  38.954  16.815  1.00 71.28           C  
ATOM   1521  CB  CYS   190     -17.085  38.343  16.570  1.00 71.04           C  
ATOM   1522  SG  CYS   190     -15.745  39.438  17.121  1.00  0.00           S  
ATOM   1523  C   CYS   190     -18.548  40.225  16.035  1.00 72.34           C  
ATOM   1524  O   CYS   190     -18.427  41.314  16.596  1.00 76.18           O  
ATOM   1525  N   GLU   191     -18.764  40.119  14.712  1.00 74.23           N  
ATOM   1526  CA  GLU   191     -18.843  41.296  13.904  1.00 73.90           C  
ATOM   1527  CB  GLU   191     -19.017  40.991  12.406  1.00 75.78           C  
ATOM   1528  CG  GLU   191     -17.753  40.435  11.750  1.00 85.48           C  
ATOM   1529  CD  GLU   191     -16.756  41.580  11.639  1.00 92.43           C  
ATOM   1530  OE1 GLU   191     -17.210  42.748  11.502  1.00 86.05           O  
ATOM   1531  OE2 GLU   191     -15.528  41.304  11.691  1.00 98.53           O1-
ATOM   1532  C   GLU   191     -20.031  42.088  14.344  1.00 72.00           C  
ATOM   1533  O   GLU   191     -19.968  43.313  14.432  1.00 69.39           O  
ATOM   1534  N   ILE   192     -21.143  41.397  14.650  1.00 70.43           N  
ATOM   1535  CA  ILE   192     -22.353  42.054  15.060  1.00 71.14           C  
ATOM   1536  CB  ILE   192     -23.458  41.083  15.352  1.00 69.59           C  
ATOM   1537  CG1 ILE   192     -23.830  40.286  14.091  1.00  0.00           C  
ATOM   1538  CG2 ILE   192     -24.626  41.867  15.972  1.00  0.00           C  
ATOM   1539  CD1 ILE   192     -24.703  39.065  14.381  1.00  0.00           C  
ATOM   1540  C   ILE   192     -22.096  42.807  16.328  1.00 70.13           C  
ATOM   1541  O   ILE   192     -22.542  43.942  16.484  1.00 69.11           O  
ATOM   1542  N   SER   193     -21.374  42.196  17.287  1.00 70.92           N  
ATOM   1543  CA  SER   193     -21.107  42.901  18.506  1.00 72.35           C  
ATOM   1544  CB  SER   193     -20.252  42.094  19.498  1.00 72.29           C  
ATOM   1545  OG  SER   193     -20.028  42.851  20.679  1.00  0.00           O  
ATOM   1546  C   SER   193     -20.326  44.104  18.105  1.00 70.68           C  
ATOM   1547  O   SER   193     -20.494  45.197  18.643  1.00 71.56           O  
ATOM   1548  N   ARG   194     -19.457  43.914  17.099  1.00 71.06           N  
ATOM   1549  CA  ARG   194     -18.680  44.975  16.549  1.00 71.67           C  
ATOM   1550  CB  ARG   194     -17.704  44.452  15.479  1.00 73.73           C  
ATOM   1551  CG  ARG   194     -16.882  45.494  14.726  1.00 80.33           C  
ATOM   1552  CD  ARG   194     -15.996  44.838  13.664  1.00 85.20           C  
ATOM   1553  NE  ARG   194     -15.342  45.909  12.864  1.00 95.73           N  
ATOM   1554  CZ  ARG   194     -14.650  45.580  11.735  1.00 99.68           C  
ATOM   1555  NH1 ARG   194     -14.569  44.277  11.339  1.00 97.65           N1+
ATOM   1556  NH2 ARG   194     -14.037  46.555  11.001  1.00 98.15           N  
ATOM   1557  C   ARG   194     -19.687  45.868  15.908  1.00 66.45           C  
ATOM   1558  O   ARG   194     -20.770  45.450  15.518  1.00 70.70           O  
ATOM   1559  N   GLY   195     -19.395  47.158  15.793  1.00 67.44           N  
ATOM   1560  CA  GLY   195     -20.447  47.973  15.279  1.00 69.07           C  
ATOM   1561  C   GLY   195     -21.291  48.331  16.463  1.00 68.99           C  
ATOM   1562  O   GLY   195     -20.798  48.388  17.588  1.00 73.07           O  
ATOM   1563  N   ALA   196     -22.590  48.607  16.241  1.00 65.76           N  
ATOM   1564  CA  ALA   196     -23.436  48.962  17.345  1.00 66.37           C  
ATOM   1565  CB  ALA   196     -23.973  50.402  17.272  1.00 63.29           C  
ATOM   1566  C   ALA   196     -24.617  48.048  17.307  1.00 62.49           C  
ATOM   1567  O   ALA   196     -25.117  47.709  16.236  1.00 63.24           O  
ATOM   1568  N   LYS   197     -25.095  47.619  18.493  1.00 68.62           N  
ATOM   1569  CA  LYS   197     -26.190  46.695  18.538  1.00 68.39           C  
ATOM   1570  CB  LYS   197     -25.718  45.233  18.570  1.00 70.24           C  
ATOM   1571  CG  LYS   197     -24.740  44.964  19.715  1.00 76.63           C  
ATOM   1572  CD  LYS   197     -24.483  43.482  19.992  1.00 77.14           C  
ATOM   1573  CE  LYS   197     -23.467  43.243  21.110  1.00 86.04           C  
ATOM   1574  NZ  LYS   197     -23.994  43.760  22.393  1.00 88.05           N1+
ATOM   1575  C   LYS   197     -26.944  46.933  19.800  1.00 68.68           C  
ATOM   1576  O   LYS   197     -26.438  47.562  20.725  1.00 71.28           O  
ATOM   1577  N   GLU   198     -28.196  46.441  19.867  1.00  0.00           N  
ATOM   1578  CA  GLU   198     -28.956  46.596  21.071  1.00  0.00           C  
ATOM   1579  CB  GLU   198     -30.452  46.263  20.918  1.00  0.00           C  
ATOM   1580  CG  GLU   198     -31.244  47.289  20.104  1.00  0.00           C  
ATOM   1581  CD  GLU   198     -31.375  48.553  20.943  1.00  0.00           C  
ATOM   1582  OE1 GLU   198     -30.433  48.841  21.729  1.00  0.00           O  
ATOM   1583  OE2 GLU   198     -32.415  49.251  20.803  1.00  0.00           O1-
ATOM   1584  C   GLU   198     -28.391  45.638  22.065  1.00  0.00           C  
ATOM   1585  O   GLU   198     -27.846  44.597  21.699  1.00  0.00           O  
ATOM   1586  N   VAL   199     -28.484  45.983  23.363  1.00  0.00           N  
ATOM   1587  CA  VAL   199     -27.972  45.108  24.373  1.00  0.00           C  
ATOM   1588  CB  VAL   199     -26.971  45.759  25.282  1.00  0.00           C  
ATOM   1589  CG1 VAL   199     -27.679  46.879  26.065  1.00  0.00           C  
ATOM   1590  CG2 VAL   199     -26.342  44.676  26.175  1.00  0.00           C  
ATOM   1591  C   VAL   199     -29.131  44.687  25.214  1.00  0.00           C  
ATOM   1592  O   VAL   199     -30.090  45.436  25.386  1.00  0.00           O  
ATOM   1593  N   GLY   200     -29.077  43.452  25.747  1.00  0.00           N  
ATOM   1594  CA  GLY   200     -30.158  42.981  26.559  1.00  0.00           C  
ATOM   1595  C   GLY   200     -30.182  41.494  26.438  1.00  0.00           C  
ATOM   1596  O   GLY   200     -29.224  40.882  25.972  1.00  0.00           O  
ATOM   1597  N   GLN   201     -31.295  40.869  26.866  1.00  0.00           N  
ATOM   1598  CA  GLN   201     -31.380  39.446  26.765  1.00  0.00           C  
ATOM   1599  CB  GLN   201     -32.516  38.834  27.608  1.00  0.00           C  
ATOM   1600  CG  GLN   201     -32.440  37.311  27.738  1.00  0.00           C  
ATOM   1601  CD  GLN   201     -33.360  36.886  28.877  1.00  0.00           C  
ATOM   1602  OE1 GLN   201     -33.742  37.696  29.719  1.00  0.00           O  
ATOM   1603  NE2 GLN   201     -33.716  35.574  28.914  1.00  0.00           N  
ATOM   1604  C   GLN   201     -31.573  39.141  25.314  1.00  0.00           C  
ATOM   1605  O   GLN   201     -32.007  39.998  24.546  1.00  0.00           O  
ATOM   1606  N   GLU   202     -31.229  37.906  24.896  1.00  0.00           N  
ATOM   1607  CA  GLU   202     -31.254  37.555  23.502  1.00  0.00           C  
ATOM   1608  CB  GLU   202     -30.501  36.243  23.235  1.00  0.00           C  
ATOM   1609  CG  GLU   202     -30.254  35.941  21.759  1.00  0.00           C  
ATOM   1610  CD  GLU   202     -29.137  34.911  21.709  1.00  0.00           C  
ATOM   1611  OE1 GLU   202     -29.031  34.100  22.667  1.00  0.00           O  
ATOM   1612  OE2 GLU   202     -28.364  34.933  20.715  1.00  0.00           O1-
ATOM   1613  C   GLU   202     -32.674  37.415  23.048  1.00  0.00           C  
ATOM   1614  O   GLU   202     -33.328  36.398  23.280  1.00  0.00           O  
ATOM   1615  N   GLU   203     -33.174  38.475  22.387  1.00  0.00           N  
ATOM   1616  CA  GLU   203     -34.523  38.579  21.908  1.00  0.00           C  
ATOM   1617  CB  GLU   203     -34.846  40.012  21.446  1.00  0.00           C  
ATOM   1618  CG  GLU   203     -34.599  41.069  22.524  1.00  0.00           C  
ATOM   1619  CD  GLU   203     -35.587  40.844  23.658  1.00  0.00           C  
ATOM   1620  OE1 GLU   203     -36.811  41.007  23.414  1.00  0.00           O  
ATOM   1621  OE2 GLU   203     -35.127  40.514  24.782  1.00  0.00           O1-
ATOM   1622  C   GLU   203     -34.780  37.695  20.719  1.00  0.00           C  
ATOM   1623  O   GLU   203     -35.808  37.023  20.648  1.00  0.00           O  
ATOM   1624  N   GLY   204     -33.826  37.653  19.769  1.00  0.00           N  
ATOM   1625  CA  GLY   204     -34.071  37.099  18.461  1.00  0.00           C  
ATOM   1626  C   GLY   204     -34.229  35.606  18.393  1.00  0.00           C  
ATOM   1627  O   GLY   204     -33.643  34.847  19.161  1.00  0.00           O  
ATOM   1628  N   ILE   205     -35.082  35.196  17.422  1.00  0.00           N  
ATOM   1629  CA  ILE   205     -35.394  33.875  16.942  1.00  0.00           C  
ATOM   1630  CB  ILE   205     -36.221  33.056  17.906  1.00  0.00           C  
ATOM   1631  CG1 ILE   205     -36.350  31.612  17.401  1.00  0.00           C  
ATOM   1632  CG2 ILE   205     -37.565  33.755  18.171  1.00  0.00           C  
ATOM   1633  CD1 ILE   205     -36.897  30.646  18.454  1.00  0.00           C  
ATOM   1634  C   ILE   205     -36.160  34.079  15.655  1.00  0.00           C  
ATOM   1635  O   ILE   205     -37.200  34.727  15.642  1.00  0.00           O  
ATOM   1636  N   ARG   206     -35.676  33.562  14.509  1.00  0.00           N  
ATOM   1637  CA  ARG   206     -36.341  33.871  13.274  1.00  0.00           C  
ATOM   1638  CB  ARG   206     -36.724  35.325  12.963  1.00  0.00           C  
ATOM   1639  CG  ARG   206     -37.689  35.401  11.778  1.00  0.00           C  
ATOM   1640  CD  ARG   206     -37.456  36.608  10.875  1.00  0.00           C  
ATOM   1641  NE  ARG   206     -38.462  36.537   9.782  1.00  0.00           N  
ATOM   1642  CZ  ARG   206     -38.734  37.635   9.020  1.00  0.00           C  
ATOM   1643  NH1 ARG   206     -38.089  38.815   9.271  1.00  0.00           N1+
ATOM   1644  NH2 ARG   206     -39.636  37.542   8.002  1.00  0.00           N  
ATOM   1645  C   ARG   206     -35.623  33.315  12.082  1.00  0.00           C  
ATOM   1646  O   ARG   206     -35.461  32.114  11.945  1.00  0.00           O  
ATOM   1647  N   ARG   207     -35.189  34.237  11.190  1.00  0.00           N  
ATOM   1648  CA  ARG   207     -34.637  33.997   9.883  1.00  0.00           C  
ATOM   1649  CB  ARG   207     -33.669  35.106   9.431  1.00  0.00           C  
ATOM   1650  CG  ARG   207     -34.249  36.513   9.270  1.00  0.00           C  
ATOM   1651  CD  ARG   207     -33.982  37.088   7.879  1.00  0.00           C  
ATOM   1652  NE  ARG   207     -34.095  38.573   7.950  1.00  0.00           N  
ATOM   1653  CZ  ARG   207     -33.287  39.296   7.126  1.00  0.00           C  
ATOM   1654  NH1 ARG   207     -32.465  38.630   6.266  1.00  0.00           N1+
ATOM   1655  NH2 ARG   207     -33.290  40.663   7.151  1.00  0.00           N  
ATOM   1656  C   ARG   207     -33.813  32.757   9.865  1.00  0.00           C  
ATOM   1657  O   ARG   207     -33.179  32.404  10.856  1.00  0.00           O  
ATOM   1658  N   VAL   208     -33.894  32.001   8.752  1.00  0.00           N  
ATOM   1659  CA  VAL   208     -33.038  30.866   8.552  1.00  0.00           C  
ATOM   1660  CB  VAL   208     -33.344  30.065   7.333  1.00  0.00           C  
ATOM   1661  CG1 VAL   208     -32.201  29.076   7.095  1.00  0.00           C  
ATOM   1662  CG2 VAL   208     -34.699  29.405   7.519  1.00  0.00           C  
ATOM   1663  C   VAL   208     -31.674  31.382   8.301  1.00  0.00           C  
ATOM   1664  O   VAL   208     -30.691  30.799   8.749  1.00  0.00           O  
ATOM   1665  N   THR   209     -31.610  32.472   7.515  1.00  0.00           N  
ATOM   1666  CA  THR   209     -30.376  33.092   7.148  1.00  0.00           C  
ATOM   1667  CB  THR   209     -30.414  33.610   5.738  1.00  0.00           C  
ATOM   1668  OG1 THR   209     -30.892  32.603   4.860  1.00  0.00           O  
ATOM   1669  CG2 THR   209     -28.991  34.012   5.307  1.00  0.00           C  
ATOM   1670  C   THR   209     -30.287  34.265   8.069  1.00  0.00           C  
ATOM   1671  O   THR   209     -31.063  34.365   9.013  1.00  0.00           O  
ATOM   1672  N   VAL   210     -29.325  35.181   7.847  1.00  0.00           N  
ATOM   1673  CA  VAL   210     -29.286  36.351   8.673  1.00  0.00           C  
ATOM   1674  CB  VAL   210     -27.944  36.661   9.290  1.00  0.00           C  
ATOM   1675  CG1 VAL   210     -28.064  37.830  10.286  1.00  0.00           C  
ATOM   1676  CG2 VAL   210     -27.342  35.362   9.838  1.00  0.00           C  
ATOM   1677  C   VAL   210     -29.575  37.449   7.707  1.00  0.00           C  
ATOM   1678  O   VAL   210     -29.682  37.211   6.506  1.00  0.00           O  
ATOM   1679  N   GLY   211     -29.754  38.680   8.201  1.00  0.00           N  
ATOM   1680  CA  GLY   211     -30.038  39.743   7.293  1.00  0.00           C  
ATOM   1681  C   GLY   211     -29.359  40.946   7.830  1.00  0.00           C  
ATOM   1682  O   GLY   211     -28.257  40.870   8.371  1.00  0.00           O  
ATOM   1683  N   THR   212     -30.017  42.102   7.684  1.00  0.00           N  
ATOM   1684  CA  THR   212     -29.441  43.309   8.170  1.00  0.00           C  
ATOM   1685  CB  THR   212     -30.300  44.500   7.885  1.00  0.00           C  
ATOM   1686  OG1 THR   212     -31.583  44.324   8.466  1.00  0.00           O  
ATOM   1687  CG2 THR   212     -30.417  44.659   6.359  1.00  0.00           C  
ATOM   1688  C   THR   212     -29.280  43.160   9.645  1.00  0.00           C  
ATOM   1689  O   THR   212     -29.948  42.345  10.280  1.00  0.00           O  
ATOM   1690  N   LEU   213     -28.360  43.951  10.231  1.00 66.31           N  
ATOM   1691  CA  LEU   213     -28.050  43.906  11.631  1.00 67.14           C  
ATOM   1692  CB  LEU   213     -26.603  43.422  11.837  1.00 65.00           C  
ATOM   1693  CG  LEU   213     -26.124  43.312  13.289  1.00 68.77           C  
ATOM   1694  CD1 LEU   213     -26.796  42.128  13.994  1.00 69.39           C  
ATOM   1695  CD2 LEU   213     -24.591  43.276  13.380  1.00 69.77           C  
ATOM   1696  C   LEU   213     -28.133  45.327  12.116  1.00 66.08           C  
ATOM   1697  O   LEU   213     -28.479  46.217  11.344  1.00 66.16           O  
ATOM   1698  N   GLY   214     -27.863  45.578  13.415  1.00 66.76           N  
ATOM   1699  CA  GLY   214     -27.819  46.935  13.888  1.00 66.33           C  
ATOM   1700  C   GLY   214     -29.013  47.311  14.706  1.00 66.21           C  
ATOM   1701  O   GLY   214     -29.017  48.373  15.322  1.00 67.25           O  
ATOM   1702  N   ARG   215     -30.063  46.478  14.755  1.00 63.62           N  
ATOM   1703  CA  ARG   215     -31.221  46.866  15.509  1.00 65.11           C  
ATOM   1704  CB  ARG   215     -32.030  47.956  14.771  1.00 63.47           C  
ATOM   1705  CG  ARG   215     -33.297  48.463  15.472  1.00 66.69           C  
ATOM   1706  CD  ARG   215     -34.046  49.527  14.661  1.00  0.00           C  
ATOM   1707  NE  ARG   215     -35.496  49.414  14.995  1.00  0.00           N  
ATOM   1708  CZ  ARG   215     -36.028  50.039  16.085  1.00  0.00           C  
ATOM   1709  NH1 ARG   215     -35.234  50.782  16.910  1.00  0.00           N1+
ATOM   1710  NH2 ARG   215     -37.360  49.913  16.354  1.00  0.00           N  
ATOM   1711  C   ARG   215     -32.042  45.624  15.632  1.00 65.91           C  
ATOM   1712  O   ARG   215     -31.612  44.618  16.196  1.00 65.41           O  
ATOM   1713  N   ALA   216     -33.268  45.673  15.091  1.00 68.75           N  
ATOM   1714  CA  ALA   216     -34.134  44.538  15.036  1.00 71.90           C  
ATOM   1715  CB  ALA   216     -35.443  44.862  14.301  1.00 74.97           C  
ATOM   1716  C   ALA   216     -33.363  43.547  14.225  1.00 69.09           C  
ATOM   1717  O   ALA   216     -33.465  42.333  14.391  1.00 72.39           O  
ATOM   1718  N   ARG   217     -32.552  44.105  13.317  1.00 68.14           N  
ATOM   1719  CA  ARG   217     -31.679  43.443  12.404  1.00 68.69           C  
ATOM   1720  CB  ARG   217     -30.924  44.526  11.637  1.00 71.25           C  
ATOM   1721  CG  ARG   217     -31.849  45.536  10.957  1.00 82.60           C  
ATOM   1722  CD  ARG   217     -31.119  46.750  10.376  1.00 84.41           C  
ATOM   1723  NE  ARG   217     -32.150  47.644   9.774  1.00  0.00           N  
ATOM   1724  CZ  ARG   217     -32.254  47.781   8.420  1.00  0.00           C  
ATOM   1725  NH1 ARG   217     -31.377  47.140   7.594  1.00  0.00           N1+
ATOM   1726  NH2 ARG   217     -33.236  48.573   7.898  1.00  0.00           N  
ATOM   1727  C   ARG   217     -30.728  42.603  13.220  1.00 69.97           C  
ATOM   1728  O   ARG   217     -30.393  41.482  12.834  1.00 71.10           O  
ATOM   1729  N   ILE   218     -30.271  43.128  14.378  1.00 70.32           N  
ATOM   1730  CA  ILE   218     -29.414  42.418  15.294  1.00 68.22           C  
ATOM   1731  CB  ILE   218     -29.184  43.204  16.556  1.00 71.92           C  
ATOM   1732  CG1 ILE   218     -28.492  44.549  16.288  1.00  0.00           C  
ATOM   1733  CG2 ILE   218     -28.415  42.302  17.532  1.00  0.00           C  
ATOM   1734  CD1 ILE   218     -27.035  44.420  15.855  1.00  0.00           C  
ATOM   1735  C   ILE   218     -30.204  41.246  15.742  1.00 66.82           C  
ATOM   1736  O   ILE   218     -29.726  40.117  15.823  1.00 65.02           O  
ATOM   1737  N   LYS   219     -31.479  41.518  16.040  1.00 64.48           N  
ATOM   1738  CA  LYS   219     -32.353  40.497  16.505  1.00 67.98           C  
ATOM   1739  CB  LYS   219     -33.774  41.015  16.778  1.00 66.79           C  
ATOM   1740  CG  LYS   219     -33.833  42.194  17.755  1.00 73.23           C  
ATOM   1741  CD  LYS   219     -33.245  41.911  19.139  1.00 71.51           C  
ATOM   1742  CE  LYS   219     -33.293  43.123  20.072  1.00 75.87           C  
ATOM   1743  NZ  LYS   219     -32.266  44.108  19.665  1.00 77.55           N1+
ATOM   1744  C   LYS   219     -32.443  39.478  15.414  1.00 68.82           C  
ATOM   1745  O   LYS   219     -32.539  38.283  15.683  1.00 66.36           O  
ATOM   1746  N   THR   220     -32.412  39.933  14.147  1.00 69.99           N  
ATOM   1747  CA  THR   220     -32.555  39.056  13.019  1.00 71.38           C  
ATOM   1748  CB  THR   220     -32.488  39.772  11.699  1.00 64.88           C  
ATOM   1749  OG1 THR   220     -33.513  40.750  11.613  1.00  0.00           O  
ATOM   1750  CG2 THR   220     -32.655  38.742  10.570  1.00  0.00           C  
ATOM   1751  C   THR   220     -31.444  38.050  13.043  1.00 71.12           C  
ATOM   1752  O   THR   220     -31.654  36.876  12.736  1.00 73.66           O  
ATOM   1753  N   VAL   221     -30.218  38.479  13.397  1.00 72.07           N  
ATOM   1754  CA  VAL   221     -29.109  37.564  13.397  1.00 74.58           C  
ATOM   1755  CB  VAL   221     -27.767  38.183  13.698  1.00 73.91           C  
ATOM   1756  CG1 VAL   221     -27.550  39.379  12.759  1.00  0.00           C  
ATOM   1757  CG2 VAL   221     -27.637  38.468  15.201  1.00  0.00           C  
ATOM   1758  C   VAL   221     -29.348  36.523  14.444  1.00 75.85           C  
ATOM   1759  O   VAL   221     -28.964  35.367  14.282  1.00 81.93           O  
ATOM   1760  N   LYS   222     -29.964  36.911  15.577  1.00 76.42           N  
ATOM   1761  CA  LYS   222     -30.248  35.939  16.594  1.00 77.14           C  
ATOM   1762  CB  LYS   222     -30.910  36.534  17.849  1.00 78.11           C  
ATOM   1763  CG  LYS   222     -29.923  37.137  18.850  1.00 80.19           C  
ATOM   1764  CD  LYS   222     -29.179  38.381  18.365  1.00 79.05           C  
ATOM   1765  CE  LYS   222     -28.211  38.925  19.419  1.00 82.30           C  
ATOM   1766  NZ  LYS   222     -27.317  39.940  18.823  1.00 84.12           N1+
ATOM   1767  C   LYS   222     -31.202  34.947  16.019  1.00 77.91           C  
ATOM   1768  O   LYS   222     -31.145  33.754  16.312  1.00 76.67           O  
ATOM   1769  N   MET   223     -32.098  35.435  15.150  1.00 80.30           N  
ATOM   1770  CA  MET   223     -33.140  34.648  14.582  1.00 78.23           C  
ATOM   1771  CB  MET   223     -33.857  35.446  13.490  1.00 81.00           C  
ATOM   1772  CG  MET   223     -34.285  36.861  13.904  1.00  0.00           C  
ATOM   1773  SD  MET   223     -35.545  37.036  15.202  1.00  0.00           S  
ATOM   1774  CE  MET   223     -35.293  38.786  15.593  1.00  0.00           C  
ATOM   1775  C   MET   223     -32.535  33.486  13.864  1.00 76.51           C  
ATOM   1776  O   MET   223     -32.948  32.336  14.033  1.00 75.03           O  
ATOM   1777  N   THR   224     -31.523  33.784  13.035  1.00 73.92           N  
ATOM   1778  CA  THR   224     -30.874  32.790  12.242  1.00 74.39           C  
ATOM   1779  CB  THR   224     -29.880  33.347  11.262  1.00 75.70           C  
ATOM   1780  OG1 THR   224     -29.451  32.331  10.376  1.00  0.00           O  
ATOM   1781  CG2 THR   224     -28.663  33.892  12.007  1.00  0.00           C  
ATOM   1782  C   THR   224     -30.143  31.846  13.128  1.00 75.45           C  
ATOM   1783  O   THR   224     -30.128  30.642  12.878  1.00 76.13           O  
ATOM   1784  N   LEU   225     -29.529  32.367  14.205  1.00 78.78           N  
ATOM   1785  CA  LEU   225     -28.745  31.515  15.034  1.00 73.44           C  
ATOM   1786  CB  LEU   225     -28.038  32.240  16.202  1.00  0.00           C  
ATOM   1787  CG  LEU   225     -28.824  32.366  17.524  1.00  0.00           C  
ATOM   1788  CD1 LEU   225     -28.826  31.055  18.333  1.00  0.00           C  
ATOM   1789  CD2 LEU   225     -28.313  33.556  18.345  1.00  0.00           C  
ATOM   1790  C   LEU   225     -29.666  30.481  15.584  1.00 73.61           C  
ATOM   1791  O   LEU   225     -29.272  29.332  15.768  1.00 74.08           O  
ATOM   1792  N   VAL   226     -30.918  30.882  15.883  1.00 73.26           N  
ATOM   1793  CA  VAL   226     -31.900  29.995  16.441  1.00 76.95           C  
ATOM   1794  CB  VAL   226     -33.188  30.680  16.780  1.00 74.67           C  
ATOM   1795  CG1 VAL   226     -34.180  29.619  17.290  1.00 76.85           C  
ATOM   1796  CG2 VAL   226     -32.898  31.803  17.789  1.00 72.00           C  
ATOM   1797  C   VAL   226     -32.235  28.901  15.470  1.00 75.85           C  
ATOM   1798  O   VAL   226     -32.385  27.745  15.861  1.00 77.29           O  
ATOM   1799  N   ILE   227     -32.375  29.236  14.174  1.00 79.83           N  
ATOM   1800  CA  ILE   227     -32.748  28.236  13.212  1.00 77.27           C  
ATOM   1801  CB  ILE   227     -32.832  28.766  11.806  1.00 77.96           C  
ATOM   1802  CG1 ILE   227     -33.888  29.873  11.694  1.00 79.43           C  
ATOM   1803  CG2 ILE   227     -33.112  27.574  10.872  1.00 78.57           C  
ATOM   1804  CD1 ILE   227     -35.291  29.379  12.023  1.00 83.47           C  
ATOM   1805  C   ILE   227     -31.665  27.207  13.187  1.00 79.77           C  
ATOM   1806  O   ILE   227     -31.928  26.006  13.181  1.00 80.80           O  
ATOM   1807  N   ILE   228     -30.405  27.676  13.164  1.00 79.21           N  
ATOM   1808  CA  ILE   228     -29.261  26.825  13.068  1.00 77.35           C  
ATOM   1809  CB  ILE   228     -28.023  27.622  12.865  1.00 76.42           C  
ATOM   1810  CG1 ILE   228     -28.198  28.372  11.544  1.00  0.00           C  
ATOM   1811  CG2 ILE   228     -26.799  26.690  12.908  1.00  0.00           C  
ATOM   1812  CD1 ILE   228     -28.392  27.443  10.349  1.00  0.00           C  
ATOM   1813  C   ILE   228     -29.113  25.977  14.291  1.00 75.85           C  
ATOM   1814  O   ILE   228     -28.851  24.781  14.188  1.00 73.53           O  
ATOM   1815  N   SER   229     -29.276  26.575  15.486  1.00 78.82           N  
ATOM   1816  CA  SER   229     -29.091  25.845  16.709  1.00 76.24           C  
ATOM   1817  CB  SER   229     -29.211  26.734  17.963  1.00  0.00           C  
ATOM   1818  OG  SER   229     -28.147  27.674  18.005  1.00  0.00           O  
ATOM   1819  C   SER   229     -30.129  24.770  16.833  1.00 79.31           C  
ATOM   1820  O   SER   229     -29.838  23.666  17.289  1.00 80.01           O  
ATOM   1821  N   VAL   230     -31.383  25.057  16.444  1.00 80.59           N  
ATOM   1822  CA  VAL   230     -32.413  24.071  16.604  1.00 78.83           C  
ATOM   1823  CB  VAL   230     -33.778  24.581  16.252  1.00 81.71           C  
ATOM   1824  CG1 VAL   230     -34.784  23.431  16.430  1.00  0.00           C  
ATOM   1825  CG2 VAL   230     -34.081  25.808  17.129  1.00 82.36           C  
ATOM   1826  C   VAL   230     -32.119  22.899  15.721  1.00 77.28           C  
ATOM   1827  O   VAL   230     -32.260  21.748  16.129  1.00 76.07           O  
ATOM   1828  N   PHE   231     -31.680  23.178  14.482  1.00 79.67           N  
ATOM   1829  CA  PHE   231     -31.405  22.175  13.495  1.00 77.00           C  
ATOM   1830  CB  PHE   231     -30.911  22.833  12.191  1.00 77.95           C  
ATOM   1831  CG  PHE   231     -30.671  21.811  11.133  1.00 76.73           C  
ATOM   1832  CD1 PHE   231     -31.709  21.377  10.339  1.00 75.49           C  
ATOM   1833  CD2 PHE   231     -29.412  21.302  10.921  1.00 76.37           C  
ATOM   1834  CE1 PHE   231     -31.492  20.442   9.354  1.00 76.36           C  
ATOM   1835  CE2 PHE   231     -29.190  20.366   9.938  1.00 84.43           C  
ATOM   1836  CZ  PHE   231     -30.232  19.933   9.154  1.00 76.69           C  
ATOM   1837  C   PHE   231     -30.319  21.285  14.022  1.00 76.25           C  
ATOM   1838  O   PHE   231     -30.417  20.063  13.934  1.00 73.80           O  
ATOM   1839  N   ILE   232     -29.256  21.878  14.595  1.00 77.11           N  
ATOM   1840  CA  ILE   232     -28.158  21.079  15.063  1.00 76.40           C  
ATOM   1841  CB  ILE   232     -26.973  21.879  15.534  1.00 76.06           C  
ATOM   1842  CG1 ILE   232     -27.325  22.724  16.765  1.00  0.00           C  
ATOM   1843  CG2 ILE   232     -26.455  22.701  14.342  1.00 75.59           C  
ATOM   1844  CD1 ILE   232     -26.109  23.339  17.452  1.00  0.00           C  
ATOM   1845  C   ILE   232     -28.605  20.204  16.189  1.00 76.62           C  
ATOM   1846  O   ILE   232     -28.310  19.012  16.209  1.00 76.69           O  
ATOM   1847  N   PHE   233     -29.365  20.759  17.147  1.00 78.59           N  
ATOM   1848  CA  PHE   233     -29.742  19.997  18.303  1.00 77.27           C  
ATOM   1849  CB  PHE   233     -30.523  20.822  19.340  1.00 80.83           C  
ATOM   1850  CG  PHE   233     -30.846  19.920  20.483  1.00 89.13           C  
ATOM   1851  CD1 PHE   233     -29.891  19.609  21.421  1.00 93.20           C  
ATOM   1852  CD2 PHE   233     -32.110  19.391  20.620  1.00 91.45           C  
ATOM   1853  CE1 PHE   233     -30.187  18.778  22.477  1.00  0.00           C  
ATOM   1854  CE2 PHE   233     -32.411  18.560  21.674  1.00  0.00           C  
ATOM   1855  CZ  PHE   233     -31.450  18.251  22.605  1.00  0.00           C  
ATOM   1856  C   PHE   233     -30.590  18.828  17.902  1.00 77.57           C  
ATOM   1857  O   PHE   233     -30.407  17.726  18.414  1.00 76.25           O  
ATOM   1858  N   CYS   234     -31.555  19.037  16.987  1.00 77.86           N  
ATOM   1859  CA  CYS   234     -32.460  17.989  16.605  1.00 76.99           C  
ATOM   1860  CB  CYS   234     -33.576  18.496  15.674  1.00 76.74           C  
ATOM   1861  SG  CYS   234     -34.651  19.712  16.497  1.00 86.35           S  
ATOM   1862  C   CYS   234     -31.743  16.858  15.914  1.00 75.92           C  
ATOM   1863  O   CYS   234     -32.036  15.692  16.173  1.00 75.32           O  
ATOM   1864  N   TRP   235     -30.847  17.184  14.961  1.00 76.29           N  
ATOM   1865  CA  TRP   235     -30.084  16.242  14.178  1.00 75.01           C  
ATOM   1866  CB  TRP   235     -29.614  16.837  12.845  1.00 72.75           C  
ATOM   1867  CG  TRP   235     -30.767  17.028  11.898  1.00 70.37           C  
ATOM   1868  CD2 TRP   235     -31.368  15.948  11.171  1.00 67.81           C  
ATOM   1869  CD1 TRP   235     -31.474  18.151  11.580  1.00 69.67           C  
ATOM   1870  NE1 TRP   235     -32.483  17.835  10.702  1.00 76.08           N  
ATOM   1871  CE2 TRP   235     -32.430  16.481  10.444  1.00 67.36           C  
ATOM   1872  CE3 TRP   235     -31.064  14.617  11.125  1.00 69.38           C  
ATOM   1873  CZ2 TRP   235     -33.207  15.687   9.652  1.00 73.52           C  
ATOM   1874  CZ3 TRP   235     -31.844  13.817  10.321  1.00 71.27           C  
ATOM   1875  CH2 TRP   235     -32.894  14.346   9.601  1.00 72.45           C  
ATOM   1876  C   TRP   235     -28.890  15.637  14.863  1.00 75.15           C  
ATOM   1877  O   TRP   235     -28.551  14.483  14.604  1.00 75.31           O  
ATOM   1878  N   THR   236     -28.196  16.384  15.742  1.00 71.19           N  
ATOM   1879  CA  THR   236     -26.932  15.895  16.218  1.00 72.17           C  
ATOM   1880  CB  THR   236     -26.161  16.868  17.080  1.00 74.35           C  
ATOM   1881  OG1 THR   236     -26.920  17.303  18.198  1.00  0.00           O  
ATOM   1882  CG2 THR   236     -25.737  18.064  16.211  1.00  0.00           C  
ATOM   1883  C   THR   236     -27.032  14.563  16.906  1.00 70.61           C  
ATOM   1884  O   THR   236     -26.170  13.727  16.644  1.00 73.46           O  
ATOM   1885  N   PRO   237     -27.983  14.243  17.740  1.00 69.58           N  
ATOM   1886  CA  PRO   237     -27.951  12.961  18.389  1.00 68.99           C  
ATOM   1887  CD  PRO   237     -28.828  15.199  18.435  1.00 70.69           C  
ATOM   1888  CB  PRO   237     -29.111  12.975  19.382  1.00 68.33           C  
ATOM   1889  CG  PRO   237     -29.296  14.470  19.708  1.00 66.28           C  
ATOM   1890  C   PRO   237     -28.013  11.838  17.404  1.00 68.90           C  
ATOM   1891  O   PRO   237     -27.365  10.814  17.620  1.00 67.39           O  
ATOM   1892  N   TYR   238     -28.782  12.019  16.319  1.00 67.58           N  
ATOM   1893  CA  TYR   238     -28.959  11.037  15.294  1.00 67.91           C  
ATOM   1894  CB  TYR   238     -29.946  11.558  14.231  1.00 69.82           C  
ATOM   1895  CG  TYR   238     -29.906  10.718  13.002  1.00 67.38           C  
ATOM   1896  CD1 TYR   238     -30.599   9.533  12.919  1.00 64.32           C  
ATOM   1897  CD2 TYR   238     -29.177  11.142  11.914  1.00 71.12           C  
ATOM   1898  CE1 TYR   238     -30.552   8.779  11.770  1.00 70.14           C  
ATOM   1899  CE2 TYR   238     -29.127  10.394  10.763  1.00 76.34           C  
ATOM   1900  CZ  TYR   238     -29.815   9.208  10.690  1.00 75.79           C  
ATOM   1901  OH  TYR   238     -29.768   8.435   9.510  1.00  0.00           O  
ATOM   1902  C   TYR   238     -27.640  10.778  14.634  1.00 69.22           C  
ATOM   1903  O   TYR   238     -27.237   9.628  14.465  1.00 68.30           O  
ATOM   1904  N   ASN   239     -26.923  11.858  14.270  1.00 69.03           N  
ATOM   1905  CA  ASN   239     -25.675  11.773  13.560  1.00 70.29           C  
ATOM   1906  CB  ASN   239     -25.165  13.143  13.070  1.00 73.06           C  
ATOM   1907  CG  ASN   239     -26.035  13.571  11.895  1.00 73.80           C  
ATOM   1908  OD1 ASN   239     -27.237  13.786  12.039  1.00  0.00           O  
ATOM   1909  ND2 ASN   239     -25.408  13.701  10.694  1.00  0.00           N  
ATOM   1910  C   ASN   239     -24.604  11.159  14.403  1.00 70.41           C  
ATOM   1911  O   ASN   239     -23.769  10.422  13.886  1.00 72.74           O  
ATOM   1912  N   ILE   240     -24.572  11.467  15.713  1.00 69.93           N  
ATOM   1913  CA  ILE   240     -23.560  10.901  16.562  1.00 71.11           C  
ATOM   1914  CB  ILE   240     -23.532  11.462  17.957  1.00 71.52           C  
ATOM   1915  CG1 ILE   240     -22.829  12.833  17.974  1.00 73.15           C  
ATOM   1916  CG2 ILE   240     -22.847  10.427  18.864  1.00 65.02           C  
ATOM   1917  CD1 ILE   240     -23.488  13.919  17.130  1.00 72.16           C  
ATOM   1918  C   ILE   240     -23.723   9.417  16.635  1.00 72.55           C  
ATOM   1919  O   ILE   240     -22.737   8.682  16.653  1.00 76.20           O  
ATOM   1920  N   MET   241     -24.974   8.934  16.677  1.00 74.02           N  
ATOM   1921  CA  MET   241     -25.235   7.531  16.808  1.00 74.95           C  
ATOM   1922  CB  MET   241     -26.732   7.221  16.891  1.00 74.89           C  
ATOM   1923  CG  MET   241     -27.031   5.735  17.056  1.00  0.00           C  
ATOM   1924  SD  MET   241     -28.803   5.385  17.151  1.00  0.00           S  
ATOM   1925  CE  MET   241     -29.109   6.031  15.481  1.00  0.00           C  
ATOM   1926  C   MET   241     -24.679   6.800  15.625  1.00 73.29           C  
ATOM   1927  O   MET   241     -24.194   5.678  15.765  1.00 74.16           O  
ATOM   1928  N   SER   242     -24.749   7.401  14.422  1.00 73.79           N  
ATOM   1929  CA  SER   242     -24.242   6.744  13.255  1.00 72.79           C  
ATOM   1930  CB  SER   242     -24.415   7.582  11.977  1.00 72.08           C  
ATOM   1931  OG  SER   242     -23.899   6.874  10.859  1.00  0.00           O  
ATOM   1932  C   SER   242     -22.774   6.502  13.451  1.00 71.66           C  
ATOM   1933  O   SER   242     -22.262   5.437  13.110  1.00 72.11           O  
ATOM   1934  N   ILE   243     -22.061   7.498  14.015  1.00 70.24           N  
ATOM   1935  CA  ILE   243     -20.647   7.419  14.264  1.00 71.74           C  
ATOM   1936  CB  ILE   243     -20.093   8.689  14.846  1.00 71.93           C  
ATOM   1937  CG1 ILE   243     -20.322   9.873  13.893  1.00 71.27           C  
ATOM   1938  CG2 ILE   243     -18.616   8.447  15.191  1.00 72.08           C  
ATOM   1939  CD1 ILE   243     -20.062  11.235  14.537  1.00 79.13           C  
ATOM   1940  C   ILE   243     -20.391   6.349  15.279  1.00 71.03           C  
ATOM   1941  O   ILE   243     -19.466   5.551  15.138  1.00 69.26           O  
ATOM   1942  N   TRP   244     -21.225   6.302  16.333  1.00 71.55           N  
ATOM   1943  CA  TRP   244     -21.047   5.367  17.408  1.00 70.36           C  
ATOM   1944  CB  TRP   244     -22.110   5.511  18.509  1.00 70.22           C  
ATOM   1945  CG  TRP   244     -21.879   4.605  19.693  1.00  0.00           C  
ATOM   1946  CD2 TRP   244     -21.026   4.946  20.796  1.00  0.00           C  
ATOM   1947  CD1 TRP   244     -22.373   3.361  19.955  1.00  0.00           C  
ATOM   1948  NE1 TRP   244     -21.884   2.906  21.157  1.00  0.00           N  
ATOM   1949  CE2 TRP   244     -21.053   3.874  21.686  1.00  0.00           C  
ATOM   1950  CE3 TRP   244     -20.283   6.063  21.047  1.00  0.00           C  
ATOM   1951  CZ2 TRP   244     -20.330   3.903  22.845  1.00  0.00           C  
ATOM   1952  CZ3 TRP   244     -19.558   6.091  22.217  1.00  0.00           C  
ATOM   1953  CH2 TRP   244     -19.581   5.030  23.099  1.00  0.00           C  
ATOM   1954  C   TRP   244     -21.165   3.994  16.830  1.00 69.42           C  
ATOM   1955  O   TRP   244     -20.484   3.062  17.253  1.00 66.44           O  
ATOM   1956  N   PHE   245     -22.046   3.852  15.829  1.00 69.19           N  
ATOM   1957  CA  PHE   245     -22.292   2.621  15.140  1.00 71.67           C  
ATOM   1958  CB  PHE   245     -23.319   2.876  14.018  1.00 72.70           C  
ATOM   1959  CG  PHE   245     -23.733   1.632  13.314  1.00 77.53           C  
ATOM   1960  CD1 PHE   245     -24.590   0.740  13.916  1.00  0.00           C  
ATOM   1961  CD2 PHE   245     -23.300   1.382  12.033  1.00 85.05           C  
ATOM   1962  CE1 PHE   245     -24.986  -0.400  13.257  1.00 78.27           C  
ATOM   1963  CE2 PHE   245     -23.694   0.245  11.369  1.00  0.00           C  
ATOM   1964  CZ  PHE   245     -24.536  -0.650  11.983  1.00  0.00           C  
ATOM   1965  C   PHE   245     -20.977   2.218  14.545  1.00 72.30           C  
ATOM   1966  O   PHE   245     -20.603   1.047  14.567  1.00 72.47           O  
ATOM   1967  N   TRP   246     -20.243   3.200  13.991  1.00 73.43           N  
ATOM   1968  CA  TRP   246     -18.947   2.993  13.407  1.00 73.61           C  
ATOM   1969  CB  TRP   246     -18.346   4.335  12.949  1.00 73.85           C  
ATOM   1970  CG  TRP   246     -16.884   4.313  12.571  1.00  0.00           C  
ATOM   1971  CD2 TRP   246     -16.376   4.415  11.232  1.00  0.00           C  
ATOM   1972  CD1 TRP   246     -15.797   4.288  13.395  1.00  0.00           C  
ATOM   1973  NE1 TRP   246     -14.642   4.345  12.653  1.00  0.00           N  
ATOM   1974  CE2 TRP   246     -14.982   4.430  11.321  1.00  0.00           C  
ATOM   1975  CE3 TRP   246     -17.014   4.503  10.031  1.00  0.00           C  
ATOM   1976  CZ2 TRP   246     -14.204   4.532  10.204  1.00  0.00           C  
ATOM   1977  CZ3 TRP   246     -16.222   4.591   8.907  1.00  0.00           C  
ATOM   1978  CH2 TRP   246     -14.846   4.605   8.989  1.00  0.00           C  
ATOM   1979  C   TRP   246     -17.998   2.471  14.444  1.00 72.62           C  
ATOM   1980  O   TRP   246     -17.432   1.389  14.291  1.00 73.05           O  
ATOM   1981  N   CYS   247     -17.817   3.233  15.541  1.00 72.35           N  
ATOM   1982  CA  CYS   247     -16.844   2.899  16.543  1.00 73.03           C  
ATOM   1983  CB  CYS   247     -16.732   3.977  17.635  1.00 73.65           C  
ATOM   1984  SG  CYS   247     -15.502   3.557  18.904  1.00  0.00           S  
ATOM   1985  C   CYS   247     -17.193   1.615  17.219  1.00 73.53           C  
ATOM   1986  O   CYS   247     -16.379   0.696  17.284  1.00 74.08           O  
ATOM   1987  N   ASP   248     -18.435   1.511  17.725  1.00 73.48           N  
ATOM   1988  CA  ASP   248     -18.830   0.331  18.429  1.00 74.55           C  
ATOM   1989  CB  ASP   248     -20.076   0.530  19.312  1.00 75.38           C  
ATOM   1990  CG  ASP   248     -20.158  -0.620  20.306  1.00 76.95           C  
ATOM   1991  OD1 ASP   248     -19.204  -1.443  20.348  1.00  0.00           O  
ATOM   1992  OD2 ASP   248     -21.174  -0.683  21.048  1.00  0.00           O1-
ATOM   1993  C   ASP   248     -19.160  -0.671  17.385  1.00 75.17           C  
ATOM   1994  O   ASP   248     -19.247  -0.332  16.206  1.00 77.55           O  
ATOM   1995  N   ARG   249     -19.343  -1.944  17.780  1.00  0.00           N  
ATOM   1996  CA  ARG   249     -19.638  -2.903  16.766  1.00  0.00           C  
ATOM   1997  CB  ARG   249     -19.776  -4.344  17.290  1.00  0.00           C  
ATOM   1998  CG  ARG   249     -19.972  -5.376  16.178  1.00  0.00           C  
ATOM   1999  CD  ARG   249     -19.974  -6.825  16.671  1.00  0.00           C  
ATOM   2000  NE  ARG   249     -21.342  -7.136  17.171  1.00  0.00           N  
ATOM   2001  CZ  ARG   249     -21.625  -8.390  17.632  1.00  0.00           C  
ATOM   2002  NH1 ARG   249     -20.648  -9.344  17.657  1.00  0.00           N1+
ATOM   2003  NH2 ARG   249     -22.883  -8.691  18.068  1.00  0.00           N  
ATOM   2004  C   ARG   249     -20.936  -2.491  16.168  1.00  0.00           C  
ATOM   2005  O   ARG   249     -21.929  -2.290  16.864  1.00  0.00           O  
ATOM   2006  N   ASP   250     -20.936  -2.319  14.839  1.00 75.16           N  
ATOM   2007  CA  ASP   250     -22.115  -1.922  14.138  1.00 76.26           C  
ATOM   2008  CB  ASP   250     -21.842  -1.650  12.650  1.00 76.84           C  
ATOM   2009  CG  ASP   250     -21.378  -2.942  11.995  1.00 78.37           C  
ATOM   2010  OD1 ASP   250     -20.548  -3.659  12.617  1.00 83.02           O  
ATOM   2011  OD2 ASP   250     -21.843  -3.228  10.860  1.00 80.03           O1-
ATOM   2012  C   ASP   250     -23.103  -3.038  14.229  1.00 76.70           C  
ATOM   2013  O   ASP   250     -24.298  -2.800  14.393  1.00 75.98           O  
ATOM   2014  N   SER   251     -22.612  -4.291  14.147  1.00  0.00           N  
ATOM   2015  CA  SER   251     -23.487  -5.427  14.145  1.00  0.00           C  
ATOM   2016  CB  SER   251     -22.734  -6.766  14.169  1.00  0.00           C  
ATOM   2017  OG  SER   251     -23.658  -7.844  14.165  1.00  0.00           O  
ATOM   2018  C   SER   251     -24.328  -5.359  15.369  1.00  0.00           C  
ATOM   2019  O   SER   251     -25.554  -5.304  15.284  1.00  0.00           O  
ATOM   2020  N   ALA   252     -23.695  -5.338  16.554  1.00  0.00           N  
ATOM   2021  CA  ALA   252     -24.516  -5.209  17.716  1.00  0.00           C  
ATOM   2022  CB  ALA   252     -24.005  -6.008  18.927  1.00  0.00           C  
ATOM   2023  C   ALA   252     -24.464  -3.768  18.078  1.00  0.00           C  
ATOM   2024  O   ALA   252     -23.468  -3.286  18.614  1.00  0.00           O  
ATOM   2025  N   LEU   253     -25.557  -3.040  17.798  1.00 76.86           N  
ATOM   2026  CA  LEU   253     -25.575  -1.647  18.099  1.00 76.17           C  
ATOM   2027  CB  LEU   253     -26.713  -0.876  17.398  1.00 75.63           C  
ATOM   2028  CG  LEU   253     -28.028  -1.668  17.218  1.00 74.71           C  
ATOM   2029  CD1 LEU   253     -27.863  -2.792  16.183  1.00  0.00           C  
ATOM   2030  CD2 LEU   253     -28.591  -2.180  18.553  1.00  0.00           C  
ATOM   2031  C   LEU   253     -25.696  -1.487  19.573  1.00 75.65           C  
ATOM   2032  O   LEU   253     -26.432  -2.211  20.240  1.00 76.59           O  
ATOM   2033  N   GLN   254     -24.918  -0.541  20.126  1.00 76.35           N  
ATOM   2034  CA  GLN   254     -24.988  -0.284  21.530  1.00 78.80           C  
ATOM   2035  CB  GLN   254     -23.938   0.728  22.015  1.00 79.16           C  
ATOM   2036  CG  GLN   254     -24.018   0.998  23.519  1.00 79.37           C  
ATOM   2037  CD  GLN   254     -22.877   1.932  23.890  1.00  0.00           C  
ATOM   2038  OE1 GLN   254     -21.715   1.656  23.594  1.00  0.00           O  
ATOM   2039  NE2 GLN   254     -23.211   3.072  24.554  1.00  0.00           N  
ATOM   2040  C   GLN   254     -26.336   0.293  21.791  1.00 79.26           C  
ATOM   2041  O   GLN   254     -26.981  -0.026  22.789  1.00 80.59           O  
ATOM   2042  N   VAL   255     -26.799   1.156  20.868  1.00 79.64           N  
ATOM   2043  CA  VAL   255     -28.071   1.799  21.024  1.00 80.47           C  
ATOM   2044  CB  VAL   255     -28.121   3.167  20.413  1.00 79.71           C  
ATOM   2045  CG1 VAL   255     -27.108   4.067  21.140  1.00 80.55           C  
ATOM   2046  CG2 VAL   255     -27.867   3.037  18.901  1.00 78.77           C  
ATOM   2047  C   VAL   255     -29.086   0.963  20.319  1.00 80.12           C  
ATOM   2048  O   VAL   255     -28.845   0.468  19.220  1.00 80.56           O  
ATOM   2049  N   ASP   256     -30.264   0.800  20.947  1.00 81.10           N  
ATOM   2050  CA  ASP   256     -31.295  -0.026  20.391  1.00 83.66           C  
ATOM   2051  CB  ASP   256     -32.442  -0.317  21.374  1.00 84.33           C  
ATOM   2052  CG  ASP   256     -33.085   1.006  21.759  1.00 91.17           C  
ATOM   2053  OD1 ASP   256     -32.325   1.955  22.091  1.00  0.00           O  
ATOM   2054  OD2 ASP   256     -34.343   1.085  21.736  1.00  0.00           O1-
ATOM   2055  C   ASP   256     -31.869   0.649  19.190  1.00 82.48           C  
ATOM   2056  O   ASP   256     -31.677   1.843  18.969  1.00 83.57           O  
ATOM   2057  N   GLN   257     -32.578  -0.138  18.361  1.00 80.96           N  
ATOM   2058  CA  GLN   257     -33.179   0.354  17.157  1.00 82.83           C  
ATOM   2059  CB  GLN   257     -33.821  -0.755  16.302  1.00 82.92           C  
ATOM   2060  CG  GLN   257     -34.981  -1.475  16.990  1.00 86.35           C  
ATOM   2061  CD  GLN   257     -34.388  -2.470  17.978  1.00 87.13           C  
ATOM   2062  OE1 GLN   257     -34.802  -2.538  19.134  1.00  0.00           O  
ATOM   2063  NE2 GLN   257     -33.398  -3.274  17.506  1.00  0.00           N  
ATOM   2064  C   GLN   257     -34.250   1.340  17.503  1.00 82.19           C  
ATOM   2065  O   GLN   257     -34.426   2.343  16.814  1.00 83.88           O  
ATOM   2066  N   ARG   258     -35.001   1.090  18.587  1.00 79.77           N  
ATOM   2067  CA  ARG   258     -36.074   1.984  18.909  1.00 78.91           C  
ATOM   2068  CB  ARG   258     -36.877   1.558  20.150  1.00 80.27           C  
ATOM   2069  CG  ARG   258     -37.765   0.333  19.923  1.00 88.15           C  
ATOM   2070  CD  ARG   258     -36.983  -0.964  19.724  1.00 92.42           C  
ATOM   2071  NE  ARG   258     -36.322  -1.280  21.021  1.00  0.00           N  
ATOM   2072  CZ  ARG   258     -37.008  -1.956  21.987  1.00  0.00           C  
ATOM   2073  NH1 ARG   258     -38.301  -2.336  21.764  1.00  0.00           N1+
ATOM   2074  NH2 ARG   258     -36.403  -2.254  23.173  1.00  0.00           N  
ATOM   2075  C   ARG   258     -35.519   3.344  19.183  1.00 75.42           C  
ATOM   2076  O   ARG   258     -36.085   4.343  18.745  1.00 73.51           O  
ATOM   2077  N   ILE   259     -34.394   3.424  19.920  1.00 74.31           N  
ATOM   2078  CA  ILE   259     -33.852   4.709  20.256  1.00 73.09           C  
ATOM   2079  CB  ILE   259     -32.717   4.641  21.252  1.00 71.64           C  
ATOM   2080  CG1 ILE   259     -32.469   6.013  21.909  1.00 63.03           C  
ATOM   2081  CG2 ILE   259     -31.475   4.069  20.555  1.00 68.24           C  
ATOM   2082  CD1 ILE   259     -31.994   7.108  20.954  1.00  0.00           C  
ATOM   2083  C   ILE   259     -33.391   5.396  19.005  1.00 72.26           C  
ATOM   2084  O   ILE   259     -33.640   6.587  18.820  1.00 74.87           O  
ATOM   2085  N   GLN   260     -32.725   4.659  18.094  1.00 71.72           N  
ATOM   2086  CA  GLN   260     -32.184   5.276  16.917  1.00 72.58           C  
ATOM   2087  CB  GLN   260     -31.427   4.291  16.006  1.00 75.16           C  
ATOM   2088  CG  GLN   260     -32.309   3.244  15.332  1.00 75.61           C  
ATOM   2089  CD  GLN   260     -31.410   2.363  14.477  1.00  0.00           C  
ATOM   2090  OE1 GLN   260     -30.192   2.534  14.458  1.00  0.00           O  
ATOM   2091  NE2 GLN   260     -32.024   1.389  13.754  1.00  0.00           N  
ATOM   2092  C   GLN   260     -33.304   5.838  16.106  1.00 72.20           C  
ATOM   2093  O   GLN   260     -33.199   6.941  15.571  1.00 72.72           O  
ATOM   2094  N   LYS   261     -34.412   5.089  15.997  1.00 70.18           N  
ATOM   2095  CA  LYS   261     -35.530   5.523  15.214  1.00 71.74           C  
ATOM   2096  CB  LYS   261     -36.630   4.450  15.141  1.00 70.27           C  
ATOM   2097  CG  LYS   261     -36.160   3.201  14.389  1.00  0.00           C  
ATOM   2098  CD  LYS   261     -37.051   1.971  14.569  1.00  0.00           C  
ATOM   2099  CE  LYS   261     -36.545   0.746  13.802  1.00  0.00           C  
ATOM   2100  NZ  LYS   261     -37.408  -0.422  14.081  1.00  0.00           N1+
ATOM   2101  C   LYS   261     -36.095   6.770  15.822  1.00 72.46           C  
ATOM   2102  O   LYS   261     -36.446   7.709  15.110  1.00 73.87           O  
ATOM   2103  N   GLY   262     -36.177   6.816  17.164  1.00 74.30           N  
ATOM   2104  CA  GLY   262     -36.743   7.951  17.834  1.00 73.71           C  
ATOM   2105  C   GLY   262     -35.912   9.163  17.549  1.00 75.46           C  
ATOM   2106  O   GLY   262     -36.442  10.254  17.348  1.00 76.09           O  
ATOM   2107  N   LEU   263     -34.577   8.999  17.531  1.00 74.63           N  
ATOM   2108  CA  LEU   263     -33.675  10.096  17.320  1.00 73.90           C  
ATOM   2109  CB  LEU   263     -32.196   9.685  17.426  1.00 71.95           C  
ATOM   2110  CG  LEU   263     -31.799   9.219  18.839  1.00 74.42           C  
ATOM   2111  CD1 LEU   263     -30.314   8.831  18.907  1.00 78.05           C  
ATOM   2112  CD2 LEU   263     -32.194  10.261  19.899  1.00 79.68           C  
ATOM   2113  C   LEU   263     -33.904  10.661  15.956  1.00 73.58           C  
ATOM   2114  O   LEU   263     -33.748  11.862  15.748  1.00 75.24           O  
ATOM   2115  N   PHE   264     -34.234   9.793  14.980  1.00 73.28           N  
ATOM   2116  CA  PHE   264     -34.468  10.231  13.636  1.00 74.59           C  
ATOM   2117  CB  PHE   264     -34.600   9.071  12.634  1.00 73.89           C  
ATOM   2118  CG  PHE   264     -34.474   9.667  11.275  1.00 75.40           C  
ATOM   2119  CD1 PHE   264     -33.230  10.012  10.794  1.00  0.00           C  
ATOM   2120  CD2 PHE   264     -35.579   9.874  10.481  1.00  0.00           C  
ATOM   2121  CE1 PHE   264     -33.089  10.564   9.543  1.00  0.00           C  
ATOM   2122  CE2 PHE   264     -35.443  10.427   9.230  1.00  0.00           C  
ATOM   2123  CZ  PHE   264     -34.198  10.772   8.759  1.00  0.00           C  
ATOM   2124  C   PHE   264     -35.725  11.054  13.596  1.00 74.96           C  
ATOM   2125  O   PHE   264     -35.803  12.046  12.873  1.00 76.71           O  
ATOM   2126  N   LEU   265     -36.746  10.652  14.381  1.00 75.65           N  
ATOM   2127  CA  LEU   265     -38.028  11.304  14.430  1.00 73.90           C  
ATOM   2128  CB  LEU   265     -39.015  10.590  15.370  1.00 75.64           C  
ATOM   2129  CG  LEU   265     -39.337   9.143  14.946  1.00 77.34           C  
ATOM   2130  CD1 LEU   265     -40.342   8.492  15.910  1.00 77.95           C  
ATOM   2131  CD2 LEU   265     -39.778   9.067  13.475  1.00 77.66           C  
ATOM   2132  C   LEU   265     -37.854  12.700  14.937  1.00 74.02           C  
ATOM   2133  O   LEU   265     -38.559  13.609  14.501  1.00 74.92           O  
ATOM   2134  N   PHE   266     -36.929  12.902  15.896  1.00 71.91           N  
ATOM   2135  CA  PHE   266     -36.664  14.217  16.408  1.00 71.31           C  
ATOM   2136  CB  PHE   266     -35.619  14.242  17.540  1.00 69.93           C  
ATOM   2137  CG  PHE   266     -36.281  13.761  18.786  1.00  0.00           C  
ATOM   2138  CD1 PHE   266     -36.436  12.418  19.037  1.00 70.69           C  
ATOM   2139  CD2 PHE   266     -36.746  14.668  19.710  1.00  0.00           C  
ATOM   2140  CE1 PHE   266     -37.047  11.987  20.190  1.00  0.00           C  
ATOM   2141  CE2 PHE   266     -37.358  14.243  20.865  1.00  0.00           C  
ATOM   2142  CZ  PHE   266     -37.511  12.900  21.107  1.00  0.00           C  
ATOM   2143  C   PHE   266     -36.138  15.038  15.275  1.00 71.78           C  
ATOM   2144  O   PHE   266     -36.427  16.228  15.158  1.00 72.42           O  
ATOM   2145  N   ALA   267     -35.302  14.426  14.423  1.00 71.45           N  
ATOM   2146  CA  ALA   267     -34.779  15.125  13.288  1.00 73.83           C  
ATOM   2147  CB  ALA   267     -33.801  14.262  12.481  1.00  0.00           C  
ATOM   2148  C   ALA   267     -35.909  15.501  12.370  1.00 73.35           C  
ATOM   2149  O   ALA   267     -35.985  16.636  11.902  1.00 71.64           O  
ATOM   2150  N   CYS   268     -36.843  14.563  12.117  1.00 74.36           N  
ATOM   2151  CA  CYS   268     -37.924  14.783  11.191  1.00 74.23           C  
ATOM   2152  CB  CYS   268     -38.836  13.555  11.039  1.00 74.65           C  
ATOM   2153  SG  CYS   268     -40.191  13.846   9.865  1.00  0.00           S  
ATOM   2154  C   CYS   268     -38.783  15.913  11.664  1.00 75.48           C  
ATOM   2155  O   CYS   268     -39.171  16.778  10.880  1.00 76.19           O  
ATOM   2156  N   THR   269     -39.056  15.949  12.980  1.00 74.20           N  
ATOM   2157  CA  THR   269     -39.938  16.905  13.592  1.00 72.51           C  
ATOM   2158  CB  THR   269     -40.101  16.684  15.070  1.00 72.14           C  
ATOM   2159  OG1 THR   269     -38.859  16.858  15.735  1.00  0.00           O  
ATOM   2160  CG2 THR   269     -40.617  15.253  15.303  1.00 69.59           C  
ATOM   2161  C   THR   269     -39.406  18.297  13.401  1.00 72.64           C  
ATOM   2162  O   THR   269     -40.182  19.244  13.309  1.00 72.17           O  
ATOM   2163  N   ASN   270     -38.071  18.457  13.315  1.00 74.61           N  
ATOM   2164  CA  ASN   270     -37.469  19.761  13.219  1.00 75.44           C  
ATOM   2165  CB  ASN   270     -35.940  19.739  13.034  1.00 74.36           C  
ATOM   2166  CG  ASN   270     -35.456  21.189  13.018  1.00 79.05           C  
ATOM   2167  OD1 ASN   270     -35.909  22.018  13.807  1.00 80.80           O  
ATOM   2168  ND2 ASN   270     -34.529  21.516  12.076  1.00 83.57           N  
ATOM   2169  C   ASN   270     -38.041  20.495  12.040  1.00 75.25           C  
ATOM   2170  O   ASN   270     -38.067  21.725  12.033  1.00 72.63           O  
ATOM   2171  N   SER   271     -38.498  19.769  11.005  1.00 75.32           N  
ATOM   2172  CA  SER   271     -39.016  20.383   9.812  1.00 76.04           C  
ATOM   2173  CB  SER   271     -39.460  19.342   8.770  1.00 74.82           C  
ATOM   2174  OG  SER   271     -38.347  18.557   8.366  1.00 77.99           O  
ATOM   2175  C   SER   271     -40.212  21.240  10.144  1.00 76.24           C  
ATOM   2176  O   SER   271     -40.614  22.080   9.341  1.00 77.32           O  
ATOM   2177  N   CYS   272     -40.863  20.977  11.293  1.00 75.25           N  
ATOM   2178  CA  CYS   272     -42.001  21.719  11.786  1.00 74.43           C  
ATOM   2179  CB  CYS   272     -42.787  20.944  12.858  1.00  0.00           C  
ATOM   2180  SG  CYS   272     -43.579  19.447  12.198  1.00  0.00           S  
ATOM   2181  C   CYS   272     -41.646  23.060  12.395  1.00 76.72           C  
ATOM   2182  O   CYS   272     -42.459  23.979  12.368  1.00 78.81           O  
ATOM   2183  N   PHE   273     -40.446  23.186  13.003  1.00 75.79           N  
ATOM   2184  CA  PHE   273     -39.976  24.287  13.828  1.00 77.01           C  
ATOM   2185  CB  PHE   273     -38.609  23.969  14.446  1.00 78.53           C  
ATOM   2186  CG  PHE   273     -38.804  23.029  15.584  1.00 78.83           C  
ATOM   2187  CD1 PHE   273     -38.814  21.667  15.403  1.00 81.40           C  
ATOM   2188  CD2 PHE   273     -38.982  23.531  16.847  1.00 82.01           C  
ATOM   2189  CE1 PHE   273     -38.995  20.825  16.480  1.00 83.47           C  
ATOM   2190  CE2 PHE   273     -39.166  22.696  17.924  1.00 81.76           C  
ATOM   2191  CZ  PHE   273     -39.170  21.337  17.743  1.00 85.30           C  
ATOM   2192  C   PHE   273     -39.792  25.630  13.178  1.00 77.35           C  
ATOM   2193  O   PHE   273     -40.194  26.657  13.726  1.00 75.78           O  
ATOM   2194  N   ASN   274     -39.181  25.670  11.996  1.00 77.86           N  
ATOM   2195  CA  ASN   274     -38.737  26.901  11.409  1.00 78.02           C  
ATOM   2196  CB  ASN   274     -38.187  26.604  10.016  1.00 79.19           C  
ATOM   2197  CG  ASN   274     -37.227  27.691   9.643  1.00 81.79           C  
ATOM   2198  OD1 ASN   274     -37.259  28.782  10.206  1.00 74.61           O  
ATOM   2199  ND2 ASN   274     -36.344  27.379   8.664  1.00 85.04           N  
ATOM   2200  C   ASN   274     -39.858  27.889  11.264  1.00 78.43           C  
ATOM   2201  O   ASN   274     -39.651  29.072  11.545  1.00 77.20           O  
ATOM   2202  N   PRO   275     -41.027  27.486  10.829  1.00 78.55           N  
ATOM   2203  CA  PRO   275     -42.105  28.423  10.682  1.00 79.23           C  
ATOM   2204  CD  PRO   275     -41.198  26.316   9.979  1.00 78.83           C  
ATOM   2205  CB  PRO   275     -43.248  27.628  10.055  1.00 80.04           C  
ATOM   2206  CG  PRO   275     -42.524  26.546   9.233  1.00 79.60           C  
ATOM   2207  C   PRO   275     -42.447  29.057  11.994  1.00 80.55           C  
ATOM   2208  O   PRO   275     -42.828  30.226  12.004  1.00 83.61           O  
ATOM   2209  N   MET   276     -42.347  28.294  13.101  1.00 80.72           N  
ATOM   2210  CA  MET   276     -42.626  28.816  14.404  1.00 81.22           C  
ATOM   2211  CB  MET   276     -42.447  27.789  15.544  1.00 83.48           C  
ATOM   2212  CG  MET   276     -43.432  26.619  15.571  1.00 90.04           C  
ATOM   2213  SD  MET   276     -43.140  25.459  16.946  1.00  0.00           S  
ATOM   2214  CE  MET   276     -44.531  24.360  16.556  1.00  0.00           C  
ATOM   2215  C   MET   276     -41.594  29.846  14.674  1.00 78.60           C  
ATOM   2216  O   MET   276     -41.885  30.918  15.203  1.00 77.91           O  
ATOM   2217  N   VAL   277     -40.337  29.545  14.305  1.00 77.22           N  
ATOM   2218  CA  VAL   277     -39.327  30.493  14.626  1.00 76.61           C  
ATOM   2219  CB  VAL   277     -37.989  29.846  14.845  1.00 76.87           C  
ATOM   2220  CG1 VAL   277     -38.053  29.063  16.167  1.00 77.05           C  
ATOM   2221  CG2 VAL   277     -37.700  28.923  13.650  1.00 73.66           C  
ATOM   2222  C   VAL   277     -39.216  31.481  13.521  1.00 75.96           C  
ATOM   2223  O   VAL   277     -38.134  31.948  13.237  1.00 76.16           O  
ATOM   2224  N   TYR   278     -40.284  31.871  12.826  1.00 76.28           N  
ATOM   2225  CA  TYR   278     -40.060  33.027  12.002  1.00 76.44           C  
ATOM   2226  CB  TYR   278     -40.524  32.961  10.541  1.00 77.72           C  
ATOM   2227  CG  TYR   278     -39.695  32.066   9.690  1.00 77.26           C  
ATOM   2228  CD1 TYR   278     -38.507  32.508   9.153  1.00 81.33           C  
ATOM   2229  CD2 TYR   278     -40.124  30.785   9.421  1.00 77.44           C  
ATOM   2230  CE1 TYR   278     -37.757  31.677   8.355  1.00 83.58           C  
ATOM   2231  CE2 TYR   278     -39.382  29.949   8.628  1.00 78.66           C  
ATOM   2232  CZ  TYR   278     -38.202  30.397   8.092  1.00 80.70           C  
ATOM   2233  OH  TYR   278     -37.450  29.536   7.272  1.00 81.84           O  
ATOM   2234  C   TYR   278     -40.996  34.022  12.567  1.00 73.86           C  
ATOM   2235  O   TYR   278     -41.040  35.180  12.156  1.00 77.86           O  
ATOM   2236  N   GLY   279     -41.744  33.555  13.576  1.00 72.88           N  
ATOM   2237  CA  GLY   279     -42.739  34.327  14.249  1.00 76.25           C  
ATOM   2238  C   GLY   279     -42.051  35.460  14.917  1.00 78.27           C  
ATOM   2239  O   GLY   279     -42.635  36.513  15.157  1.00 79.91           O  
ATOM   2240  N   TYR   280     -40.784  35.262  15.312  1.00 79.14           N  
ATOM   2241  CA  TYR   280     -40.198  36.371  15.985  1.00 79.59           C  
ATOM   2242  CB  TYR   280     -39.115  36.079  17.015  1.00 77.25           C  
ATOM   2243  CG  TYR   280     -40.028  35.668  18.120  1.00 76.09           C  
ATOM   2244  CD1 TYR   280     -40.520  34.386  18.205  1.00  0.00           C  
ATOM   2245  CD2 TYR   280     -40.437  36.605  19.037  1.00  0.00           C  
ATOM   2246  CE1 TYR   280     -41.382  34.038  19.217  1.00  0.00           C  
ATOM   2247  CE2 TYR   280     -41.301  36.265  20.052  1.00  0.00           C  
ATOM   2248  CZ  TYR   280     -41.772  34.978  20.141  1.00 81.23           C  
ATOM   2249  OH  TYR   280     -42.657  34.630  21.182  1.00  0.00           O  
ATOM   2250  C   TYR   280     -39.992  37.562  15.126  1.00 79.99           C  
ATOM   2251  O   TYR   280     -39.976  38.675  15.649  1.00 79.93           O  
ATOM   2252  N   PHE   281     -39.763  37.423  13.807  1.00 82.57           N  
ATOM   2253  CA  PHE   281     -39.746  38.716  13.197  1.00 84.20           C  
ATOM   2254  CB  PHE   281     -38.733  38.963  12.082  1.00 84.66           C  
ATOM   2255  CG  PHE   281     -37.976  40.101  12.686  1.00  0.00           C  
ATOM   2256  CD1 PHE   281     -37.566  40.024  14.000  1.00  0.00           C  
ATOM   2257  CD2 PHE   281     -37.658  41.229  11.964  1.00  0.00           C  
ATOM   2258  CE1 PHE   281     -36.874  41.060  14.588  1.00  0.00           C  
ATOM   2259  CE2 PHE   281     -36.960  42.266  12.545  1.00  0.00           C  
ATOM   2260  CZ  PHE   281     -36.571  42.181  13.860  1.00  0.00           C  
ATOM   2261  C   PHE   281     -41.128  39.196  12.889  1.00 84.79           C  
ATOM   2262  O   PHE   281     -42.022  38.428  12.533  1.00 88.37           O  
ATOM   2263  N   SER   282     -41.328  40.514  13.080  1.00 86.62           N  
ATOM   2264  CA  SER   282     -42.605  41.160  13.005  1.00 85.84           C  
ATOM   2265  CB  SER   282     -42.532  42.617  13.496  1.00 85.22           C  
ATOM   2266  OG  SER   282     -42.109  42.642  14.852  1.00  0.00           O  
ATOM   2267  C   SER   282     -43.153  41.137  11.609  1.00 86.45           C  
ATOM   2268  O   SER   282     -44.365  41.081  11.419  1.00 85.67           O  
ATOM   2269  N   ARG   283     -42.273  41.187  10.589  1.00 87.75           N  
ATOM   2270  CA  ARG   283     -42.737  41.222   9.229  1.00 88.35           C  
ATOM   2271  CB  ARG   283     -41.592  41.403   8.213  1.00 91.75           C  
ATOM   2272  CG  ARG   283     -40.853  42.739   8.339  1.00 99.65           C  
ATOM   2273  CD  ARG   283     -39.814  42.954   7.237  1.00  0.00           C  
ATOM   2274  NE  ARG   283     -40.457  43.737   6.143  1.00  0.00           N  
ATOM   2275  CZ  ARG   283     -40.357  45.097   6.144  1.00  0.00           C  
ATOM   2276  NH1 ARG   283     -39.641  45.740   7.112  1.00  0.00           N1+
ATOM   2277  NH2 ARG   283     -40.947  45.823   5.149  1.00  0.00           N  
ATOM   2278  C   ARG   283     -43.447  39.950   8.891  1.00 88.54           C  
ATOM   2279  O   ARG   283     -44.532  39.970   8.307  1.00 87.13           O  
ATOM   2280  N   ARG   284     -42.849  38.798   9.247  1.00 87.91           N  
ATOM   2281  CA  ARG   284     -43.441  37.544   8.896  1.00 85.83           C  
ATOM   2282  CB  ARG   284     -42.564  36.327   9.160  1.00 83.02           C  
ATOM   2283  CG  ARG   284     -43.086  35.175   8.312  1.00 81.58           C  
ATOM   2284  CD  ARG   284     -42.228  33.922   8.351  1.00  0.00           C  
ATOM   2285  NE  ARG   284     -42.398  33.299   7.015  1.00  0.00           N  
ATOM   2286  CZ  ARG   284     -41.668  33.843   5.996  1.00 84.78           C  
ATOM   2287  NH1 ARG   284     -40.747  34.807   6.283  1.00  0.00           N1+
ATOM   2288  NH2 ARG   284     -41.867  33.461   4.707  1.00  0.00           N  
ATOM   2289  C   ARG   284     -44.703  37.338   9.653  1.00 84.97           C  
ATOM   2290  O   ARG   284     -45.671  36.795   9.124  1.00 85.85           O  
ATOM   2291  N   THR   285     -44.722  37.755  10.926  1.00 85.64           N  
ATOM   2292  CA  THR   285     -45.872  37.535  11.748  1.00 86.23           C  
ATOM   2293  CB  THR   285     -45.661  38.068  13.129  1.00 86.76           C  
ATOM   2294  OG1 THR   285     -44.460  37.527  13.654  1.00  0.00           O  
ATOM   2295  CG2 THR   285     -46.835  37.631  14.020  1.00  0.00           C  
ATOM   2296  C   THR   285     -47.020  38.263  11.126  1.00 85.68           C  
ATOM   2297  O   THR   285     -48.135  37.747  11.050  1.00 85.47           O  
ATOM   2298  N   VAL   286     -46.765  39.500  10.667  1.00 84.51           N  
ATOM   2299  CA  VAL   286     -47.769  40.299  10.027  1.00 83.97           C  
ATOM   2300  CB  VAL   286     -47.279  41.679   9.705  1.00 85.26           C  
ATOM   2301  CG1 VAL   286     -48.353  42.404   8.878  1.00 85.90           C  
ATOM   2302  CG2 VAL   286     -46.921  42.385  11.024  1.00 82.88           C  
ATOM   2303  C   VAL   286     -48.173  39.642   8.741  1.00 82.02           C  
ATOM   2304  O   VAL   286     -49.355  39.610   8.398  1.00 86.53           O  
ATOM   2305  N   ARG   287     -47.193  39.103   7.990  1.00 80.09           N  
ATOM   2306  CA  ARG   287     -47.472  38.513   6.715  1.00 79.44           C  
ATOM   2307  CB  ARG   287     -46.195  38.084   5.976  1.00 78.92           C  
ATOM   2308  CG  ARG   287     -46.406  37.853   4.479  1.00  0.00           C  
ATOM   2309  CD  ARG   287     -46.817  39.121   3.725  1.00  0.00           C  
ATOM   2310  NE  ARG   287     -45.696  40.104   3.813  1.00  0.00           N  
ATOM   2311  CZ  ARG   287     -45.663  41.041   4.808  1.00  0.00           C  
ATOM   2312  NH1 ARG   287     -46.630  41.074   5.769  1.00  0.00           N1+
ATOM   2313  NH2 ARG   287     -44.667  41.975   4.838  1.00  0.00           N  
ATOM   2314  C   ARG   287     -48.359  37.323   6.888  1.00 78.78           C  
ATOM   2315  O   ARG   287     -49.333  37.161   6.155  1.00 78.15           O  
ATOM   2316  N   ARG   288     -48.057  36.462   7.880  1.00 78.39           N  
ATOM   2317  CA  ARG   288     -48.828  35.267   8.059  1.00 77.87           C  
ATOM   2318  CB  ARG   288     -48.230  34.285   9.080  1.00 77.26           C  
ATOM   2319  CG  ARG   288     -48.075  34.839  10.497  1.00 77.36           C  
ATOM   2320  CD  ARG   288     -47.632  33.768  11.498  1.00  0.00           C  
ATOM   2321  NE  ARG   288     -47.514  34.408  12.837  1.00  0.00           N  
ATOM   2322  CZ  ARG   288     -48.636  34.607  13.584  1.00 76.78           C  
ATOM   2323  NH1 ARG   288     -49.861  34.270  13.084  1.00  0.00           N1+
ATOM   2324  NH2 ARG   288     -48.530  35.145  14.834  1.00  0.00           N  
ATOM   2325  C   ARG   288     -50.234  35.574   8.474  1.00 77.70           C  
ATOM   2326  O   ARG   288     -51.173  34.960   7.970  1.00 75.76           O  
ATOM   2327  N   SER   289     -50.430  36.538   9.391  1.00 78.23           N  
ATOM   2328  CA  SER   289     -51.752  36.808   9.888  1.00 79.51           C  
ATOM   2329  CB  SER   289     -51.779  37.927  10.943  1.00 80.74           C  
ATOM   2330  OG  SER   289     -51.046  37.532  12.094  1.00  0.00           O  
ATOM   2331  C   SER   289     -52.619  37.230   8.747  1.00 78.03           C  
ATOM   2332  O   SER   289     -53.792  36.863   8.682  1.00 78.24           O  
ATOM   2333  N   HIS   290     -52.059  38.019   7.813  1.00 76.38           N  
ATOM   2334  CA  HIS   290     -52.794  38.476   6.670  1.00 74.47           C  
ATOM   2335  ND1 HIS   290     -52.589  38.994   3.349  1.00  0.00           N  
ATOM   2336  CG  HIS   290     -52.654  39.766   4.489  1.00 79.56           C  
ATOM   2337  CB  HIS   290     -51.964  39.406   5.770  1.00 75.29           C  
ATOM   2338  NE2 HIS   290     -53.851  40.754   2.849  1.00  0.00           N  
ATOM   2339  CD2 HIS   290     -53.430  40.838   4.166  1.00  0.00           C  
ATOM   2340  CE1 HIS   290     -53.320  39.631   2.401  1.00  0.00           C  
ATOM   2341  C   HIS   290     -53.175  37.297   5.840  1.00 73.86           C  
ATOM   2342  O   HIS   290     -54.306  37.195   5.364  1.00 73.06           O  
ATOM   2343  N   HIS   291     -52.227  36.363   5.665  1.00 70.47           N  
ATOM   2344  CA  HIS   291     -52.421  35.221   4.825  1.00 71.14           C  
ATOM   2345  ND1 HIS   291     -50.904  33.844   2.292  1.00  0.00           N  
ATOM   2346  CG  HIS   291     -51.139  33.422   3.582  1.00 69.52           C  
ATOM   2347  CB  HIS   291     -51.157  34.350   4.757  1.00 68.65           C  
ATOM   2348  NE2 HIS   291     -51.194  31.642   2.199  1.00  0.00           N  
ATOM   2349  CD2 HIS   291     -51.314  32.075   3.508  1.00 62.62           C  
ATOM   2350  CE1 HIS   291     -50.949  32.740   1.507  1.00  0.00           C  
ATOM   2351  C   HIS   291     -53.535  34.411   5.401  1.00 72.95           C  
ATOM   2352  O   HIS   291     -54.339  33.835   4.671  1.00 74.46           O  
ATOM   2353  N   GLU   292     -53.584  34.327   6.741  1.00 74.28           N  
ATOM   2354  CA  GLU   292     -54.603  33.608   7.446  1.00 75.08           C  
ATOM   2355  CB  GLU   292     -54.315  33.488   8.951  1.00 74.68           C  
ATOM   2356  CG  GLU   292     -53.081  32.633   9.239  1.00 73.84           C  
ATOM   2357  CD  GLU   292     -53.337  31.248   8.661  1.00  0.00           C  
ATOM   2358  OE1 GLU   292     -54.530  30.848   8.586  1.00  0.00           O  
ATOM   2359  OE2 GLU   292     -52.342  30.570   8.286  1.00  0.00           O1-
ATOM   2360  C   GLU   292     -55.908  34.321   7.276  1.00 76.80           C  
ATOM   2361  O   GLU   292     -56.966  33.695   7.240  1.00 76.39           O  
ATOM   2362  N   LEU   293     -55.866  35.660   7.143  1.00 79.59           N  
ATOM   2363  CA  LEU   293     -57.069  36.438   7.077  1.00 80.75           C  
ATOM   2364  CB  LEU   293     -58.119  35.918   6.074  1.00 81.26           C  
ATOM   2365  CG  LEU   293     -57.788  36.150   4.588  1.00  0.00           C  
ATOM   2366  CD1 LEU   293     -56.540  35.375   4.151  1.00  0.00           C  
ATOM   2367  CD2 LEU   293     -59.009  35.857   3.700  1.00  0.00           C  
ATOM   2368  C   LEU   293     -57.707  36.419   8.423  1.00 81.21           C  
ATOM   2369  O   LEU   293     -58.881  36.758   8.562  1.00 81.97           O  
ATOM   2370  N   HIS   294     -56.947  36.034   9.465  1.00 81.84           N  
ATOM   2371  CA  HIS   294     -57.548  36.069  10.763  1.00 82.60           C  
ATOM   2372  ND1 HIS   294     -55.711  33.325  12.740  1.00  0.00           N  
ATOM   2373  CG  HIS   294     -56.589  34.024  11.942  1.00 82.55           C  
ATOM   2374  CB  HIS   294     -56.666  35.522  11.900  1.00 82.19           C  
ATOM   2375  NE2 HIS   294     -56.915  31.810  11.647  1.00  0.00           N  
ATOM   2376  CD2 HIS   294     -57.317  33.082  11.280  1.00 83.45           C  
ATOM   2377  CE1 HIS   294     -55.949  32.007  12.526  1.00  0.00           C  
ATOM   2378  C   HIS   294     -57.841  37.529  11.074  1.00 83.35           C  
ATOM   2379  O   HIS   294     -56.868  38.287  11.330  1.00 85.10           O  
ATOM   2380  OXT HIS   294     -59.045  37.905  11.058  1.00  0.00           O1-
TER    2381      HIS   294 
CONECT  554 1206
CONECT 1206  554
END
